# Supplementary material for: In silico screening and molecular analyses identify apigenin from Scutellaria barbata as a potent AKT1 inhibitor in breast cancer
Source: PLoS One. 2026 Jun 25;21(6):e0338874. doi: 10.1371/journal.pone.0338874 (PMC13298910; doi:10.1371/journal.pone.0338874)
Supplement: S1 File — (XLSX) [file pone.0338874.s011.xlsx]

## Sheet: knapsack
S1 File. Drug-likeness and toxicity (ADMET) analysis of all phytocompounds from Scutellaria barbata.
C_ID	CAS ID	Metabolite	Molecular formula	Mw	Organism
C00001111	632-85-9	Wogonin	C16H12O5	284.068	Scutellaria barbata
C00003817	520-36-5	Apigenin	C15H10O5	270.053	Scutellaria barbata
C00003834	529-53-3	Scutellarein	C15H10O6	286.048	Scutellaria barbata
C00003850	57096-02-3	4'-Hydroxywogonin	C16H12O6	300.063	Scutellaria barbata
C00028975	176520-13-1	Scutebarbatine A	C32H34N2O7	558.237	Scutellaria barbata D.Don
C00029582	960302-85-6	6-O-Nicotinoyl-7-O-acetylscutebarbatine G	C34H38N2O9	618.258	Scutellaria barbata D.DON
C00029592	1022089-89-9	7-O-Nicotinoylscutebarbatine H	C32H34N2O8	574.232	Scutellaria barbata D.DON
C00031326	910099-75-1	Scutebarbatine C	C33H35NO8	573.236	Scutellaria barbata D.DON.
C00031327	910099-76-2	Scutebarbatine D	C33H35NO8	573.236	Scutellaria barbata D.DON.
C00031328	910099-77-3	Scutebarbatine E	C33H33NO8	571.221	Scutellaria barbata D.DON.
C00031329	910099-78-4	Scutebarbatine F	C30H37NO9	555.247	Scutellaria barbata D.DON.
C00031330	960302-86-7	Scutebarbatine G	C26H33NO7	471.226	Scutellaria barbata D.DON
C00031331	1022089-83-3	Scutebarbatine H	C26H31NO7	469.21	Scutellaria barbata D.DON
C00031332	1039359-54-0	Scutebarbatine I	C30H41NO8	543.283	Scutellaria barbata
C00031333	1039359-55-1	Scutebarbatine J	C30H41NO8	543.283	Scutellaria barbata
C00031334	1039359-56-2	Scutebarbatine K	C28H33NO7	495.226	Scutellaria barbata
C00031335	1039359-57-3	Scutebarbatine L	C33H41NO9	595.278	Scutellaria barbata
C00035055	883992-07-2	Barbatin A	C34H38O8	574.257	Scutellaria barbata D
C00035056	905929-93-3	Barbatin B	C34H38O8	574.257	Scutellaria barbata D
C00035057	905929-94-4	Barbatin C	C20H28O5	348.194	Scutellaria barbata D
C00047687	1189052-13-8	6-O-Acetylscutehenanine A	C28H33NO7	495.226	Scutellaria barbata

## Sheet: TCMSP
Supplementary File S1. Drug-likeness and toxicity (ADMET) analysis of all phytocompounds from Scutellaria barbata.
Mol ID	Molecule Name	MW	AlogP	Hdon	Hacc	OB (%)	Caco-2	BBB	DL	FASA-	HL	Save
MOL001040	(2R)-5,7-dihydroxy-2-(4-hydroxyphenyl)chroman-4-one	272.27	2.3	3	5	42.36	0.38	-0.48	0.21	0.41	16.83
MOL000105	protocatechuic acid	154.13	0.9	3	4	25.37	0.1	-0.17	0.04	0.43
MOL000114	vanillic acid	168.16	1.15	2	4	35.47	0.43	0.09	0.04	0.34	11.62
MOL011563	gamma-Hexenol	100.18	1.44	1	1	57.32	1.17	1.4	0.01	0.21	11.54
MOL012238	p-Hydroxycinnamic acid, ethyl ester	192.23	2.24	1	3	27.68	0.86	0.58	0.05	0.38
MOL012239	()-p-Menth-1-ene	138.28	3.7	0	0	33.17	1.83	2.13	0.02	0.24	10.7
MOL012240	2',3',5,7-tetrahydroxyflavone	286.25	2.07	4	6	25.75	0.36	-0.6	0.24	0.38
MOL012241	3-Methyl-6-(1-methylethyl)-cyclohexene	138.28	3.5	0	0	36.3	1.82	2.16	0.02	0.23	10.58
MOL012242	5-hydroxy-2-(4-hydroxy-3,5-dimethoxy-phenyl)-6,7-dimethoxy-chromone	374.37	2.54	2	8	20.57	0.76	-0.48	0.45	0.15
MOL012243	5,6,2'-trihydroxy-7,8-dimethoxyflavone	330.31	2.3	3	7	26	0.74	-0.16	0.33	0.26
MOL012244	(6R,7aS)-3,6-dimethyl-5,6,7,7a-tetrahydro-4H-benzofuran-2-one	166.24	2.52	0	2	81.77	1.26	1.43	0.05	0.29	13.13
MOL012245	5,7,4'-trihydroxy-6-methoxyflavanone	302.3	2.28	3	6	36.63	0.43	-0.32	0.27	0.28	16.12
MOL012246	5,7,4'-trihydroxy-8-methoxyflavanone	302.3	2.28	3	6	74.24	0.37	-0.43	0.26	0.31	16.85
MOL012247	5,7-dihydroxy-8-methoxy-2-(2-methoxyphenyl)chromone	314.31	2.57	2	6	18.63	0.78	0.05	0.3	0.27
MOL012248	5-hydroxy-7,8-dimethoxy-2-(4-methoxyphenyl)chromone	328.34	2.82	1	6	65.82	0.85	0.07	0.33	0.22	16.41
MOL012249	7,2'-dihydroxy-5,8-dimethoxyflavone	314.31	2.57	2	6	5.6	0.8	-0.01	0.29	0.24
MOL012250	7-hydroxy-5,8-dimethoxy-2-phenyl-chromone	298.31	2.84	1	5	43.72	0.96	0.22	0.25	0.27	16.77
MOL012251	Chrysin-5-methylether	268.28	2.85	1	4	37.27	0.91	0.16	0.2	0.35	17.24
MOL012252	9,19-cyclolanost-24-en-3-ol	426.8	7.55	1	1	38.69	1.45	1.16	0.78	0.23	5.41
MOL002776	Baicalin	446.39	0.64	6	11	40.12	-0.85	-1.74	0.75	0.36	17.36
MOL012254	campesterol	400.76	7.63	1	1	37.58	1.34	0.98	0.71	0.21	4.63
MOL012255	Caryophyllene oxide	220.39	3.52	0	1	32.62	1.57	1.77	0.13	0.27	6.26
MOL000953	CLR	386.73	7.38	1	1	37.87	1.43	1.13	0.68	0.2	4.52
MOL012257	daucostero	576.95	6.34	4	6	20.63	-0.23	-0.99	0.62	0.22
MOL012258	p-Hydroxybenzalacetone	162.2	1.62	1	2	25.78	0.93	0.63	0.04	0.49
MOL012259	(8S,9S,10R,13R,14S,17R)-10,13-dimethyl-17-[(E,1R,4R)-1,4,5-trimethylhex-2-enyl]-2,3,8,9,11,12,14,15,16,17-decahydro-1H-cyclopenta[a]phenanthrene	380.72	7.98	0	0	5.68	1.89	1.88	0.67	0.24
MOL012260	(3S,8S,9S,10R,13R,14S,17R)-10,13-dimethyl-17-[(E,1R,4R)-1,4,5-trimethylhex-2-enyl]-2,3,8,9,11,12,14,15,16,17-decahydro-1H-cyclopenta[a]phenanthren-3-ol	396.72	6.87	1	1	15.11	1.44	1.12	0.72	0.25
MOL000358	beta-sitosterol	414.79	8.08	1	1	36.91	1.32	0.99	0.75	0.23	5.36
MOL012262	ombuoside	638.63	-0.94	8	16	14.86	-1.94	-2.59	0.63	0.24
MOL012263	p-Acetoxycinnamic acid	206.21	1.67	1	4	30.35	0.29	-0.04	0.07	0.38	1.59
MOL012264	1-(4-hydroxyphenyl)acetone	150.19	1.19	1	2	32.53	0.99	0.82	0.03	0.4	-7.5
MOL012265	ARC	298.62	7.45	1	1	20.61	1.31	0.8	0.13	0.19
MOL012266	rivularin	344.34	2.55	2	7	37.94	0.65	-0.13	0.37	0.21	16.25
MOL012267	Scutevulin	300.28	2.32	3	6	20.67	0.64	-0.13	0.27	0.29
MOL001973	Sitosteryl acetate	456.83	8.46	0	2	40.39	1.39	1.11	0.85	0.22	6.34
MOL012269	Stigmasta-5,22-dien-3-ol-acetate	454.81	8.02	0	2	46.44	1.41	1.06	0.86	0.21	6.77
MOL012270	Stigmastan-3,5,22-triene	394.75	8.43	0	0	45.03	1.9	1.81	0.71	0.24	6.21
MOL000449	Stigmasterol	412.77	7.64	1	1	43.83	1.44	1	0.76	0.22	5.57
MOL001300	PEL	122.18	1.55	1	1	44.03	1.11	1.13	0.02	0.37	-2.41
MOL001335	WLN: Q1R	108.15	1.23	1	1	58.68	1.08	1.27	0.01	0.38	11.87
MOL001393	myristic acid	228.42	5.46	1	2	21.18	1.07	0.99	0.07	0.19
MOL001394	Oktadekan	254.56	8.58	0	0	9.81	1.83	1.83	0.09	0.14
MOL001395	2,6,10,14-tetramethylhexadecane	282.62	8.68	0	0	4.15	1.84	1.86	0.11	0.19
MOL001649	2-hydroxy-3-methylanthraquinone	238.25	3.03	1	3	26.09	0.58	-0.22	0.18	0.45
MOL000172	Furol	96.09	0.99	0	2	34.35	1.08	1.51	0.01	0.2	4.53
MOL000173	wogonin	284.28	2.59	2	5	30.68	0.79	0.04	0.23	0.32	17.75
MOL001735	Dinatin	300.28	2.32	3	6	30.97	0.48	-0.49	0.27	0.28	16.44
MOL001755	24-Ethylcholest-4-en-3-one	412.77	8.18	0	1	36.08	1.46	1.22	0.76	0.25	5.49
MOL001843	HBA	122.13	1.32	1	2	29.98	0.82	0.63	0.02	0.43
MOL002016	10579-93-8	204.39	4.75	0	0	27.36	1.85	2.09	0.09	0.29
MOL002042	thymol	150.24	3.24	1	1	41.47	1.6	1.68	0.03	0.33	11.33
MOL000207	Methyleugenol	178.25	2.81	0	2	73.36	1.47	1.41	0.04	0.27	2.92
MOL000219	BOX	121.12	0.76	0	2	31.55	0.54	0.84	0.02	0.11	12.07
MOL002295	cinnamic acid	148.17	1.9	1	2	19.68	0.91	0.96	0.03	0.47
MOL002580	cholesta-6,22,24-trien,4,4-dimethyl	394.75	8.18	0	0	5.9	1.9	1.75	0.71	0.25
MOL002675	Hexenal	98.16	1.83	0	1	46.01	1.29	1.66	0.01	0.31	11.37
MOL002714	baicalein	270.25	2.33	3	5	33.52	0.63	-0.05	0.21	0.36	16.25
MOL002719	6-Hydroxynaringenin	288.27	2.03	4	6	33.23	0.27	-0.27	0.24	0.34	15.67
MOL002737	scutellarein	286.25	2.07	4	6	18.97	0.31	-0.54	0.24	0.35
MOL002915	Salvigenin	328.34	2.82	1	6	49.07	0.86	-0.03	0.33	0.21	15.87
MOL002931	scutellarin	462.39	0.37	7	12	2.64	-1.08	-2.13	0.79	0.36
MOL000305	lauric acid	200.36	4.54	1	2	23.59	1.02	1.1	0.04	0
MOL003097	Flavone der.	298.31	2.84	1	5	27.12	0.83	0.03	0.27	0.27
MOL000351	Rhamnazin	330.31	2.01	3	7	47.14	0.53	-0.32	0.34	0.25	13.54
MOL000359	sitosterol	414.79	8.08	1	1	36.91	1.32	0.87	0.75	0.22	5.37
MOL003789	Coumaran	120.16	1.89	0	1	50.9	1.69	1.93	0.03	0.35	12.95
MOL000459	CHEBI:39932	128.24	2.53	1	1	32.79	1.12	1.23	0.01	0	5.71
MOL000511	ursolic acid	456.78	6.47	2	3	16.77	0.67	0.07	0.75	0.26
MOL005190	eriodictyol	288.27	2.03	4	6	71.79	0.17	-0.54	0.24	0.38	15.81
MOL005649	4-Methoxysalicyaldehyde	152.16	1.31	1	3	29.67	0.88	1.04	0.03	0.32
MOL005819	2,6,11-trimethyldodecane	212.47	6.6	0	0	14.19	1.83	1.88	0.05	0.2
MOL005869	daucostero_qt	414.79	8.08	1	1	36.91	1.32	0.87	0.75	0	5.08
MOL000006	luteolin	286.25	2.07	4	6	36.16	0.19	-0.84	0.25	0.39	15.94
MOL006387	chlorogenic	354.34	-0.42	6	9	25.58	-1.32	-2.02	0.33	0.37
MOL000666	hexanal	100.18	1.85	0	1	55.71	1.25	1.52	0.01	0.23	10.96
MOL000667	1-hexanol	102.2	1.88	1	1	22.04	1.08	1.21	0.01	0.19
MOL000668	PENTYLFURAN	138.23	3.12	0	1	54.59	1.72	1.94	0.02	0.1	-1.96
MOL000669	(S)-camphor	152.26	1.94	0	1	21.68	1.28	1.74	0.05	0.28
MOL000675	oleic acid	282.52	6.84	1	2	33.13	1.17	0.78	0.14	0.2	4.99
MOL000069	palmitic acid	256.48	6.37	1	2	19.3	1.09	1	0.1	0
MOL000708	WLN: VHR	106.13	1.59	0	1	32.63	1.32	1.66	0.01	0.44	12.07
MOL000714	Hyacinthin	120.16	1.52	0	1	38.65	1.31	1.58	0.02	0.43	-2.04
MOL000724	Geranylacetone	194.35	3.62	0	1	18.66	1.5	1.55	0.04	0.29
MOL000771	p-coumaric acid	164.17	1.64	2	3	43.29	0.46	0.13	0.04	0.45	4.43
MOL000008	apigenin	270.25	2.33	3	5	23.06	0.43	-0.61	0.21	0.41
MOL008206	Moslosooflavone	298.31	2.84	1	5	44.09	1.01	0.54	0.25	0.26	17.02
MOL000860	stearic acid	284.54	7.28	1	2	17.83	1.15	1.22	0.14	0.19
MOL000867	Heptadekan	240.53	8.13	0	0	8.64	1.84	1.87	0.07	0.14
MOL000868	LFA	282.62	9.5	0	0	8.46	1.83	1.8	0.13	0.13
MOL000874	paeonol	166.19	1.29	1	3	28.79	0.93	0.84	0.04	0.32
MOL000876	(6R,10R)-6,10,14-trimethylpentadecan-2-one	268.54	6.2	0	1	23.3	1.41	1.35	0.1	0.23
MOL009625	2,6,10,15-tetramethylheptadecane	296.65	9.13	0	0	13.73	1.84	1.88	0.13	0.2
MOL000098	quercetin	302.25	1.5	5	7	46.43	0.05	-0.77	0.28	0.38	14.4
MOL000991	cinnamaldehyde	132.17	1.95	0	1	31.99	1.35	1.48	0.02	0.48	4.73

## Sheet: Knapsack+TCMSP
Supplementary File S1. Drug-likeness and toxicity (ADMET) analysis of all phytocompounds from Scutellaria barbata.
Metabolite	Mw
Wogonin	284.068
Apigenin	270.053
Scutellarein	286.048
4'-Hydroxywogonin	300.063
Scutebarbatine A	558.237
6-O-Nicotinoyl-7-O-acetylscutebarbatine G	618.258
7-O-Nicotinoylscutebarbatine H	574.232
Scutebarbatine C	573.236
Scutebarbatine D	573.236
Scutebarbatine E	571.221
Scutebarbatine F	555.247
Scutebarbatine G	471.226
Scutebarbatine H	469.21
Scutebarbatine I	543.283
Scutebarbatine J	543.283
Scutebarbatine K	495.226
Scutebarbatine L	595.278
Barbatin A	574.257
Barbatin B	574.257
Barbatin C	348.194
6-O-Acetylscutehenanine A	495.226
(2R)-5,7-dihydroxy-2-(4-hydroxyphenyl)chroman-4-one	272.27
protocatechuic acid	154.13
vanillic acid	168.16
gamma-Hexenol	100.18
p-Hydroxycinnamic acid, ethyl ester	192.23
()-p-Menth-1-ene	138.28
2',3',5,7-tetrahydroxyflavone	286.25
3-Methyl-6-(1-methylethyl)-cyclohexene	138.28
5-hydroxy-2-(4-hydroxy-3,5-dimethoxy-phenyl)-6,7-dimethoxy-chromone	374.37
5,6,2'-trihydroxy-7,8-dimethoxyflavone	330.31
(6R,7aS)-3,6-dimethyl-5,6,7,7a-tetrahydro-4H-benzofuran-2-one	166.24
5,7,4'-trihydroxy-6-methoxyflavanone	302.3
5,7,4'-trihydroxy-8-methoxyflavanone	302.3
5,7-dihydroxy-8-methoxy-2-(2-methoxyphenyl)chromone	314.31
5-hydroxy-7,8-dimethoxy-2-(4-methoxyphenyl)chromone	328.34
7,2'-dihydroxy-5,8-dimethoxyflavone	314.31
7-hydroxy-5,8-dimethoxy-2-phenyl-chromone	298.31
Chrysin-5-methylether	268.28
9,19-cyclolanost-24-en-3-ol	426.8
Baicalin	446.39
campesterol	400.76
Caryophyllene oxide	220.39
CLR	386.73
daucostero	576.95
p-Hydroxybenzalacetone	162.2
(8S,9S,10R,13R,14S,17R)-10,13-dimethyl-17-[(E,1R,4R)-1,4,5-trimethylhex-2-enyl]-2,3,8,9,11,12,14,15,16,17-decahydro-1H-cyclopenta[a]phenanthrene	380.72
(3S,8S,9S,10R,13R,14S,17R)-10,13-dimethyl-17-[(E,1R,4R)-1,4,5-trimethylhex-2-enyl]-2,3,8,9,11,12,14,15,16,17-decahydro-1H-cyclopenta[a]phenanthren-3-ol	396.72
beta-sitosterol	414.79
ombuoside	638.63
p-Acetoxycinnamic acid	206.21
1-(4-hydroxyphenyl)acetone	150.19
ARC	298.62
rivularin	344.34
Scutevulin	300.28
Sitosteryl acetate	456.83
Stigmasta-5,22-dien-3-ol-acetate	454.81
Stigmastan-3,5,22-triene	394.75
Stigmasterol	412.77
PEL	122.18
WLN: Q1R	108.15
myristic acid	228.42
Oktadekan	254.56
2,6,10,14-tetramethylhexadecane	282.62
2-hydroxy-3-methylanthraquinone	238.25
Furol	96.09
Dinatin	300.28
24-Ethylcholest-4-en-3-one	412.77
HBA	122.13
10579-93-8	204.39
thymol	150.24
Methyleugenol	178.25
BOX	121.12
cinnamic acid	148.17
cholesta-6,22,24-trien,4,4-dimethyl	394.75
Hexenal	98.16
baicalein	270.25
6-Hydroxynaringenin	288.27
Salvigenin	328.34
scutellarin	462.39
lauric acid	200.36
Flavone der.	298.31
Rhamnazin	330.31
sitosterol	414.79
Coumaran	120.16
CHEBI:39932	128.24
ursolic acid	456.78
eriodictyol	288.27
4-Methoxysalicyaldehyde	152.16
2,6,11-trimethyldodecane	212.47
daucostero_qt	414.79
luteolin	286.25
chlorogenic	354.34
hexanal	100.18
1-hexanol	102.2
PENTYLFURAN	138.23
(S)-camphor	152.26
oleic acid	282.52
palmitic acid	256.48
WLN: VHR	106.13
Hyacinthin	120.16
Geranylacetone	194.35
p-coumaric acid	164.17
Moslosooflavone	298.31
stearic acid	284.54
Heptadekan	240.53
LFA	282.62
paeonol	166.19
(6R,10R)-6,10,14-trimethylpentadecan-2-one	268.54
2,6,10,15-tetramethylheptadecane	296.65
quercetin	302.25
cinnamaldehyde	132.17

## Sheet: SMILES
Supplementary File S1. Drug-likeness and toxicity (ADMET) analysis of all phytocompounds from Scutellaria barbata.
Metabolite	Mw	SMILES
Wogonin	284.068	COC1=C(C=C(C2=C1OC(=CC2=O)C3=CC=CC=C3)O)O
Apigenin	270.053	C1=CC(=CC=C1C2=CC(=O)C3=C(C=C(C=C3O2)O)O)O
Scutellarein	286.048	C1=CC(=CC=C1C2=CC(=O)C3=C(O2)C=C(C(=C3O)O)O)O
4'-Hydroxywogonin	300.063	COC1=C(C=C(C2=C1OC(=CC2=O)C3=CC=C(C=C3)O)O)O
Scutebarbatine A	558.237	CC1=CCC[C@H]2[C@]1([C@H]([C@@H]([C@]([C@]2(C)/C=C/C3=CC(=O)OC3)(C)O)OC(=O)C4=CN=CC=C4)OC(=O)C5=CN=CC=C5)C
6-O-Nicotinoyl-7-O-acetylscutebarbatine G	618.258	CC1=CCC[C@H]2[C@]1([C@H]([C@@H]([C@]3([C@@]2([C@H](C[C@]4(O3)CC(=O)OC4)OC(=O)C5=CN=CC=C5)C)C)OC(=O)C)OC(=O)C6=CN=CC=C6)C
7-O-Nicotinoylscutebarbatine H	574.232
Scutebarbatine C	573.236	C[C@@]1(C=CC[C@H]2[C@]1([C@H]([C@@H]([C@]([C@]2(C)/C=C/C3=CC(=O)OC3)(C)O)OC(=O)C4=CC=CC=C4)OC(=O)C5=CN=CC=C5)C)O
Scutebarbatine D	573.236	C[C@]1([C@H]2CC[C@@H](C(=C)[C@@]2([C@H]([C@@H]([C@]1(C)O)OC(=O)C3=CC=CC=C3)OC(=O)C4=CN=CC=C4)C)O)/C=C/C5=CC(=O)OC5
Scutebarbatine E	571.221	C[C@]1([C@H]2CCC(=O)C(=C)[C@@]2([C@H]([C@@H]([C@]1(C)O)OC(=O)C3=CC=CC=C3)OC(=O)C4=CN=CC=C4)C)/C=C/C5=CC(=O)OC5
Scutebarbatine F	555.247	CC1=CCC[C@H]2[C@]1([C@H]([C@@H]([C@]3([C@@]2([C@H](C[C@]4(O3)CC(=O)OC4)OC(=O)C)C)C)OC(=O)C)OC(=O)C5=CN=CC=C5)C
Scutebarbatine G	471.226	CC1=CCC[C@H]2[C@]1([C@H]([C@@H]([C@]3([C@@]2([C@H](C[C@]4(O3)CC(=O)OC4)OC(=O)C5=CN=CC=C5)C)C)O)O)C
Scutebarbatine H	469.21	CC1=CCC[C@H]2[C@]1([C@H]([C@@H]([C@]([C@]2(C)[C@H]3CC4=C(O3)C(=O)OC4)(C)O)O)OC(=O)C5=CN=CC=C5)C
Scutebarbatine I	543.283	CCO[C@H]1C[C@@H]2C[C@H](O[C@@H]2O1)[C@]3([C@@H](C[C@@H]([C@@]4([C@@H]3CCC[C@]45CO5)COC(=O)C)OC(=O)C6=CN=CC=C6)C)C
Scutebarbatine J	543.283
Scutebarbatine K	495.226	CC1=CCC[C@H]2[C@]1([C@H]([C@@H]([C@]([C@]2(C)/C=C/C3=CC(=O)OC3)(C)O)OC(=O)C)OC(=O)C4=CN=CC=C4)C
Scutebarbatine L	595.278	CC1=CCC[C@H]2[C@]1([C@H]([C@@H]([C@]([C@]2(C)/C=C/C3=CC(=O)OC3)(C)O)OC(=O)C(C(C)C)OC(=O)C)OC(=O)C4=CN=CC=C4)C
Barbatin A	574.257
Barbatin B	574.257
Barbatin C	348.194
6-O-Acetylscutehenanine A	495.226	CC1=CCC[C@H]2[C@]1([C@H]([C@@H]([C@]([C@]2(C)/C=C/C3=CC(=O)OC3)(C)O)OC(=O)C4=CN=CC=C4)OC(=O)C)C
(2R)-5,7-dihydroxy-2-(4-hydroxyphenyl)chroman-4-one	272.27	C1[C@@H](OC2=CC(=CC(=C2C1=O)O)O)C3=CC=C(C=C3)O
protocatechuic acid	154.13	C1=CC(=C(C=C1C(=O)O)O)O
vanillic acid	168.16	COC1=C(C=CC(=C1)C(=O)O)O
gamma-Hexenol	100.18	CCC=CCCO
p-Hydroxycinnamic acid, ethyl ester	192.23	C1=CC(=CC=C1/C=C/C(=O)O)O
()-p-Menth-1-ene	138.28
2',3',5,7-tetrahydroxyflavone	286.25	C1=CC=C(C=C1)C2(C(C(=O)C3=C(C=C(C=C3O2)O)O)O)O
3-Methyl-6-(1-methylethyl)-cyclohexene	138.28	CC1CCC(C=C1)C(C)C
5-hydroxy-2-(4-hydroxy-3,5-dimethoxy-phenyl)-6,7-dimethoxy-chromone	374.37
5,6,2'-trihydroxy-7,8-dimethoxyflavone	330.31	COC1=C(C(=C2C(=O)C=C(OC2=C1OC)C3=CC=CC=C3O)O)O
(6R,7aS)-3,6-dimethyl-5,6,7,7a-tetrahydro-4H-benzofuran-2-one	166.24
5,7,4'-trihydroxy-6-methoxyflavanone	302.3	COC1=C(C2=C(C=C1O)OC(CC2=O)C3=CC=C(C=C3)O)O
5,7,4'-trihydroxy-8-methoxyflavanone	302.3	COC1=C(C=C(C2=C1OC(CC2=O)C3=CC=C(C=C3)O)O)O
5,7-dihydroxy-8-methoxy-2-(2-methoxyphenyl)chromone	314.31
5-hydroxy-7,8-dimethoxy-2-(4-methoxyphenyl)chromone	328.34
7,2'-dihydroxy-5,8-dimethoxyflavone	314.31
7-hydroxy-5,8-dimethoxy-2-phenyl-chromone	298.31
Chrysin-5-methylether	268.28	COC1=CC(=CC2=C1C(=O)C=C(O2)C3=CC=CC=C3)O
9,19-cyclolanost-24-en-3-ol	426.8	C[C@H](CCC=C(C)C)[C@H]1CC[C@@]2([C@@]1(CC[C@]34[C@H]2CC[C@H]5[C@]3(C4)CCC(C5(C)C)O)C)C
Baicalin	446.39	C1=CC=C(C=C1)C2=CC(=O)C3=C(C(=C(C=C3O2)O[C@H]4[C@@H]([C@H]([C@@H]([C@H](O4)C(=O)O)O)O)O)O)O
campesterol	400.76	C[C@H](CC[C@@H](C)C(C)C)[C@H]1CC[C@@H]2[C@@]1(CC[C@H]3[C@H]2CC=C4[C@@]3(CC[C@@H](C4)O)C)C
Caryophyllene oxide	220.39	C[C@@]12CC[C@@H]3[C@H](CC3(C)C)C(=C)CC[C@H]1O2
CLR	386.73
daucostero	576.95
p-Hydroxybenzalacetone	162.2	CC(=O)/C=C/C1=CC=C(C=C1)O
(8S,9S,10R,13R,14S,17R)-10,13-dimethyl-17-[(E,1R,4R)-1,4,5-trimethylhex-2-enyl]-2,3,8,9,11,12,14,15,16,17-decahydro-1H-cyclopenta[a]phenanthrene	380.72
(3S,8S,9S,10R,13R,14S,17R)-10,13-dimethyl-17-[(E,1R,4R)-1,4,5-trimethylhex-2-enyl]-2,3,8,9,11,12,14,15,16,17-decahydro-1H-cyclopenta[a]phenanthren-3-ol	396.72
beta-sitosterol	414.79	CC[C@H](CC[C@@H](C)[C@H]1CC[C@@H]2[C@@]1(CC[C@H]3[C@H]2CC=C4[C@@]3(CC[C@@H](C4)O)C)C)C(C)C
ombuoside	638.63	C[C@H]1[C@@H]([C@H]([C@H]([C@@H](O1)OC[C@@H]2[C@H]([C@@H]([C@H]([C@@H](O2)OC3=C(OC4=CC(=CC(=C4C3=O)O)OC)C5=CC(=C(C=C5)OC)O)O)O)O)O)O)O
p-Acetoxycinnamic acid	206.21	CC(=O)OC1=CC=C(C=C1)/C=C/C(=O)O
1-(4-hydroxyphenyl)acetone	150.19	CC(=O)CC1=CC=C(C=C1)O
ARC	298.62
rivularin	344.34	COC1=CC=CC(=C1C2=CC(=O)C3=C(O2)C(=C(C=C3O)OC)OC)O
Scutevulin	300.28	COC1=C(C=C(C2=C1OC(=CC2=O)C3=CC=CC=C3O)O)O
Sitosteryl acetate	456.83
Stigmasta-5,22-dien-3-ol-acetate	454.81	CC[C@H](C=C[C@@H](C)[C@H]1CC[C@@H]2[C@@]1(CC[C@H]3[C@H]2CC=C4[C@@]3(CCC(C4)OC(=O)C)C)C)C(C)C
Stigmastan-3,5,22-triene	394.75
Stigmasterol	412.77	CC[C@H](/C=C/[C@@H](C)[C@H]1CC[C@@H]2[C@@]1(CC[C@H]3[C@H]2CC=C4[C@@]3(CC[C@@H](C4)O)C)C)C(C)C
PEL	122.18
WLN: Q1R	108.15	C1=CC=C(C=C1)CO
myristic acid	228.42	CCCCCCCCCCCCCC(=O)O
Oktadekan	254.56	CCCCCCCCCCCCCCCCCC
2,6,10,14-tetramethylhexadecane	282.62	CCC(C)CCCC(C)CCCC(C)CCCC(C)C
2-hydroxy-3-methylanthraquinone	238.25	CC1=CC2=C(C=C1O)C(=O)C3=CC=CC=C3C2=O
Furol	96.09
Dinatin	300.28	COC1=C(C2=C(C=C1O)OC(=CC2=O)C3=CC=C(C=C3)O)O
24-Ethylcholest-4-en-3-one	412.77	CCC(CC[C@@H](C)[C@H]1CC[C@@H]2[C@@]1(CC[C@H]3[C@H]2CCC4=CC(=O)CC[C@]34C)C)C(C)C
HBA	122.13
10579-93-8	204.39	C/C/1=C\CCC(=C)[C@@H]2CC([C@H]2CC1)(C)C
thymol	150.24	CC1=CC(=C(C=C1)C(C)C)O
Methyleugenol	178.25	COC1=C(C=C(C=C1)CC=C)OC
BOX	121.12
cinnamic acid	148.17	C1=CC=C(C=C1)/C=C/C(=O)O
cholesta-6,22,24-trien,4,4-dimethyl	394.75
Hexenal	98.16	CCCC=CC=O
baicalein	270.25	C1=CC=C(C=C1)C2=CC(=O)C3=C(O2)C=C(C(=C3O)O)O
6-Hydroxynaringenin	288.27	C1[C@H](OC2=C(C1=O)C(=C(C(=C2)O)O)O)C3=CC=C(C=C3)O
Salvigenin	328.34	COC1=CC=C(C=C1)C2=CC(=O)C3=C(C(=C(C=C3O2)OC)OC)O
scutellarin	462.39	C1=CC(=CC=C1C2=CC(=O)C3=C(C(=C(C=C3O2)O[C@H]4[C@@H]([C@H]([C@@H]([C@H](O4)C(=O)O)O)O)O)O)O)O
lauric acid	200.36	CCCCCCCCCCCC(=O)O
Flavone der.	298.31
Rhamnazin	330.31	COC1=CC(=C2C(=C1)OC(=C(C2=O)O)C3=CC(=C(C=C3)O)OC)O
sitosterol	414.79	CC[C@H](CC[C@@H](C)[C@H]1CC[C@@H]2[C@@]1(CC[C@H]3[C@H]2CC=C4[C@@]3(CC[C@@H](C4)O)C)C)C(C)C
Coumaran	120.16	C1COC2=CC=CC=C21
CHEBI:39932	128.24	CCCCC[C@H](C=C)O
ursolic acid	456.78	C[C@@H]1CC[C@@]2(CC[C@@]3(C(=CC[C@H]4[C@]3(CC[C@@H]5[C@@]4(CC[C@@H](C5(C)C)O)C)C)[C@@H]2[C@H]1C)C)C(=O)O
eriodictyol	288.27	C1[C@H](OC2=CC(=CC(=C2C1=O)O)O)C3=CC(=C(C=C3)O)O
4-Methoxysalicyaldehyde	152.16	COC1=CC(=C(C=C1)C=O)O
2,6,11-trimethyldodecane	212.47	CC(C)CCCCC(C)CCCC(C)C
daucostero_qt	414.79
luteolin	286.25	C1=CC(=C(C=C1C2=CC(=O)C3=C(C=C(C=C3O2)O)O)O)O
chlorogenic	354.34
hexanal	100.18	CCCCCC=O
1-hexanol	102.2	CCCCCCO
PENTYLFURAN	138.23	CCCCCC1=CC=CO1
(S)-camphor	152.26	C[C@]12CC[C@H](C1(C)C)CC2=O
oleic acid	282.52	CCCCCCCC/C=C\CCCCCCCC(=O)O
palmitic acid	256.48	CCCCCCCCCCCCCCCC(=O)O
WLN: VHR	106.13	C1=CC=C(C=C1)C=O
Hyacinthin	120.16	C1=CC=C(C=C1)CC=O
Geranylacetone	194.35	CC(=CCC/C(=C/CCC(=O)C)/C)C
p-coumaric acid	164.17	C1=CC(=CC=C1/C=C/C(=O)O)O
Moslosooflavone	298.31	COC1=C(C2=C(C(=C1)O)C(=O)C=C(O2)C3=CC=CC=C3)OC
stearic acid	284.54	CCCCCCCCCCCCCCCCCC(=O)O
Heptadekan	240.53	CCCCCCCCCCCCCCCCC
LFA	282.62
paeonol	166.19	CC(=O)C1=C(C=C(C=C1)OC)O
(6R,10R)-6,10,14-trimethylpentadecan-2-one	268.54	C[C@@H](CCC[C@@H](C)CCCC(=O)C)CCCC(C)C
2,6,10,15-tetramethylheptadecane	296.65	CCC(C)CCCCC(C)CCCC(C)CCCC(C)C
quercetin	302.25	C1=CC(=C(C=C1C2=C(C(=O)C3=C(C=C(C=C3O2)O)O)O)O)O
cinnamaldehyde	132.17	C1=CC=C(C=C1)/C=C/C=O

## Sheet: cleaning missing smiles
S1 File. Drug-likeness and toxicity (ADMET) analysis of all phytocompounds from Scutellaria barbata.
Metabolite	Mw	SMILES
Wogonin	284.068	COC1=C(C=C(C2=C1OC(=CC2=O)C3=CC=CC=C3)O)O
Apigenin	270.053	C1=CC(=CC=C1C2=CC(=O)C3=C(C=C(C=C3O2)O)O)O
Scutellarein	286.048	C1=CC(=CC=C1C2=CC(=O)C3=C(O2)C=C(C(=C3O)O)O)O
4'-Hydroxywogonin	300.063	COC1=C(C=C(C2=C1OC(=CC2=O)C3=CC=C(C=C3)O)O)O
Scutebarbatine A	558.237	CC1=CCC[C@H]2[C@]1([C@H]([C@@H]([C@]([C@]2(C)/C=C/C3=CC(=O)OC3)(C)O)OC(=O)C4=CN=CC=C4)OC(=O)C5=CN=CC=C5)C
6-O-Nicotinoyl-7-O-acetylscutebarbatine G	618.258	CC1=CCC[C@H]2[C@]1([C@H]([C@@H]([C@]3([C@@]2([C@H](C[C@]4(O3)CC(=O)OC4)OC(=O)C5=CN=CC=C5)C)C)OC(=O)C)OC(=O)C6=CN=CC=C6)C
Scutebarbatine C	573.236	C[C@@]1(C=CC[C@H]2[C@]1([C@H]([C@@H]([C@]([C@]2(C)/C=C/C3=CC(=O)OC3)(C)O)OC(=O)C4=CC=CC=C4)OC(=O)C5=CN=CC=C5)C)O
Scutebarbatine D	573.236	C[C@]1([C@H]2CC[C@@H](C(=C)[C@@]2([C@H]([C@@H]([C@]1(C)O)OC(=O)C3=CC=CC=C3)OC(=O)C4=CN=CC=C4)C)O)/C=C/C5=CC(=O)OC5
Scutebarbatine E	571.221	C[C@]1([C@H]2CCC(=O)C(=C)[C@@]2([C@H]([C@@H]([C@]1(C)O)OC(=O)C3=CC=CC=C3)OC(=O)C4=CN=CC=C4)C)/C=C/C5=CC(=O)OC5
Scutebarbatine F	555.247	CC1=CCC[C@H]2[C@]1([C@H]([C@@H]([C@]3([C@@]2([C@H](C[C@]4(O3)CC(=O)OC4)OC(=O)C)C)C)OC(=O)C)OC(=O)C5=CN=CC=C5)C
Scutebarbatine G	471.226	CC1=CCC[C@H]2[C@]1([C@H]([C@@H]([C@]3([C@@]2([C@H](C[C@]4(O3)CC(=O)OC4)OC(=O)C5=CN=CC=C5)C)C)O)O)C
Scutebarbatine H	469.21	CC1=CCC[C@H]2[C@]1([C@H]([C@@H]([C@]([C@]2(C)[C@H]3CC4=C(O3)C(=O)OC4)(C)O)O)OC(=O)C5=CN=CC=C5)C
Scutebarbatine I	543.283	CCO[C@H]1C[C@@H]2C[C@H](O[C@@H]2O1)[C@]3([C@@H](C[C@@H]([C@@]4([C@@H]3CCC[C@]45CO5)COC(=O)C)OC(=O)C6=CN=CC=C6)C)C
Scutebarbatine K	495.226	CC1=CCC[C@H]2[C@]1([C@H]([C@@H]([C@]([C@]2(C)/C=C/C3=CC(=O)OC3)(C)O)OC(=O)C)OC(=O)C4=CN=CC=C4)C
Scutebarbatine L	595.278	CC1=CCC[C@H]2[C@]1([C@H]([C@@H]([C@]([C@]2(C)/C=C/C3=CC(=O)OC3)(C)O)OC(=O)C(C(C)C)OC(=O)C)OC(=O)C4=CN=CC=C4)C
6-O-Acetylscutehenanine A	495.226	CC1=CCC[C@H]2[C@]1([C@H]([C@@H]([C@]([C@]2(C)/C=C/C3=CC(=O)OC3)(C)O)OC(=O)C4=CN=CC=C4)OC(=O)C)C
(2R)-5,7-dihydroxy-2-(4-hydroxyphenyl)chroman-4-one	272.27	C1[C@@H](OC2=CC(=CC(=C2C1=O)O)O)C3=CC=C(C=C3)O
protocatechuic acid	154.13	C1=CC(=C(C=C1C(=O)O)O)O
vanillic acid	168.16	COC1=C(C=CC(=C1)C(=O)O)O
gamma-Hexenol	100.18	CCC=CCCO
p-Hydroxycinnamic acid, ethyl ester	192.23	C1=CC(=CC=C1/C=C/C(=O)O)O
2',3',5,7-tetrahydroxyflavone	286.25	C1=CC=C(C=C1)C2(C(C(=O)C3=C(C=C(C=C3O2)O)O)O)O
3-Methyl-6-(1-methylethyl)-cyclohexene	138.28	CC1CCC(C=C1)C(C)C
5,6,2'-trihydroxy-7,8-dimethoxyflavone	330.31	COC1=C(C(=C2C(=O)C=C(OC2=C1OC)C3=CC=CC=C3O)O)O
5,7,4'-trihydroxy-6-methoxyflavanone	302.3	COC1=C(C2=C(C=C1O)OC(CC2=O)C3=CC=C(C=C3)O)O
5,7,4'-trihydroxy-8-methoxyflavanone	302.3	COC1=C(C=C(C2=C1OC(CC2=O)C3=CC=C(C=C3)O)O)O
Chrysin-5-methylether	268.28	COC1=CC(=CC2=C1C(=O)C=C(O2)C3=CC=CC=C3)O
9,19-cyclolanost-24-en-3-ol	426.8	C[C@H](CCC=C(C)C)[C@H]1CC[C@@]2([C@@]1(CC[C@]34[C@H]2CC[C@H]5[C@]3(C4)CCC(C5(C)C)O)C)C
Baicalin	446.39	C1=CC=C(C=C1)C2=CC(=O)C3=C(C(=C(C=C3O2)O[C@H]4[C@@H]([C@H]([C@@H]([C@H](O4)C(=O)O)O)O)O)O)O
campesterol	400.76	C[C@H](CC[C@@H](C)C(C)C)[C@H]1CC[C@@H]2[C@@]1(CC[C@H]3[C@H]2CC=C4[C@@]3(CC[C@@H](C4)O)C)C
Caryophyllene oxide	220.39	C[C@@]12CC[C@@H]3[C@H](CC3(C)C)C(=C)CC[C@H]1O2
p-Hydroxybenzalacetone	162.2	CC(=O)/C=C/C1=CC=C(C=C1)O
beta-sitosterol	414.79	CC[C@H](CC[C@@H](C)[C@H]1CC[C@@H]2[C@@]1(CC[C@H]3[C@H]2CC=C4[C@@]3(CC[C@@H](C4)O)C)C)C(C)C
ombuoside	638.63	C[C@H]1[C@@H]([C@H]([C@H]([C@@H](O1)OC[C@@H]2[C@H]([C@@H]([C@H]([C@@H](O2)OC3=C(OC4=CC(=CC(=C4C3=O)O)OC)C5=CC(=C(C=C5)OC)O)O)O)O)O)O)O
p-Acetoxycinnamic acid	206.21	CC(=O)OC1=CC=C(C=C1)/C=C/C(=O)O
1-(4-hydroxyphenyl)acetone	150.19	CC(=O)CC1=CC=C(C=C1)O
rivularin	344.34	COC1=CC=CC(=C1C2=CC(=O)C3=C(O2)C(=C(C=C3O)OC)OC)O
Scutevulin	300.28	COC1=C(C=C(C2=C1OC(=CC2=O)C3=CC=CC=C3O)O)O
Stigmasta-5,22-dien-3-ol-acetate	454.81	CC[C@H](C=C[C@@H](C)[C@H]1CC[C@@H]2[C@@]1(CC[C@H]3[C@H]2CC=C4[C@@]3(CCC(C4)OC(=O)C)C)C)C(C)C
Stigmasterol	412.77	CC[C@H](/C=C/[C@@H](C)[C@H]1CC[C@@H]2[C@@]1(CC[C@H]3[C@H]2CC=C4[C@@]3(CC[C@@H](C4)O)C)C)C(C)C
WLN: Q1R	108.15	C1=CC=C(C=C1)CO
myristic acid	228.42	CCCCCCCCCCCCCC(=O)O
Oktadekan	254.56	CCCCCCCCCCCCCCCCCC
2,6,10,14-tetramethylhexadecane	282.62	CCC(C)CCCC(C)CCCC(C)CCCC(C)C
2-hydroxy-3-methylanthraquinone	238.25	CC1=CC2=C(C=C1O)C(=O)C3=CC=CC=C3C2=O
Dinatin	300.28	COC1=C(C2=C(C=C1O)OC(=CC2=O)C3=CC=C(C=C3)O)O
24-Ethylcholest-4-en-3-one	412.77	CCC(CC[C@@H](C)[C@H]1CC[C@@H]2[C@@]1(CC[C@H]3[C@H]2CCC4=CC(=O)CC[C@]34C)C)C(C)C
10579-93-8	204.39	C/C/1=C\CCC(=C)[C@@H]2CC([C@H]2CC1)(C)C
thymol	150.24	CC1=CC(=C(C=C1)C(C)C)O
Methyleugenol	178.25	COC1=C(C=C(C=C1)CC=C)OC
cinnamic acid	148.17	C1=CC=C(C=C1)/C=C/C(=O)O
Hexenal	98.16	CCCC=CC=O
baicalein	270.25	C1=CC=C(C=C1)C2=CC(=O)C3=C(O2)C=C(C(=C3O)O)O
6-Hydroxynaringenin	288.27	C1[C@H](OC2=C(C1=O)C(=C(C(=C2)O)O)O)C3=CC=C(C=C3)O
Salvigenin	328.34	COC1=CC=C(C=C1)C2=CC(=O)C3=C(C(=C(C=C3O2)OC)OC)O
scutellarin	462.39	C1=CC(=CC=C1C2=CC(=O)C3=C(C(=C(C=C3O2)O[C@H]4[C@@H]([C@H]([C@@H]([C@H](O4)C(=O)O)O)O)O)O)O)O
lauric acid	200.36	CCCCCCCCCCCC(=O)O
Rhamnazin	330.31	COC1=CC(=C2C(=C1)OC(=C(C2=O)O)C3=CC(=C(C=C3)O)OC)O
sitosterol	414.79	CC[C@H](CC[C@@H](C)[C@H]1CC[C@@H]2[C@@]1(CC[C@H]3[C@H]2CC=C4[C@@]3(CC[C@@H](C4)O)C)C)C(C)C
Coumaran	120.16	C1COC2=CC=CC=C21
CHEBI:39932	128.24	CCCCC[C@H](C=C)O
ursolic acid	456.78	C[C@@H]1CC[C@@]2(CC[C@@]3(C(=CC[C@H]4[C@]3(CC[C@@H]5[C@@]4(CC[C@@H](C5(C)C)O)C)C)[C@@H]2[C@H]1C)C)C(=O)O
eriodictyol	288.27	C1[C@H](OC2=CC(=CC(=C2C1=O)O)O)C3=CC(=C(C=C3)O)O
4-Methoxysalicyaldehyde	152.16	COC1=CC(=C(C=C1)C=O)O
2,6,11-trimethyldodecane	212.47	CC(C)CCCCC(C)CCCC(C)C
luteolin	286.25	C1=CC(=C(C=C1C2=CC(=O)C3=C(C=C(C=C3O2)O)O)O)O
hexanal	100.18	CCCCCC=O
1-hexanol	102.2	CCCCCCO
PENTYLFURAN	138.23	CCCCCC1=CC=CO1
(S)-camphor	152.26	C[C@]12CC[C@H](C1(C)C)CC2=O
oleic acid	282.52	CCCCCCCC/C=C\CCCCCCCC(=O)O
palmitic acid	256.48	CCCCCCCCCCCCCCCC(=O)O
WLN: VHR	106.13	C1=CC=C(C=C1)C=O
Hyacinthin	120.16	C1=CC=C(C=C1)CC=O
Geranylacetone	194.35	CC(=CCC/C(=C/CCC(=O)C)/C)C
p-coumaric acid	164.17	C1=CC(=CC=C1/C=C/C(=O)O)O
Moslosooflavone	298.31	COC1=C(C2=C(C(=C1)O)C(=O)C=C(O2)C3=CC=CC=C3)OC
stearic acid	284.54	CCCCCCCCCCCCCCCCCC(=O)O
Heptadekan	240.53	CCCCCCCCCCCCCCCCC
paeonol	166.19	CC(=O)C1=C(C=C(C=C1)OC)O
(6R,10R)-6,10,14-trimethylpentadecan-2-one	268.54	C[C@@H](CCC[C@@H](C)CCCC(=O)C)CCCC(C)C
2,6,10,15-tetramethylheptadecane	296.65	CCC(C)CCCCC(C)CCCC(C)CCCC(C)C
quercetin	302.25	C1=CC(=C(C=C1C2=C(C(=O)C3=C(C=C(C=C3O2)O)O)O)O)O
cinnamaldehyde	132.17	C1=CC=C(C=C1)/C=C/C=O

## Sheet: Bioavailability_Drug_likeness
S1 File. Drug-likeness and toxicity (ADMET) analysis of all phytocompounds from Scutellaria barbata.
Metabolite	Mw	SMILES	Bioavailability Score	Drug_likeness
Wogonin	284.068	COC1=C(C=C(C2=C1OC(=CC2=O)C3=CC=CC=C3)O)O	0.55	0
Apigenin	270.053	C1=CC(=CC=C1C2=CC(=O)C3=C(C=C(C=C3O2)O)O)O	0.55	0.39
Scutellarein	286.048	C1=CC(=CC=C1C2=CC(=O)C3=C(O2)C=C(C(=C3O)O)O)O	0.55	0.43
4'-Hydroxywogonin	300.063	COC1=C(C=C(C2=C1OC(=CC2=O)C3=CC=C(C=C3)O)O)O	0.55	0.44
Scutebarbatine A	558.237	CC1=CCC[C@H]2[C@]1([C@H]([C@@H]([C@]([C@]2(C)/C=C/C3=CC(=O)OC3)(C)O)OC(=O)C4=CN=CC=C4)OC(=O)C5=CN=CC=C5)C	0.55	0.95
6-O-Nicotinoyl-7-O-acetylscutebarbatine G	618.258	CC1=CCC[C@H]2[C@]1([C@H]([C@@H]([C@]3([C@@]2([C@H](C[C@]4(O3)CC(=O)OC4)OC(=O)C5=CN=CC=C5)C)C)OC(=O)C)OC(=O)C6=CN=CC=C6)C	0.17	0.46
Scutebarbatine C	573.236	C[C@@]1(C=CC[C@H]2[C@]1([C@H]([C@@H]([C@]([C@]2(C)/C=C/C3=CC(=O)OC3)(C)O)OC(=O)C4=CC=CC=C4)OC(=O)C5=CN=CC=C5)C)O	0.55	0.45
Scutebarbatine D	573.236	C[C@]1([C@H]2CC[C@@H](C(=C)[C@@]2([C@H]([C@@H]([C@]1(C)O)OC(=O)C3=CC=CC=C3)OC(=O)C4=CN=CC=C4)C)O)/C=C/C5=CC(=O)OC5	0.55	0.85
Scutebarbatine E	571.221	C[C@]1([C@H]2CCC(=O)C(=C)[C@@]2([C@H]([C@@H]([C@]1(C)O)OC(=O)C3=CC=CC=C3)OC(=O)C4=CN=CC=C4)C)/C=C/C5=CC(=O)OC5	0.55	0.67
Scutebarbatine F	555.247	CC1=CCC[C@H]2[C@]1([C@H]([C@@H]([C@]3([C@@]2([C@H](C[C@]4(O3)CC(=O)OC4)OC(=O)C)C)C)OC(=O)C)OC(=O)C5=CN=CC=C5)C	0.55	0.46
Scutebarbatine G	471.226	CC1=CCC[C@H]2[C@]1([C@H]([C@@H]([C@]3([C@@]2([C@H](C[C@]4(O3)CC(=O)OC4)OC(=O)C5=CN=CC=C5)C)C)O)O)C	0.55	0.54
Scutebarbatine H	469.21	CC1=CCC[C@H]2[C@]1([C@H]([C@@H]([C@]([C@]2(C)[C@H]3CC4=C(O3)C(=O)OC4)(C)O)O)OC(=O)C5=CN=CC=C5)C	0.55	0.94
Scutebarbatine I	543.283	CCO[C@H]1C[C@@H]2C[C@H](O[C@@H]2O1)[C@]3([C@@H](C[C@@H]([C@@]4([C@@H]3CCC[C@]45CO5)COC(=O)C)OC(=O)C6=CN=CC=C6)C)C	0.55	0.84
Scutebarbatine K	495.226	CC1=CCC[C@H]2[C@]1([C@H]([C@@H]([C@]([C@]2(C)/C=C/C3=CC(=O)OC3)(C)O)OC(=O)C)OC(=O)C4=CN=CC=C4)C	0.55	0.98
Scutebarbatine L	595.278	CC1=CCC[C@H]2[C@]1([C@H]([C@@H]([C@]([C@]2(C)/C=C/C3=CC(=O)OC3)(C)O)OC(=O)C(C(C)C)OC(=O)C)OC(=O)C4=CN=CC=C4)C	0.55	0.29
6-O-Acetylscutehenanine A	495.226	CC1=CCC[C@H]2[C@]1([C@H]([C@@H]([C@]([C@]2(C)/C=C/C3=CC(=O)OC3)(C)O)OC(=O)C4=CN=CC=C4)OC(=O)C)C	0.55	0.98
(2R)-5,7-dihydroxy-2-(4-hydroxyphenyl)chroman-4-one	272.27	C1[C@@H](OC2=CC(=CC(=C2C1=O)O)O)C3=CC=C(C=C3)O	0.55	0.82
protocatechuic acid	154.13	C1=CC(=C(C=C1C(=O)O)O)O	0.56	0.23
vanillic acid	168.16	COC1=C(C=CC(=C1)C(=O)O)O	0.85	-0.18
gamma-Hexenol	100.18	CCC=CCCO	0.55	-1.15
p-Hydroxycinnamic acid, ethyl ester	192.23	C1=CC(=CC=C1/C=C/C(=O)O)O	0.85	-0.81
2',3',5,7-tetrahydroxyflavone	286.25	C1=CC=C(C=C1)C2(C(C(=O)C3=C(C=C(C=C3O2)O)O)O)O	0.55	-0.02
3-Methyl-6-(1-methylethyl)-cyclohexene	138.28	CC1CCC(C=C1)C(C)C	0.55	-1.62
5,6,2'-trihydroxy-7,8-dimethoxyflavone	330.31	COC1=C(C(=C2C(=O)C=C(OC2=C1OC)C3=CC=CC=C3O)O)O	0.55	-0.32
5,7,4'-trihydroxy-6-methoxyflavanone	302.3	COC1=C(C2=C(C=C1O)OC(CC2=O)C3=CC=C(C=C3)O)O	0.55	0.8
5,7,4'-trihydroxy-8-methoxyflavanone	302.3	COC1=C(C=C(C2=C1OC(CC2=O)C3=CC=C(C=C3)O)O)O	0.55	0.77
Chrysin-5-methylether	268.28	COC1=CC(=CC2=C1C(=O)C=C(O2)C3=CC=CC=C3)O	0.55	0.02
9,19-cyclolanost-24-en-3-ol	426.8	C[C@H](CCC=C(C)C)[C@H]1CC[C@@]2([C@@]1(CC[C@]34[C@H]2CC[C@H]5[C@]3(C4)CCC(C5(C)C)O)C)C	0.55	-0.27
Baicalin	446.39	C1=CC=C(C=C1)C2=CC(=O)C3=C(C(=C(C=C3O2)O[C@H]4[C@@H]([C@H]([C@@H]([C@H](O4)C(=O)O)O)O)O)O)O	0.11	0.58
campesterol	400.76	C[C@H](CC[C@@H](C)C(C)C)[C@H]1CC[C@@H]2[C@@]1(CC[C@H]3[C@H]2CC=C4[C@@]3(CC[C@@H](C4)O)C)C	0.55	0.59
Caryophyllene oxide	220.39	C[C@@]12CC[C@@H]3[C@H](CC3(C)C)C(=C)CC[C@H]1O2	0.55	-1.5
p-Hydroxybenzalacetone	162.2	CC(=O)/C=C/C1=CC=C(C=C1)O	0.55	-0.84
beta-sitosterol	414.79	CC[C@H](CC[C@@H](C)[C@H]1CC[C@@H]2[C@@]1(CC[C@H]3[C@H]2CC=C4[C@@]3(CC[C@@H](C4)O)C)C)C(C)C	0.55	0.78
ombuoside	638.63	C[C@H]1[C@@H]([C@H]([C@H]([C@@H](O1)OC[C@@H]2[C@H]([C@@H]([C@H]([C@@H](O2)OC3=C(OC4=CC(=CC(=C4C3=O)O)OC)C5=CC(=C(C=C5)OC)O)O)O)O)O)O)O	0.17	0.7
p-Acetoxycinnamic acid	206.21	CC(=O)OC1=CC=C(C=C1)/C=C/C(=O)O	0.85	-0.81
1-(4-hydroxyphenyl)acetone	150.19	CC(=O)CC1=CC=C(C=C1)O	0.55	-0.82
rivularin	344.34	COC1=CC=CC(=C1C2=CC(=O)C3=C(O2)C(=C(C=C3O)OC)OC)O	0.55	0.18
Scutevulin	300.28	COC1=C(C=C(C2=C1OC(=CC2=O)C3=CC=CC=C3O)O)O	0.55	0.21
Stigmasta-5,22-dien-3-ol-acetate	454.81	CC[C@H](C=C[C@@H](C)[C@H]1CC[C@@H]2[C@@]1(CC[C@H]3[C@H]2CC=C4[C@@]3(CCC(C4)OC(=O)C)C)C)C(C)C	0.55	0.95
Stigmasterol	412.77	CC[C@H](/C=C/[C@@H](C)[C@H]1CC[C@@H]2[C@@]1(CC[C@H]3[C@H]2CC=C4[C@@]3(CC[C@@H](C4)O)C)C)C(C)C	0.55	0.62
WLN: Q1R	108.15	C1=CC=C(C=C1)CO	0.55	-1.73
myristic acid	228.42	CCCCCCCCCCCCCC(=O)O	0.85	-0.54
Oktadekan	254.56	CCCCCCCCCCCCCCCCCC	0.55	-1.03
2,6,10,14-tetramethylhexadecane	282.62	CCC(C)CCCC(C)CCCC(C)CCCC(C)C	0.55	-1.25
2-hydroxy-3-methylanthraquinone	238.25	CC1=CC2=C(C=C1O)C(=O)C3=CC=CC=C3C2=O	0.55	-0.34
Dinatin	300.28	COC1=C(C2=C(C=C1O)OC(=CC2=O)C3=CC=C(C=C3)O)O	0.55	0.46
24-Ethylcholest-4-en-3-one	412.77	CCC(CC[C@@H](C)[C@H]1CC[C@@H]2[C@@]1(CC[C@H]3[C@H]2CCC4=CC(=O)CC[C@]34C)C)C(C)C	0.55	0.91
10579-93-8	204.39	C/C/1=C\CCC(=C)[C@@H]2CC([C@H]2CC1)(C)C	0.55	-1.74
thymol	150.24	CC1=CC(=C(C=C1)C(C)C)O	0.55	-0.54
Methyleugenol	178.25	COC1=C(C=C(C=C1)CC=C)OC	0.55	-1.08
cinnamic acid	148.17	C1=CC=C(C=C1)/C=C/C(=O)O	0.85	-1.17
Hexenal	98.16	CCCC=CC=O	0.55	-1.49
baicalein	270.25	C1=CC=C(C=C1)C2=CC(=O)C3=C(O2)C=C(C(=C3O)O)O	0.55	-0.1
6-Hydroxynaringenin	288.27	C1[C@H](OC2=C(C1=O)C(=C(C(=C2)O)O)O)C3=CC=C(C=C3)O	0.55	0.8
Salvigenin	328.34	COC1=CC=C(C=C1)C2=CC(=O)C3=C(C(=C(C=C3O2)OC)OC)O	0.55	0.45
scutellarin	462.39	C1=CC(=CC=C1C2=CC(=O)C3=C(C(=C(C=C3O2)O[C@H]4[C@@H]([C@H]([C@@H]([C@H](O4)C(=O)O)O)O)O)O)O)O	0.11	0.84
lauric acid	200.36	CCCCCCCCCCCC(=O)O	0.85	-0.54
Rhamnazin	330.31	COC1=CC(=C2C(=C1)OC(=C(C2=O)O)C3=CC(=C(C=C3)O)OC)O	0.55	0.37
sitosterol	414.79	CC[C@H](CC[C@@H](C)[C@H]1CC[C@@H]2[C@@]1(CC[C@H]3[C@H]2CC=C4[C@@]3(CC[C@@H](C4)O)C)C)C(C)C	0.55	0.78
Coumaran	120.16	C1COC2=CC=CC=C21	0.55	-1.64
CHEBI:39932	128.24	CCCCC[C@H](C=C)O	0.55	-1.31
ursolic acid	456.78	C[C@@H]1CC[C@@]2(CC[C@@]3(C(=CC[C@H]4[C@]3(CC[C@@H]5[C@@]4(CC[C@@H](C5(C)C)O)C)C)[C@@H]2[C@H]1C)C)C(=O)O	0.85	0.66
eriodictyol	288.27	C1[C@H](OC2=CC(=CC(=C2C1=O)O)O)C3=CC(=C(C=C3)O)O	0.55	0.96
4-Methoxysalicyaldehyde	152.16	COC1=CC(=C(C=C1)C=O)O	0.55	-1.5
2,6,11-trimethyldodecane	212.47	CC(C)CCCCC(C)CCCC(C)C	0.55	-0.96
luteolin	286.25	C1=CC(=C(C=C1C2=CC(=O)C3=C(C=C(C=C3O2)O)O)O)O	0.55	0.38
hexanal	100.18	CCCCCC=O	0.55	-1.19
1-hexanol	102.2	CCCCCCO	0.55	-0.92
PENTYLFURAN	138.23	CCCCCC1=CC=CO1	0.55	-1.22
(S)-camphor	152.26	C[C@]12CC[C@H](C1(C)C)CC2=O	0.55	0.11
oleic acid	282.52	CCCCCCCC/C=C\CCCCCCCC(=O)O	0.85	-0.3
palmitic acid	256.48	CCCCCCCCCCCCCCCC(=O)O	0.85	-0.54
WLN: VHR	106.13	C1=CC=C(C=C1)C=O	0.55	-1.81
Hyacinthin	120.16	C1=CC=C(C=C1)CC=O	0.55	-1.71
Geranylacetone	194.35	CC(=CCC/C(=C/CCC(=O)C)/C)C	0.55	-1.07
p-coumaric acid	164.17	C1=CC(=CC=C1/C=C/C(=O)O)O	0.85	-0.81
Moslosooflavone	298.31	COC1=C(C2=C(C(=C1)O)C(=O)C=C(O2)C3=CC=CC=C3)OC	0.55	0.17
stearic acid	284.54	CCCCCCCCCCCCCCCCCC(=O)O	0.85	-0.54
Heptadekan	240.53	CCCCCCCCCCCCCCCCC	0.55	-1.03
paeonol	166.19	CC(=O)C1=C(C=C(C=C1)OC)O	0.55	-0.34
(6R,10R)-6,10,14-trimethylpentadecan-2-one	268.54	C[C@@H](CCC[C@@H](C)CCCC(=O)C)CCCC(C)C	0.55	-1.18
2,6,10,15-tetramethylheptadecane	296.65	CCC(C)CCCCC(C)CCCC(C)CCCC(C)C	0.55	-1.13
quercetin	302.25	C1=CC(=C(C=C1C2=C(C(=O)C3=C(C=C(C=C3O2)O)O)O)O)O	0.55	0.52
cinnamaldehyde	132.17	C1=CC=C(C=C1)/C=C/C=O	0.55	-1.54

## Sheet: Filter_Bio_Drug_likeness
S1 File. Drug-likeness and toxicity (ADMET) analysis of all phytocompounds from Scutellaria barbata.
Wogonin	284.068	COC1=C(C=C(C2=C1OC(=CC2=O)C3=CC=CC=C3)O)O	0.55	0
Apigenin	270.053	C1=CC(=CC=C1C2=CC(=O)C3=C(C=C(C=C3O2)O)O)O	0.55	0.39
Scutellarein	286.048	C1=CC(=CC=C1C2=CC(=O)C3=C(O2)C=C(C(=C3O)O)O)O	0.55	0.43
4'-Hydroxywogonin	300.063	COC1=C(C=C(C2=C1OC(=CC2=O)C3=CC=C(C=C3)O)O)O	0.55	0.44
Scutebarbatine A	558.237	CC1=CCC[C@H]2[C@]1([C@H]([C@@H]([C@]([C@]2(C)/C=C/C3=CC(=O)OC3)(C)O)OC(=O)C4=CN=CC=C4)OC(=O)C5=CN=CC=C5)C	0.55	0.95
6-O-Nicotinoyl-7-O-acetylscutebarbatine G	618.258	CC1=CCC[C@H]2[C@]1([C@H]([C@@H]([C@]3([C@@]2([C@H](C[C@]4(O3)CC(=O)OC4)OC(=O)C5=CN=CC=C5)C)C)OC(=O)C)OC(=O)C6=CN=CC=C6)C	0.17	0.46
Scutebarbatine C	573.236	C[C@@]1(C=CC[C@H]2[C@]1([C@H]([C@@H]([C@]([C@]2(C)/C=C/C3=CC(=O)OC3)(C)O)OC(=O)C4=CC=CC=C4)OC(=O)C5=CN=CC=C5)C)O	0.55	0.45
Scutebarbatine D	573.236	C[C@]1([C@H]2CC[C@@H](C(=C)[C@@]2([C@H]([C@@H]([C@]1(C)O)OC(=O)C3=CC=CC=C3)OC(=O)C4=CN=CC=C4)C)O)/C=C/C5=CC(=O)OC5	0.55	0.85
Scutebarbatine E	571.221	C[C@]1([C@H]2CCC(=O)C(=C)[C@@]2([C@H]([C@@H]([C@]1(C)O)OC(=O)C3=CC=CC=C3)OC(=O)C4=CN=CC=C4)C)/C=C/C5=CC(=O)OC5	0.55	0.67
Scutebarbatine F	555.247	CC1=CCC[C@H]2[C@]1([C@H]([C@@H]([C@]3([C@@]2([C@H](C[C@]4(O3)CC(=O)OC4)OC(=O)C)C)C)OC(=O)C)OC(=O)C5=CN=CC=C5)C	0.55	0.46
Scutebarbatine G	471.226	CC1=CCC[C@H]2[C@]1([C@H]([C@@H]([C@]3([C@@]2([C@H](C[C@]4(O3)CC(=O)OC4)OC(=O)C5=CN=CC=C5)C)C)O)O)C	0.55	0.54
Scutebarbatine H	469.21	CC1=CCC[C@H]2[C@]1([C@H]([C@@H]([C@]([C@]2(C)[C@H]3CC4=C(O3)C(=O)OC4)(C)O)O)OC(=O)C5=CN=CC=C5)C	0.55	0.94
Scutebarbatine I	543.283	CCO[C@H]1C[C@@H]2C[C@H](O[C@@H]2O1)[C@]3([C@@H](C[C@@H]([C@@]4([C@@H]3CCC[C@]45CO5)COC(=O)C)OC(=O)C6=CN=CC=C6)C)C	0.55	0.84
Scutebarbatine K	495.226	CC1=CCC[C@H]2[C@]1([C@H]([C@@H]([C@]([C@]2(C)/C=C/C3=CC(=O)OC3)(C)O)OC(=O)C)OC(=O)C4=CN=CC=C4)C	0.55	0.98
Scutebarbatine L	595.278	CC1=CCC[C@H]2[C@]1([C@H]([C@@H]([C@]([C@]2(C)/C=C/C3=CC(=O)OC3)(C)O)OC(=O)C(C(C)C)OC(=O)C)OC(=O)C4=CN=CC=C4)C	0.55	0.29
6-O-Acetylscutehenanine A	495.226	CC1=CCC[C@H]2[C@]1([C@H]([C@@H]([C@]([C@]2(C)/C=C/C3=CC(=O)OC3)(C)O)OC(=O)C4=CN=CC=C4)OC(=O)C)C	0.55	0.98
(2R)-5,7-dihydroxy-2-(4-hydroxyphenyl)chroman-4-one	272.27	C1[C@@H](OC2=CC(=CC(=C2C1=O)O)O)C3=CC=C(C=C3)O	0.55	0.82
protocatechuic acid	154.13	C1=CC(=C(C=C1C(=O)O)O)O	0.56	0.23
vanillic acid	168.16	COC1=C(C=CC(=C1)C(=O)O)O	0.85	-0.18
gamma-Hexenol	100.18	CCC=CCCO	0.55	-1.15
p-Hydroxycinnamic acid, ethyl ester	192.23	C1=CC(=CC=C1/C=C/C(=O)O)O	0.85	-0.81
2',3',5,7-tetrahydroxyflavone	286.25	C1=CC=C(C=C1)C2(C(C(=O)C3=C(C=C(C=C3O2)O)O)O)O	0.55	-0.02
3-Methyl-6-(1-methylethyl)-cyclohexene	138.28	CC1CCC(C=C1)C(C)C	0.55	-1.62
5,6,2'-trihydroxy-7,8-dimethoxyflavone	330.31	COC1=C(C(=C2C(=O)C=C(OC2=C1OC)C3=CC=CC=C3O)O)O	0.55	-0.32
5,7,4'-trihydroxy-6-methoxyflavanone	302.3	COC1=C(C2=C(C=C1O)OC(CC2=O)C3=CC=C(C=C3)O)O	0.55	0.8
5,7,4'-trihydroxy-8-methoxyflavanone	302.3	COC1=C(C=C(C2=C1OC(CC2=O)C3=CC=C(C=C3)O)O)O	0.55	0.77
Chrysin-5-methylether	268.28	COC1=CC(=CC2=C1C(=O)C=C(O2)C3=CC=CC=C3)O	0.55	0.02
9,19-cyclolanost-24-en-3-ol	426.8	C[C@H](CCC=C(C)C)[C@H]1CC[C@@]2([C@@]1(CC[C@]34[C@H]2CC[C@H]5[C@]3(C4)CCC(C5(C)C)O)C)C	0.55	-0.27
Baicalin	446.39	C1=CC=C(C=C1)C2=CC(=O)C3=C(C(=C(C=C3O2)O[C@H]4[C@@H]([C@H]([C@@H]([C@H](O4)C(=O)O)O)O)O)O)O	0.11	0.58
campesterol	400.76	C[C@H](CC[C@@H](C)C(C)C)[C@H]1CC[C@@H]2[C@@]1(CC[C@H]3[C@H]2CC=C4[C@@]3(CC[C@@H](C4)O)C)C	0.55	0.59
Caryophyllene oxide	220.39	C[C@@]12CC[C@@H]3[C@H](CC3(C)C)C(=C)CC[C@H]1O2	0.55	-1.5
p-Hydroxybenzalacetone	162.2	CC(=O)/C=C/C1=CC=C(C=C1)O	0.55	-0.84
beta-sitosterol	414.79	CC[C@H](CC[C@@H](C)[C@H]1CC[C@@H]2[C@@]1(CC[C@H]3[C@H]2CC=C4[C@@]3(CC[C@@H](C4)O)C)C)C(C)C	0.55	0.78
ombuoside	638.63	C[C@H]1[C@@H]([C@H]([C@H]([C@@H](O1)OC[C@@H]2[C@H]([C@@H]([C@H]([C@@H](O2)OC3=C(OC4=CC(=CC(=C4C3=O)O)OC)C5=CC(=C(C=C5)OC)O)O)O)O)O)O)O	0.17	0.7
p-Acetoxycinnamic acid	206.21	CC(=O)OC1=CC=C(C=C1)/C=C/C(=O)O	0.85	-0.81
1-(4-hydroxyphenyl)acetone	150.19	CC(=O)CC1=CC=C(C=C1)O	0.55	-0.82
rivularin	344.34	COC1=CC=CC(=C1C2=CC(=O)C3=C(O2)C(=C(C=C3O)OC)OC)O	0.55	0.18
Scutevulin	300.28	COC1=C(C=C(C2=C1OC(=CC2=O)C3=CC=CC=C3O)O)O	0.55	0.21
Stigmasta-5,22-dien-3-ol-acetate	454.81	CC[C@H](C=C[C@@H](C)[C@H]1CC[C@@H]2[C@@]1(CC[C@H]3[C@H]2CC=C4[C@@]3(CCC(C4)OC(=O)C)C)C)C(C)C	0.55	0.95
Stigmasterol	412.77	CC[C@H](/C=C/[C@@H](C)[C@H]1CC[C@@H]2[C@@]1(CC[C@H]3[C@H]2CC=C4[C@@]3(CC[C@@H](C4)O)C)C)C(C)C	0.55	0.62
WLN: Q1R	108.15	C1=CC=C(C=C1)CO	0.55	-1.73
myristic acid	228.42	CCCCCCCCCCCCCC(=O)O	0.85	-0.54
Oktadekan	254.56	CCCCCCCCCCCCCCCCCC	0.55	-1.03
2,6,10,14-tetramethylhexadecane	282.62	CCC(C)CCCC(C)CCCC(C)CCCC(C)C	0.55	-1.25
2-hydroxy-3-methylanthraquinone	238.25	CC1=CC2=C(C=C1O)C(=O)C3=CC=CC=C3C2=O	0.55	-0.34
Dinatin	300.28	COC1=C(C2=C(C=C1O)OC(=CC2=O)C3=CC=C(C=C3)O)O	0.55	0.46
24-Ethylcholest-4-en-3-one	412.77	CCC(CC[C@@H](C)[C@H]1CC[C@@H]2[C@@]1(CC[C@H]3[C@H]2CCC4=CC(=O)CC[C@]34C)C)C(C)C	0.55	0.91
10579-93-8	204.39	C/C/1=C\CCC(=C)[C@@H]2CC([C@H]2CC1)(C)C	0.55	-1.74
thymol	150.24	CC1=CC(=C(C=C1)C(C)C)O	0.55	-0.54
Methyleugenol	178.25	COC1=C(C=C(C=C1)CC=C)OC	0.55	-1.08
cinnamic acid	148.17	C1=CC=C(C=C1)/C=C/C(=O)O	0.85	-1.17
Hexenal	98.16	CCCC=CC=O	0.55	-1.49
baicalein	270.25	C1=CC=C(C=C1)C2=CC(=O)C3=C(O2)C=C(C(=C3O)O)O	0.55	-0.1
6-Hydroxynaringenin	288.27	C1[C@H](OC2=C(C1=O)C(=C(C(=C2)O)O)O)C3=CC=C(C=C3)O	0.55	0.8
Salvigenin	328.34	COC1=CC=C(C=C1)C2=CC(=O)C3=C(C(=C(C=C3O2)OC)OC)O	0.55	0.45
scutellarin	462.39	C1=CC(=CC=C1C2=CC(=O)C3=C(C(=C(C=C3O2)O[C@H]4[C@@H]([C@H]([C@@H]([C@H](O4)C(=O)O)O)O)O)O)O)O	0.11	0.84
lauric acid	200.36	CCCCCCCCCCCC(=O)O	0.85	-0.54
Rhamnazin	330.31	COC1=CC(=C2C(=C1)OC(=C(C2=O)O)C3=CC(=C(C=C3)O)OC)O	0.55	0.37
sitosterol	414.79	CC[C@H](CC[C@@H](C)[C@H]1CC[C@@H]2[C@@]1(CC[C@H]3[C@H]2CC=C4[C@@]3(CC[C@@H](C4)O)C)C)C(C)C	0.55	0.78
Coumaran	120.16	C1COC2=CC=CC=C21	0.55	-1.64
CHEBI:39932	128.24	CCCCC[C@H](C=C)O	0.55	-1.31
ursolic acid	456.78	C[C@@H]1CC[C@@]2(CC[C@@]3(C(=CC[C@H]4[C@]3(CC[C@@H]5[C@@]4(CC[C@@H](C5(C)C)O)C)C)[C@@H]2[C@H]1C)C)C(=O)O	0.85	0.66
eriodictyol	288.27	C1[C@H](OC2=CC(=CC(=C2C1=O)O)O)C3=CC(=C(C=C3)O)O	0.55	0.96
4-Methoxysalicyaldehyde	152.16	COC1=CC(=C(C=C1)C=O)O	0.55	-1.5
2,6,11-trimethyldodecane	212.47	CC(C)CCCCC(C)CCCC(C)C	0.55	-0.96
luteolin	286.25	C1=CC(=C(C=C1C2=CC(=O)C3=C(C=C(C=C3O2)O)O)O)O	0.55	0.38
hexanal	100.18	CCCCCC=O	0.55	-1.19
1-hexanol	102.2	CCCCCCO	0.55	-0.92
PENTYLFURAN	138.23	CCCCCC1=CC=CO1	0.55	-1.22
(S)-camphor	152.26	C[C@]12CC[C@H](C1(C)C)CC2=O	0.55	0.11
oleic acid	282.52	CCCCCCCC/C=C\CCCCCCCC(=O)O	0.85	-0.3
palmitic acid	256.48	CCCCCCCCCCCCCCCC(=O)O	0.85	-0.54
WLN: VHR	106.13	C1=CC=C(C=C1)C=O	0.55	-1.81
Hyacinthin	120.16	C1=CC=C(C=C1)CC=O	0.55	-1.71
Geranylacetone	194.35	CC(=CCC/C(=C/CCC(=O)C)/C)C	0.55	-1.07
p-coumaric acid	164.17	C1=CC(=CC=C1/C=C/C(=O)O)O	0.85	-0.81
Moslosooflavone	298.31	COC1=C(C2=C(C(=C1)O)C(=O)C=C(O2)C3=CC=CC=C3)OC	0.55	0.17
stearic acid	284.54	CCCCCCCCCCCCCCCCCC(=O)O	0.85	-0.54
Heptadekan	240.53	CCCCCCCCCCCCCCCCC	0.55	-1.03
paeonol	166.19	CC(=O)C1=C(C=C(C=C1)OC)O	0.55	-0.34
(6R,10R)-6,10,14-trimethylpentadecan-2-one	268.54	C[C@@H](CCC[C@@H](C)CCCC(=O)C)CCCC(C)C	0.55	-1.18
2,6,10,15-tetramethylheptadecane	296.65	CCC(C)CCCCC(C)CCCC(C)CCCC(C)C	0.55	-1.13
quercetin	302.25	C1=CC(=C(C=C1C2=C(C(=O)C3=C(C=C(C=C3O2)O)O)O)O)O	0.55	0.52
cinnamaldehyde	132.17	C1=CC=C(C=C1)/C=C/C=O	0.55	-1.54

## Sheet: Toxicity_prediction
S1 File. Drug-likeness and toxicity (ADMET) analysis of all phytocompounds from Scutellaria barbata.
Metabolite	Mw	SMILES	Bioavailability Score	Drug_likeness	Hepatotoxicity	Neurotoxicity	Carcinogenicity	Immunotoxicity	Mutagenicity	Cytotoxicity
Apigenin	270.053	C1=CC(=CC=C1C2=CC(=O)C3=C(C=C(C=C3O2)O)O)O	0.55	0.39	Inactive	Inactive	Inactive	Inactive	Inactive	Inactive
Scutellarein	286.048	C1=CC(=CC=C1C2=CC(=O)C3=C(O2)C=C(C(=C3O)O)O)O	0.55	0.43	Inactive	Inactive		Inactive		Inactive
4'-Hydroxywogonin	300.063	COC1=C(C=C(C2=C1OC(=CC2=O)C3=CC=C(C=C3)O)O)O	0.55	0.44	Inactive	Inactive	Inactive	Inactive	Inactive	Inactive
Scutebarbatine A	558.237	CC1=CCC[C@H]2[C@]1([C@H]([C@@H]([C@]([C@]2(C)/C=C/C3=CC(=O)OC3)(C)O)OC(=O)C4=CN=CC=C4)OC(=O)C5=CN=CC=C5)C	0.55	0.95	Inactive	Inactive	Inactive		Inactive	Inactive
Scutebarbatine C	573.236	C[C@@]1(C=CC[C@H]2[C@]1([C@H]([C@@H]([C@]([C@]2(C)/C=C/C3=CC(=O)OC3)(C)O)OC(=O)C4=CC=CC=C4)OC(=O)C5=CN=CC=C5)C)O	0.55	0.45	Inactive	Inactive	Inactive		Inactive	Inactive
Scutebarbatine D	573.236	C[C@]1([C@H]2CC[C@@H](C(=C)[C@@]2([C@H]([C@@H]([C@]1(C)O)OC(=O)C3=CC=CC=C3)OC(=O)C4=CN=CC=C4)C)O)/C=C/C5=CC(=O)OC5	0.55	0.85	Inactive	Inactive	Inactive		Inactive	Inactive
Scutebarbatine E	571.221	C[C@]1([C@H]2CCC(=O)C(=C)[C@@]2([C@H]([C@@H]([C@]1(C)O)OC(=O)C3=CC=CC=C3)OC(=O)C4=CN=CC=C4)C)/C=C/C5=CC(=O)OC5	0.55	0.67	Inactive	Inactive	Inactive		Inactive	Inactive
Scutebarbatine F	555.247	CC1=CCC[C@H]2[C@]1([C@H]([C@@H]([C@]3([C@@]2([C@H](C[C@]4(O3)CC(=O)OC4)OC(=O)C)C)C)OC(=O)C)OC(=O)C5=CN=CC=C5)C	0.55	0.46	Inactive	Inactive	Inactive		Inactive	Inactive
Scutebarbatine G	471.226	CC1=CCC[C@H]2[C@]1([C@H]([C@@H]([C@]3([C@@]2([C@H](C[C@]4(O3)CC(=O)OC4)OC(=O)C5=CN=CC=C5)C)C)O)O)C	0.55	0.54	Inactive	Inactive	Inactive		Inactive
Scutebarbatine H	469.21	CC1=CCC[C@H]2[C@]1([C@H]([C@@H]([C@]([C@]2(C)[C@H]3CC4=C(O3)C(=O)OC4)(C)O)O)OC(=O)C5=CN=CC=C5)C	0.55	0.94	Inactive	Inactive	Inactive		Inactive	Inactive
Scutebarbatine I	543.283	CCO[C@H]1C[C@@H]2C[C@H](O[C@@H]2O1)[C@]3([C@@H](C[C@@H]([C@@]4([C@@H]3CCC[C@]45CO5)COC(=O)C)OC(=O)C6=CN=CC=C6)C)C	0.55	0.84	Inactive	Inactive	Inactive		Inactive	Inactive
Scutebarbatine K	495.226	CC1=CCC[C@H]2[C@]1([C@H]([C@@H]([C@]([C@]2(C)/C=C/C3=CC(=O)OC3)(C)O)OC(=O)C)OC(=O)C4=CN=CC=C4)C	0.55	0.98	Inactive	Inactive	Inactive		Inactive	Inactive
Scutebarbatine I	595.278	CC1=CCC[C@H]2[C@]1([C@H]([C@@H]([C@]([C@]2(C)/C=C/C3=CC(=O)OC3)(C)O)OC(=O)C(C(C)C)OC(=O)C)OC(=O)C4=CN=CC=C4)C	0.55	0.29	Inactive	Inactive	Inactive		Inactive	Inactive
6-O-Acetylscutehenanine A	495.226	CC1=CCC[C@H]2[C@]1([C@H]([C@@H]([C@]([C@]2(C)/C=C/C3=CC(=O)OC3)(C)O)OC(=O)C4=CN=CC=C4)OC(=O)C)C	0.55	0.98	Inactive	Inactive	Inactive		Inactive	Inactive
(2R)-5,7-dihydroxy-2-(4-hydroxyphenyl)chroman-4-one	272.27	C1[C@@H](OC2=CC(=CC(=C2C1=O)O)O)C3=CC=C(C=C3)O	0.55	0.82	Inactive	Inactive	Inactive	Inactive	Inactive
protocatechuic acid	154.13	C1=CC(=C(C=C1C(=O)O)O)O	0.56	0.23	Inactive	Inactive	Inactive	Inactive	Inactive
5,7,4'-trihydroxy-6-methoxyflavanone	302.3	COC1=C(C2=C(C=C1O)OC(CC2=O)C3=CC=C(C=C3)O)O	0.55	0.8	Inactive	Inactive	Inactive		Inactive	Inactive
5,7,4'-trihydroxy-8-methoxyflavanone	302.3	COC1=C(C=C(C2=C1OC(CC2=O)C3=CC=C(C=C3)O)O)O	0.55	0.77	Inactive	Inactive		Inactive	Inactive
campesterol	400.76	C[C@H](CC[C@@H](C)C(C)C)[C@H]1CC[C@@H]2[C@@]1(CC[C@H]3[C@H]2CC=C4[C@@]3(CC[C@@H](C4)O)C)C	0.55	0.59	Inactive		Inactive		Inactive	Inactive
beta-sitosterol	414.79	CC[C@H](CC[C@@H](C)[C@H]1CC[C@@H]2[C@@]1(CC[C@H]3[C@H]2CC=C4[C@@]3(CC[C@@H](C4)O)C)C)C(C)C	0.55	0.78	Inactive		Inactive		Inactive	Inactive
rivularin	344.34	COC1=CC=CC(=C1C2=CC(=O)C3=C(O2)C(=C(C=C3O)OC)OC)O	0.55	0.18	Inactive	Inactive	Inactive		Inactive	Inactive
Scutevulin	300.28	COC1=C(C=C(C2=C1OC(=CC2=O)C3=CC=CC=C3O)O)O	0.55	0.21	Inactive	Inactive	Inactive		Inactive	Inactive
Stigmasta-5,22-dien-3-ol-acetate	454.81	CC[C@H](C=C[C@@H](C)[C@H]1CC[C@@H]2[C@@]1(CC[C@H]3[C@H]2CC=C4[C@@]3(CCC(C4)OC(=O)C)C)C)C(C)C	0.55	0.95	Inactive				Inactive	Inactive
Stigmasterol	412.77	CC[C@H](/C=C/[C@@H](C)[C@H]1CC[C@@H]2[C@@]1(CC[C@H]3[C@H]2CC=C4[C@@]3(CC[C@@H](C4)O)C)C)C(C)C	0.55	0.62	Inactive		Inactive		Inactive	Inactive
Dinatin	300.28	COC1=C(C2=C(C=C1O)OC(=CC2=O)C3=CC=C(C=C3)O)O	0.55	0.46	Inactive	Inactive	Inactive	Inactive	Inactive	Inactive
24-Ethylcholest-4-en-3-one	412.77	CCC(CC[C@@H](C)[C@H]1CC[C@@H]2[C@@]1(CC[C@H]3[C@H]2CCC4=CC(=O)CC[C@]34C)C)C(C)C	0.55	0.91	Inactive		Inactive		Inactive	Inactive
6-Hydroxynaringenin	288.27	C1[C@H](OC2=C(C1=O)C(=C(C(=C2)O)O)O)C3=CC=C(C=C3)O	0.55	0.8	Inactive	Inactive		Inactive	Inactive	Inactive
Salvigenin	328.34	COC1=CC=C(C=C1)C2=CC(=O)C3=C(C(=C(C=C3O2)OC)OC)O	0.55	0.45	Inactive	Inactive	Inactive		Inactive	Inactive
Rhamnazin	330.31	COC1=CC(=C2C(=C1)OC(=C(C2=O)O)C3=CC(=C(C=C3)O)OC)O	0.55	0.37	Inactive	Inactive	Inactive		Inactive	Inactive
sitosterol	414.79	CC[C@H](CC[C@@H](C)[C@H]1CC[C@@H]2[C@@]1(CC[C@H]3[C@H]2CC=C4[C@@]3(CC[C@@H](C4)O)C)C)C(C)C	0.55	0.78	Inactive		Inactive		Inactive	Inactive
ursolic acid	456.78	C[C@@H]1CC[C@@]2(CC[C@@]3(C(=CC[C@H]4[C@]3(CC[C@@H]5[C@@]4(CC[C@@H](C5(C)C)O)C)C)[C@@H]2[C@H]1C)C)C(=O)O	0.85	0.66		Inactive			Inactive	Inactive
eriodictyol	288.27	C1[C@H](OC2=CC(=CC(=C2C1=O)O)O)C3=CC(=C(C=C3)O)O	0.55	0.96	Inactive	Inactive		Inactive	Inactive	Inactive
luteolin	286.25	C1=CC(=C(C=C1C2=CC(=O)C3=C(C=C(C=C3O2)O)O)O)O	0.55	0.38	Inactive	Inactive		Inactive		Inactive
quercetin	302.25	C1=CC(=C(C=C1C2=C(C(=O)C3=C(C=C(C=C3O2)O)O)O)O)O	0.55	0.52	Inactive	Inactive		Inactive		Inactive
