# Supplementary material for: In silico screening and molecular analyses identify apigenin from Scutellaria barbata as a potent AKT1 inhibitor in breast cancer
Source: PLoS One. 2026 Jun 25;21(6):e0338874. doi: 10.1371/journal.pone.0338874 (PMC13298910; doi:10.1371/journal.pone.0338874)
Supplement: S2 File — (XLSX) [file pone.0338874.s012.xlsx]

## Sheet: CTD_4_hydroxywogonin
S2 File. Collection and filtering of target genes associated with each ADMET-screened phytochemical
Gene Symbol	Gene ID	Interaction Count	Organism Count
IL6	3569	5	1
VEGFA	7422	4	1
AKT1	207	1	1

## Sheet: SWISS_4_hydroxywogonin
S2 File. Collection and filtering of target genes associated with each ADMET-screened phytochemical
Target	Common name	Uniprot ID	ChEMBL ID	Target Class	Probability*	Known actives (3D/2D)
Aldose reductase (by homology)	AKR1B1	P15121	CHEMBL1900	Enzyme	0.609131	24 / 71Â Â Â Â Â
Nitric oxide synthase, inducible (by homology)	NOS2	P35228	CHEMBL4481	Enzyme	0.348497	4 / 3Â Â Â Â Â
Cyclooxygenase-2 (by homology)	PTGS2	P35354	CHEMBL230	Oxidoreductase	0.277371	2 / 34Â Â Â Â Â
Serine/threonine-protein kinase PIM1	PIM1	P11309	CHEMBL2147	Kinase	0.222014	10 / 8Â Â Â Â Â
Adenosine A1 receptor (by homology)	ADORA1	P30542	CHEMBL226	Family A G protein-coupled receptor	0.222014	7 / 23Â Â Â Â Â
Adenosine A2a receptor (by homology)	ADORA2A	P29274	CHEMBL251	Family A G protein-coupled receptor	0.222014	5 / 11Â Â Â Â Â
Estrogen receptor beta	ESR2	Q92731	CHEMBL242	Nuclear receptor	0.158886	95 / 26Â Â Â Â Â
Delta opioid receptor	OPRD1	P41143	CHEMBL236	Family A G protein-coupled receptor	0.150982	2 / 5Â Â Â Â Â
Telomerase reverse transcriptase	TERT	O14746	CHEMBL2916	Enzyme	0.143102	9 / 22Â Â Â Â Â
Induced myeloid leukemia cell differentiation protein Mcl-1	MCL1	Q07820	CHEMBL4361	Other cytosolic protein	0.143102	8 / 4Â Â Â Â Â
Estrogen receptor alpha	ESR1	P03372	CHEMBL206	Nuclear receptor	0.143102	77 / 25Â Â Â Â Â
Epidermal growth factor receptor erbB1	EGFR	P00533	CHEMBL203	Kinase	0.135202	7 / 30Â Â Â Â Â
Estradiol 17-beta-dehydrogenase 2	HSD17B2	P37059	CHEMBL2789	Enzyme	0.135202	8 / 3Â Â Â Â Â
Estradiol 17-beta-dehydrogenase 1	HSD17B1	P14061	CHEMBL3181	Enzyme	0.135202	8 / 4Â Â Â Â Â
6-phosphofructo-2-kinase/fructose-2,6-bisphosphatase 3	PFKFB3	Q16875	CHEMBL2331053	Enzyme	0.135202	2 / 2Â Â Â Â Â
Beta amyloid A4 protein	APP	P05067	CHEMBL2487	Membrane receptor	0.127303	2 / 12Â Â Â Â Â
Mu opioid receptor	OPRM1	P35372	CHEMBL233	Family A G protein-coupled receptor	0.127303	2 / 1Â Â Â Â Â
Tyrosine-protein kinase receptor FLT3	FLT3	P36888	CHEMBL1974	Kinase	0.127303	6 / 7Â Â Â Â Â
Receptor-type tyrosine-protein phosphatase S	PTPRS	Q13332	CHEMBL2396508	Phosphatase	0.127303	5 / 8Â Â Â Â Â
ATP-binding cassette sub-family G member 2	ABCG2	Q9UNQ0	CHEMBL5393	Primary active transporter	0.119404	6 / 48Â Â Â Â Â
AMY1C	AMY1A	P04745	CHEMBL2478	Enzyme	0.119404	1 / 1Â Â Â Â Â
G protein-coupled receptor kinase 6	GRK6	P43250	CHEMBL6144	Kinase	0.119404	3 / 4Â Â Â Â Â
Cytochrome P450 1B1	CYP1B1	Q16678	CHEMBL4878	Cytochrome P450	0.119404	12 / 46Â Â Â Â Â
Stem cell growth factor receptor	KIT	P10721	CHEMBL1936	Kinase	0.119404	1 / 3Â Â Â Â Â
Arachidonate 5-lipoxygenase	ALOX5	P09917	CHEMBL215	Oxidoreductase	0.119404	5 / 46Â Â Â Â Â
P-glycoprotein 1	ABCB1	P08183	CHEMBL4302	Primary active transporter	0.119404	17 / 48Â Â Â Â Â
Solute carrier family 22 member 12	SLC22A12	Q96S37	CHEMBL6120	Electrochemical transporter	0.119404	6 / 1Â Â Â Â Â
NADPH oxidase 4	NOX4	Q9NPH5	CHEMBL1250375	Enzyme	0.119404	7 / 7Â Â Â Â Â
Insulin-like growth factor I receptor	IGF1R	P08069	CHEMBL1957	Kinase	0.119404	5 / 3Â Â Â Â Â
Xanthine dehydrogenase	XDH	P47989	CHEMBL1929	Oxidoreductase	0.119404	12 / 21Â Â Â Â Â
Multidrug resistance-associated protein 1	ABCC1	P33527	CHEMBL3004	Primary active transporter	0.119404	7 / 11Â Â Â Â Â
Cytochrome P450 1A1	CYP1A1	P04798	CHEMBL2231	Cytochrome P450	0.111502	0 / 7Â Â Â Â Â
Cytochrome P450 1A2	CYP1A2	P05177	CHEMBL3356	Cytochrome P450	0.111502	0 / 8Â Â Â Â Â
Lysine-specific demethylase 4D-like	KDM4E	B2RXH2	CHEMBL1293226	Eraser	0.111502	3 / 2Â Â Â Â Â
Arachidonate 15-lipoxygenase	ALOX15	P16050	CHEMBL2903	Enzyme	0.111502	7 / 9Â Â Â Â Â
Cyclin-dependent kinase 1	CDK1	P06493	CHEMBL308	Kinase	0.111502	4 / 10Â Â Â Â Â
Arachidonate 12-lipoxygenase	ALOX12	P18054	CHEMBL3687	Enzyme	0.111502	10 / 11Â Â Â Â Â
Cytochrome P450 19A1	CYP19A1	P11511	CHEMBL1978	Cytochrome P450	0.111502	6 / 18Â Â Â Â Â
Carbonic anhydrase II	CA2	P00918	CHEMBL205	Lyase	0.111502	14 / 16Â Â Â Â Â
Carbonic anhydrase XII	CA12	O43570	CHEMBL3242	Lyase	0.111502	14 / 22Â Â Â Â Â
Tyrosinase	TYR	P14679	CHEMBL1973	Oxidoreductase	0.111502	2 / 2Â Â Â Â Â
Carbonic anhydrase VII	CA7	P43166	CHEMBL2326	Lyase	0.111502	8 / 19Â Â Â Â Â
Aryl hydrocarbon receptor	AHR	P35869	CHEMBL3201	Transcription factor	0.111502	1 / 1Â Â Â Â Â
Estrogen-related receptor alpha	ESRRA	P11474	CHEMBL3429	Nuclear receptor	0.111502	2 / 2Â Â Â Â Â
Carbonic anhydrase IV	CA4	P22748	CHEMBL3729	Lyase	0.111502	9 / 13Â Â Â Â Â
Cyclin-dependent kinase 5/CDK5 activator 1	CDK5R1 CDK5	Q15078 Q00535	CHEMBL1907600	Kinase	0.111502	5 / 18Â Â Â Â Â
PI3-kinase p110-gamma subunit	PIK3CG	P48736	CHEMBL3267	Enzyme	0.111502	7 / 1Â Â Â Â Â
Inhibitor of nuclear factor kappa B kinase beta subunit	IKBKB	O14920	CHEMBL1991	Kinase	0.111502	5 / 1Â Â Â Â Â
Neurotrophic tyrosine kinase receptor type 2	NTRK2	Q16620	CHEMBL4898	Kinase	0.111502	1 / 1Â Â Â Â Â
Tankyrase-2	TNKS2	Q9H2K2	CHEMBL6154	Enzyme	0.111502	4 / 12Â Â Â Â Â
Tankyrase-1	TNKS	O95271	CHEMBL6164	Enzyme	0.111502	4 / 28Â Â Â Â Â
Monoamine oxidase A	MAOA	P21397	CHEMBL1951	Oxidoreductase	0.111502	4 / 23Â Â Â Â Â
Cyclin-dependent kinase 1/cyclin B	CCNB3 CDK1 CCNB1 CCNB2	Q8WWL7 P06493 P14635 O95067	CHEMBL2094127	Other cytosolic protein	0.111502	4 / 9Â Â Â Â Â
Acetylcholinesterase	ACHE	P22303	CHEMBL220	Hydrolase	0.111502	4 / 34Â Â Â Â Â
Cyclin-dependent kinase 6	CDK6	Q00534	CHEMBL2508	Kinase	0.111502	3 / 4Â Â Â Â Â
Tyrosine-protein kinase SYK	SYK	P43405	CHEMBL2599	Kinase	0.111502	3 / 3Â Â Â Â Â
Glycogen synthase kinase-3 beta	GSK3B	P49841	CHEMBL262	Kinase	0.111502	6 / 7Â Â Â Â Â
Transthyretin	TTR	P02766	CHEMBL3194	Secreted protein	0.111502	3 / 4Â Â Â Â Â
Casein kinase II alpha	CSNK2A1	P68400	CHEMBL3629	Kinase	0.111502	3 / 2Â Â Â Â Â
Cystic fibrosis transmembrane conductance regulator	CFTR	P13569	CHEMBL4051	Other ion channel	0.111502	1 / 1Â Â Â Â Â
Aldo-keto reductase family 1 member B10	AKR1B10	O60218	CHEMBL5983	Enzyme	0.111502	2 / 3Â Â Â Â Â
Androgen Receptor	AR	P10275	CHEMBL1871	Nuclear receptor	0.111502	0 / 16Â Â Â Â Â
Adenosine A3 receptor	ADORA3	P0DMS8	CHEMBL256	Family A G protein-coupled receptor	0.111502	1 / 21Â Â Â Â Â
Beta-secretase 1	BACE1	P56817	CHEMBL4822	Protease	0.111502	10 / 15Â Â Â Â Â
Carbonyl reductase [NADPH] 1	CBR1	P16152	CHEMBL5586	Enzyme	0.111502	3 / 2Â Â Â Â Â
Carbonic anhydrase I	CA1	P00915	CHEMBL261	Lyase	0.111502	8 / 9Â Â Â Â Â
Carbonic anhydrase IX	CA9	Q16790	CHEMBL3594	Lyase	0.111502	8 / 10Â Â Â Â Â
Phospholipase A2 group IIA	PLA2G2A	P14555	CHEMBL3474	Enzyme	0.111502	0 / 2Â Â Â Â Â
G-protein coupled receptor 35	GPR35	Q9HC97	CHEMBL1293267	Family A G protein-coupled receptor	0.111502	6 / 4Â Â Â Â Â
Death-associated protein kinase 1	DAPK1	P53355	CHEMBL2558	Kinase	0.111502	2 / 2Â Â Â Â Â
DNA-3-methyladenine glycosylase	MPG	P29372	CHEMBL3396943	Enzyme	0.111502	1 / 1Â Â Â Â Â
Tyrosine-protein kinase SRC	SRC	P12931	CHEMBL267	Kinase	0.111502	5 / 10Â Â Â Â Â
Hepatocyte growth factor receptor	MET	P08581	CHEMBL3717	Kinase	0.111502	6 / 4Â Â Â Â Â
Thrombin	F2	P00734	CHEMBL204	Protease	0.111502	10 / 2Â Â Â Â Â
Poly [ADP-ribose] polymerase-1	PARP1	P09874	CHEMBL3105	Enzyme	0.111502	3 / 9Â Â Â Â Â
NEDD8-activating enzyme E1 regulatory subunit	NAE1	Q13564	CHEMBL2016431	Unclassified protein	0.111502	0 / 1Â Â Â Â Â
Arginase-1 (by homology)	ARG1	P05089	CHEMBL1075097	Enzyme	0.111502	2 / 2Â Â Â Â Â
Serine/threonine-protein kinase Aurora-B	AURKB	Q96GD4	CHEMBL2185	Kinase	0.111502	5 / 4Â Â Â Â Â
Glyoxalase I	GLO1	Q04760	CHEMBL2424	Enzyme	0.111502	3 / 4Â Â Â Â Â
Matrix metalloproteinase 9	MMP9	P14780	CHEMBL321	Protease	0.111502	4 / 2Â Â Â Â Â
Matrix metalloproteinase 2	MMP2	P08253	CHEMBL333	Protease	0.111502	4 / 2Â Â Â Â Â
Matrix metalloproteinase 12	MMP12	P39900	CHEMBL4393	Protease	0.111502	1 / 1Â Â Â Â Â
Lymphocyte differentiation antigen CD38	CD38	P28907	CHEMBL4660	Enzyme	0.111502	1 / 3Â Â Â Â Â
DNA topoisomerase I (by homology)	TOP1	P11387	CHEMBL1781	Isomerase	0.111502	1 / 1Â Â Â Â Â
Plasminogen	PLG	P00747	CHEMBL1801	Protease	0.111502	6 / 2Â Â Â Â Â
Ornithine decarboxylase	ODC1	P11926	CHEMBL1869	Lyase	0.111502	0 / 1Â Â Â Â Â
Vasopressin V2 receptor	AVPR2	P30518	CHEMBL1790	Family A G protein-coupled receptor	0.111502	2 / 1Â Â Â Â Â
Dopamine D4 receptor	DRD4	P21917	CHEMBL219	Family A G protein-coupled receptor	0.111502	1 / 1Â Â Â Â Â
Myeloperoxidase	MPO	P05164	CHEMBL2439	Enzyme	0.111502	1 / 1Â Â Â Â Â
PI3-kinase p85-alpha subunit	PIK3R1	P27986	CHEMBL2506	Enzyme	0.111502	1 / 1Â Â Â Â Â
Liver glycogen phosphorylase	PYGL	P06737	CHEMBL2568	Enzyme	0.111502	1 / 1Â Â Â Â Â
Focal adhesion kinase 1	PTK2	Q05397	CHEMBL2695	Kinase	0.111502	3 / 2Â Â Â Â Â
Vascular endothelial growth factor receptor 2	KDR	P35968	CHEMBL279	Kinase	0.111502	4 / 3Â Â Â Â Â
Matrix metalloproteinase 13	MMP13	P45452	CHEMBL280	Protease	0.111502	1 / 1Â Â Â Â Â
Matrix metalloproteinase 3	MMP3	P08254	CHEMBL283	Protease	0.111502	1 / 1Â Â Â Â Â
Carbonic anhydrase III	CA3	P07451	CHEMBL2885	Lyase	0.111502	1 / 2Â Â Â Â Â
Serine/threonine-protein kinase PLK1	PLK1	P53350	CHEMBL3024	Kinase	0.111502	4 / 3Â Â Â Â Â
Carbonic anhydrase VI	CA6	P23280	CHEMBL3025	Lyase	0.111502	3 / 1Â Â Â Â Â
Protein kinase N1	PKN1	Q16512	CHEMBL3384	Kinase	0.111502	3 / 3Â Â Â Â Â
Carbonic anhydrase XIV	CA14	Q9ULX7	CHEMBL3510	Lyase	0.111502	1 / 2Â Â Â Â Â

## Sheet: ALL_4_hydroxywogonin
S2 File. Collection and filtering of target genes associated with each ADMET-screened phytochemical
IL6
VEGFA
AKT1
AKR1B1
NOS2
PTGS2
PIM1
ADORA1
ADORA2A
ESR2
OPRD1
TERT
MCL1
ESR1
EGFR
HSD17B2
HSD17B1
PFKFB3
APP
OPRM1
FLT3
PTPRS
ABCG2
AMY1A
GRK6
CYP1B1
KIT
ALOX5
ABCB1
SLC22A12
NOX4
IGF1R
XDH
ABCC1
CYP1A1
CYP1A2
KDM4E
ALOX15
CDK1
ALOX12
CYP19A1
CA2
CA12
TYR
CA7
AHR
ESRRA
CA4
CDK5R1
PIK3CG
IKBKB
NTRK2
TNKS2
TNKS
MAOA
CCNB3
ACHE
CDK6
SYK
GSK3B
TTR
CSNK2A1
CFTR
AKR1B10
AR
ADORA3
BACE1
CBR1
CA1
CA9
PLA2G2A
GPR35
DAPK1
MPG
SRC
MET
F2
PARP1
NAE1
ARG1
AURKB
GLO1
MMP9
MMP2
MMP12
CD38
TOP1
PLG
ODC1
AVPR2
DRD4
MPO
PIK3R1
PYGL
PTK2
KDR
MMP13
MMP3
CA3
PLK1
CA6
PKN1
CA14
CDK5
CDK1
CCNB1
CCNB2

## Sheet: CTD_apigenin
S2 File. Collection and filtering of target genes associated with each ADMET-screened phytochemical
Gene Symbol	Gene ID	Interaction Count	Organism Count
TNF	7124	73	3
CASP3	836	38	4
IL1B	3553	36	3
HIF1A	3091	31	2
IL6	3569	24	4
CYP1A1	1543	20	3
BAX	581	19	3
BCL2	596	19	3
RELA	5970	19	3
CASP9	842	18	4
APP	351	15	3
ESR1	2099	15	5
NFKBIA	4792	15	3
NOS2	4843	15	3
TGFB1	7040	14	1
PTGS2	5743	13	4
CDKN1A	1026	12	2
VEGFA	7422	12	3
AHR	196	11	3
CYP1B1	1545	11	2
IKBKB	3551	11	3
TLR4	7099	11	2
MAPK1	5594	10	3
PARP1	142	10	2
HMOX1	3162	9	2
MYD88	4615	9	2
TGFBI	7045	9	1
CAT	847	8	4
IFNG	3458	8	2
MAPK3	5595	8	3
TNFSF10	8743	8	1
ESR2	2100	7	1
HMGB1	3146	7	1
NFKB1	4790	7	3
AKT1	207	6	1
AR	367	6	4
CASP8	841	6	2
CYCS	54205	6	2
CYP19A1	1588	6	1
ICAM1	3383	6	1
NLRP3	114548	6	2
PPARG	5468	6	2
TP53	7157	6	1
UGT1A1	54658	6	1
ABCC1	4363	5	1
BCL2L1	598	5	2
GPX4	2879	5	1
PCNA	5111	5	1
CCNB1	891	4	1
CYP1A2	1544	4	1
CYP3A4	1576	4	1
FTH1	2495	4	1
GCLC	2729	4	2
HSPA5	3309	4	1
JUN	3725	4	2
MMP9	4318	4	2
NFE2L2	4780	4	2
SOD1	6647	4	2
VCAM1	7412	4	1
ATG7	10533	3	1
BECN1	8678	3	1
CCND1	595	3	1
CFTR	1080	3	1
CXCL12	6387	3	1
DDIT3	1649	3	1
FN1	2335	3	1
FOS	2353	3	1
GCLM	2730	3	1
IL10	3586	3	2
IL4	3565	3	2
INS1	16333	3	2
KCNA5	3741	3	1
MAP1LC3B	81631	3	1
MCL1	4170	3	1
MMP2	4313	3	1
NOS3	4846	3	2
NR1I2	8856	3	2
RIPK1	8737	3	1
RPS6KB1	6198	3	1
SELE	6401	3	1
SLC2A1	6513	3	1
SLC2A3	6515	3	1
TJP1	7082	3	2
TRAF6	7189	3	2
ABCB1	5243	2	1
ACSL4	2182	2	1
AFP	174	2	1
APAF1	317	2	2
ARNT	405	2	2
ATF6	22926	2	1
ATP6	4508	2	1
ATP8	4509	2	1
BIRC3	330	2	1
CASP1	834	2	2
CASP12	100506742	2	1
CASP7	840	2	1
CCL2	6347	2	1
CCN5	8839	2	1
CDH1	999	2	1
CDK1	983	2	1
CDK2	1017	2	1
CHUK	1147	2	2
COX17	10063	2	1
CXCL8	3576	2	2
CYP2C9	1559	2	1
CYP2E1	1571	2	2
DHRS11	79154	2	2
EP300	2033	2	1
ERN1	2081	2	1
F2	2147	2	1
FAS	355	2	2
FGF2	2247	2	2
GATA3	2625	2	1
GLI1	2735	2	1
GREB1	9687	2	1
GSR	2936	2	2
GYPA	2993	2	1
HEXA	3073	2	2
HSP90B1	7184	2	1
HSPA8	3312	2	1
IGF1R	3480	2	1
IL18	3606	2	2
IL33	90865	2	1
KEAP1	9817	2	1
LEP	3952	2	1
MAPK8	5599	2	1
MKI67	4288	2	1
MMP1	4312	2	1
MPO	4353	2	1
MYBL1	4603	2	1
NFKBIB	4793	2	2
OCLN	100506658	2	1
PDGFBB	796490	2	1
PGR	5241	2	1
PKM	5315	2	1
PTPN1	5770	2	2
RB1	5925	2	1
SCNN1A	6337	2	1
SLC3A2	6520	2	1
SLCO1B1	10599	2	1
STAT3	6774	2	1
SYK	6850	2	1
TBX21	30009	2	1
THRA	7067	2	2
THRB	7068	2	2
TNFRSF10B	8795	2	1
TP53I3	9540	2	1
UGT2B15	7366	2	2
XDH	7498	2	0
A2M	2	1	1
ABCA1	19	1	1
ACE	1636	1	1
ACHE	43	1	1
AFG3L2	10939	1	1
AIP	9049	1	1
AKR1B1	231	1	1
AKR1C3	8644	1	0
APOE	348	1	1
ARHGAP29	9411	1	1
AR.L	399456	1	1
B3GALT5	10317	1	1
BDNF	627	1	1
BID	637	1	1
BIRC2	329	1	1
BNIP3L	665	1	1
CCL8	6355	1	1
CD40	958	1	1
CD40LG	959	1	0
CDC25C	995	1	1
CDH2	1000	1	1
CDK4	1019	1	1
CDKAL1	54901	1	1
CDKN2C	1031	1	1
CEBPB	1051	1	1
CES1	1066	1	1
CKM	1158	1	1
CLCA1	1179	1	1
CLDN1	9076	1	1
CRP	1401	1	1
CSF2	1437	1	1
CSF3	1440	1	1
CTNNB1	1499	1	1
CXCL1	2919	1	1
CYP11A1	1583	1	1
CYP11B1	1584	1	1
CYP17A1	1586	1	1
CYP21A2	1589	1	1
DGAT1	8694	1	1
DHCR24	1718	1	1
DRD2	1813	1	1
DUOX1	53905	1	1
EGFR	1956	1	1
EIF5B	9669	1	1
EPO	2056	1	1
ERBB2	2064	1	1
ERP29	10961	1	1
ESR1.L	398734	1	1
ESR2A	317734	1	1
ESR2B	317733	1	1
ESR2.L	100174814	1	1
F10	2159	1	1
FASN	2194	1	1
FBP1	2203	1	1
FRMD4A	55691	1	1
FSHB	2488	1	1
FTL	2512	1	1
FYN	2534	1	0
GAA	2548	1	1
GABRA1	2554	1	0
GABRB2	2561	1	0
GABRG2	2566	1	0
GDNF	2668	1	1
GPT	2875	1	1
GPX1	2876	1	1
GSDMD	79792	1	1
GSK3B	2932	1	1
GSTA4	2941	1	1
HBEGF	1839	1	1
HSD17B1	3292	1	0
HSD17B7	51478	1	1
HSD3B2	3284	1	1
HSPA1A	3303	1	1
HSPA1B	3304	1	1
HSPA1L	3305	1	1
HSPA2	3306	1	1
IDH3A	3419	1	1
IFNB1	3456	1	1
IL12B	3593	1	1
IL13	3596	1	1
IL1A	3552	1	1
IL1RN	3557	1	1
IL5	3567	1	1
IRF3	3661	1	1
KDM3A	55818	1	1
KDR	3791	1	1
LAMB2	3913	1	1
LHB	3972	1	1
LMBR1L	55716	1	1
LPCAT3	10162	1	1
LRRC26	389816	1	1
LTBP1	4052	1	1
LTF	4057	1	1
LYN	4067	1	0
MAP2K4	6416	1	1
MAPK9	5601	1	1
MET	4233	1	1
MIB1	57534	1	1
MMP13	4322	1	0
MMP3	4314	1	1
MPG	4350	1	1
MTOR	2475	1	1
NANOG	79923	1	1
NDUFA4	4697	1	1
NEO1	4756	1	1
NFAT5	10725	1	1
NFE2	4778	1	1
NFKB2	4791	1	1
NPPB	4879	1	1
NQO1	1728	1	1
NR1H3	10062	1	1
NR1H4	9971	1	1
NSDHL	50814	1	1
P2RX7	5027	1	1
PANK2	80025	1	1
PDGFRB	5159	1	1
PKMYT1	9088	1	1
PLA2G2A	5320	1	1
PLAT	5327	1	1
POLR2H	5437	1	1
POU5F1	5460	1	1
PPARA	5465	1	1
PPID	5481	1	1
PRKAA1	5562	1	1
PROM1	8842	1	1
PRPSAP1	5635	1	1
PSCA	8000	1	1
PTK2B	2185	1	1
PYCARD	29108	1	1
RAD50	10111	1	1
RANBP10	57610	1	1
RNASE3	6037	1	1
RUNX2	860	1	1
S1PR1	1901	1	1
S1PR2	9294	1	1
S1PR3	1903	1	1
SDHA	6389	1	1
SELP	6403	1	1
SERPINE1	5054	1	1
SF3B2	10992	1	1
SHBG	6462	1	1
SLAIN2	57606	1	1
SLC16A1	6566	1	1
SLC2A4	6517	1	1
SLC5A1	6523	1	1
SLC7A11	23657	1	1
SLCO1B3	28234	1	1
SLF2	55719	1	1
SMAD2	4087	1	1
SMAD3	4088	1	1
SNAI1	6615	1	1
SNAI2	6591	1	1
SNCA	6622	1	1
SOCS3	9021	1	1
SOD2	6648	1	0
SOX2	6657	1	1
SPHK1	8877	1	1
SPTBN1	6711	1	1
SRC	6714	1	0
SREBF1	6720	1	1
SULT1A1	6817	1	1
SULT1E1	6783	1	1
TECR	9524	1	1
TERT	7015	1	1
TET2	54790	1	1
TFPT	29844	1	1
TFRC	7037	1	1
TH	7054	1	1
THRAA	30670	1	1
THRA.L	397942	1	1
TICAM1	148022	1	1
TM7SF2	7108	1	1
TP63	8626	1	1
TP73	7161	1	1
TUBB5	22154	1	1
TYR	7299	1	1
UGT1A10	54575	1	1
UGT1A7	54577	1	1
UGT1A8	54576	1	1
UGT1A9	54600	1	1
UQCRQ	27089	1	1
USP48	84196	1	1
UTRN	7402	1	1
VIM	7431	1	1
ZCRB1	85437	1	1
ZFP110	65020	1	1
ZFP809	235047	1	1
ZFP941	407812	1	1
ZFP957	105590	1	1

## Sheet: STITCH_Apigenin
S2 File. Collection and filtering of target genes associated with each ADMET-screened phytochemical
#node1	node2	node1_string_internal_id	node2_string_internal_id	node1_external_id	node2_external_id	neighborhood_on_chromosome	gene_fusion	phylogenetic_cooccurrence	homology	coexpression	experimentally_determined_interaction	database_annotated	automated_textmining	prediction	combined_score
PARP1	CASP3	1854450	1849375	9606.ENSP00000355759	9606.ENSP00000311032	0	0	0	0	0	0.972	0.9	0.675	0	0.999
PARP1	TP53	1854450	1846083	9606.ENSP00000355759	9606.ENSP00000269305	0	0	0	0	0	0.983	0	0.924	0	0.998
AKT1	ESR1	1846136	1842435	9606.ENSP00000270202	9606.ENSP00000206249	0	0	0	0	0	0.576	0.9	0.96	0	0.998
CDK1	TP53	1858283	1846083	9606.ENSP00000378699	9606.ENSP00000269305	0	0	0	0	0	0.914	0	0.97	0	0.997
PTGS2	TP53	1854602	1846083	9606.ENSP00000356438	9606.ENSP00000269305	0	0	0	0	0	0.961	0	0.94	0	0.997
CASP3	AKT1	1849375	1846136	9606.ENSP00000311032	9606.ENSP00000270202	0	0	0	0	0	0.812	0	0.889	0	0.978
AKT1	TP53	1846136	1846083	9606.ENSP00000270202	9606.ENSP00000269305	0	0	0	0	0	0	0	0.974	0	0.975
TP53	ESR1	1846083	1842435	9606.ENSP00000269305	9606.ENSP00000206249	0	0	0	0	0	0.812	0	0.856	0	0.971
ESR1	apigenin	1842435	-5280443	9606.ENSP00000206249	-1.CID005280443	0	0	0	0	0	0.32	0.7	0.823	0	0.961
UGT1A1	CYP1B1	1848677	1844805	9606.ENSP00000304845	9606.ENSP00000260630	0	0	0	0	0	0	0.9	0.604	0	0.958
CDK1	apigenin	1858283	-5280443	9606.ENSP00000378699	-1.CID005280443	0	0	0	0	0	0	0.7	0.836	0	0.949
CASP3	apigenin	1849375	-5280443	9606.ENSP00000311032	-1.CID005280443	0	0	0	0	0	0	0.7	0.831	0	0.947
PARP1	apigenin	1854450	-5280443	9606.ENSP00000355759	-1.CID005280443	0	0	0	0	0	0	0.7	0.819	0	0.944
PTGS2	AKT1	1854602	1846136	9606.ENSP00000356438	9606.ENSP00000270202	0	0	0	0	0	0	0	0.939	0	0.94
UGT1A1	apigenin	1848677	-5280443	9606.ENSP00000304845	-1.CID005280443	0	0	0	0	0	0	0.7	0.8	0	0.938
CASP3	TP53	1849375	1846083	9606.ENSP00000311032	9606.ENSP00000269305	0	0	0	0	0	0	0	0.914	0	0.914
PARP1	AKT1	1854450	1846136	9606.ENSP00000355759	9606.ENSP00000270202	0	0	0	0	0	0	0	0.908	0	0.909
PTGS2	apigenin	1854602	-5280443	9606.ENSP00000356438	-1.CID005280443	0	0	0	0	0	0.235	0	0.844	0	0.877
CYP1B1	apigenin	1844805	-5280443	9606.ENSP00000260630	-1.CID005280443	0	0	0	0	0	0.6	0.7	0	0	0.876
AKT1	apigenin	1846136	-5280443	9606.ENSP00000270202	-1.CID005280443	0	0	0	0	0	0	0.15	0.858	0	0.876
TP53	apigenin	1846083	-5280443	9606.ENSP00000269305	-1.CID005280443	0	0	0	0	0	0	0.15	0.849	0	0.868
MAOA	apigenin	1852356	-5280443	9606.ENSP00000340684	-1.CID005280443	0	0	0	0	0	0.264	0	0.8	0	0.848
PTGS2	CASP3	1854602	1849375	9606.ENSP00000356438	9606.ENSP00000311032	0	0	0	0	0	0	0	0.73	0	0.731
PARP1	ESR1	1854450	1842435	9606.ENSP00000355759	9606.ENSP00000206249	0	0	0	0	0	0.58	0	0.343	0	0.712
CYP1B1	ESR1	1844805	1842435	9606.ENSP00000260630	9606.ENSP00000206249	0	0	0	0	0	0	0	0.625	0	0.625
TP53	CYP1B1	1846083	1844805	9606.ENSP00000269305	9606.ENSP00000260630	0	0	0	0	0	0	0	0.504	0	0.504
CDK1	ESR1	1858283	1842435	9606.ENSP00000378699	9606.ENSP00000206249	0	0	0	0	0	0	0	0.48	0	0.48
PTGS2	ESR1	1854602	1842435	9606.ENSP00000356438	9606.ENSP00000206249	0	0	0	0	0	0	0	0.479	0	0.479
CDK1	AKT1	1858283	1846136	9606.ENSP00000378699	9606.ENSP00000270202	0	0	0.302	0.678	0	0.164	0	0.965	0	0.473
CDK1	CASP3	1858283	1849375	9606.ENSP00000378699	9606.ENSP00000311032	0	0	0	0	0	0	0	0.443	0	0.443

## Sheet: SWISS_apigenin
Supplementary File S2. Collection and filtering of target genes associated with each ADMET-screened phytochemical
Target	Common name	Uniprot ID	ChEMBL ID	Target Class	Probability*	Known actives (3D/2D)
NADPH oxidase 4	NOX4	Q9NPH5	CHEMBL1250375	Enzyme	1	6 / 8Â Â Â Â Â
Aldose reductase (by homology)	AKR1B1	P15121	CHEMBL1900	Enzyme	1	17 / 70Â Â Â Â Â
Cyclin-dependent kinase 5/CDK5 activator 1	CDK5R1 CDK5	Q15078 Q00535	CHEMBL1907600	Kinase	1	6 / 18Â Â Â Â Â
Xanthine dehydrogenase	XDH	P47989	CHEMBL1929	Oxidoreductase	1	12 / 20Â Â Â Â Â
Monoamine oxidase A	MAOA	P21397	CHEMBL1951	Oxidoreductase	1	6 / 26Â Â Â Â Â
Tyrosine-protein kinase receptor FLT3	FLT3	P36888	CHEMBL1974	Kinase	1	6 / 7Â Â Â Â Â
Cytochrome P450 19A1	CYP19A1	P11511	CHEMBL1978	Cytochrome P450	1	6 / 19Â Â Â Â Â
Estrogen receptor alpha	ESR1	P03372	CHEMBL206	Nuclear receptor	1	76 / 49Â Â Â Â Â
Cyclin-dependent kinase 1/cyclin B	CCNB3 CDK1 CCNB1 CCNB2	Q8WWL7 P06493 P14635 O95067	CHEMBL2094127	Other cytosolic protein	1	4 / 12Â Â Â Â Â
Acetylcholinesterase	ACHE	P22303	CHEMBL220	Hydrolase	1	4 / 26Â Â Â Â Â
Adenosine A1 receptor (by homology)	ADORA1	P30542	CHEMBL226	Family A G protein-coupled receptor	1	6 / 23Â Â Â Â Â
Cyclooxygenase-2	PTGS2	P35354	CHEMBL230	Oxidoreductase	1	2 / 11Â Â Â Â Â
Estrogen receptor beta	ESR2	Q92731	CHEMBL242	Nuclear receptor	1	96 / 52Â Â Â Â Â
Cyclin-dependent kinase 6	CDK6	Q00534	CHEMBL2508	Kinase	1	3 / 4Â Â Â Â Â
Adenosine A2a receptor (by homology)	ADORA2A	P29274	CHEMBL251	Family A G protein-coupled receptor	1	5 / 11Â Â Â Â Â
Tyrosine-protein kinase SYK	SYK	P43405	CHEMBL2599	Kinase	1	3 / 3Â Â Â Â Â
Glycogen synthase kinase-3 beta	GSK3B	P49841	CHEMBL262	Kinase	1	3 / 7Â Â Â Â Â
Multidrug resistance-associated protein 1	ABCC1	P33527	CHEMBL3004	Primary active transporter	1	7 / 11Â Â Â Â Â
Estradiol 17-beta-dehydrogenase 1	HSD17B1	P14061	CHEMBL3181	Enzyme	1	9 / 4Â Â Â Â Â
Transthyretin	TTR	P02766	CHEMBL3194	Secreted protein	1	2 / 2Â Â Â Â Â
Casein kinase II alpha	CSNK2A1	P68400	CHEMBL3629	Kinase	1	4 / 2Â Â Â Â Â
Cystic fibrosis transmembrane conductance regulator	CFTR	P13569	CHEMBL4051	Other ion channel	1	1 / 1Â Â Â Â Â
Cytochrome P450 1B1	CYP1B1	Q16678	CHEMBL4878	Cytochrome P450	1	12 / 47Â Â Â Â Â
ATP-binding cassette sub-family G member 2	ABCG2	Q9UNQ0	CHEMBL5393	Primary active transporter	1	6 / 47Â Â Â Â Â
Aldo-keto reductase family 1 member B10	AKR1B10	O60218	CHEMBL5983	Enzyme	1	2 / 3Â Â Â Â Â
Tankyrase-2	TNKS2	Q9H2K2	CHEMBL6154	Enzyme	1	4 / 12Â Â Â Â Â
Tankyrase-1	TNKS	O95271	CHEMBL6164	Enzyme	1	4 / 28Â Â Â Â Â
Arachidonate 5-lipoxygenase	ALOX5	P09917	CHEMBL215	Oxidoreductase	0.600253	5 / 46Â Â Â Â Â
Poly [ADP-ribose] polymerase-1	PARP1	P09874	CHEMBL3105	Enzyme	0.600253	3 / 9Â Â Â Â Â
Carbonic anhydrase II	CA2	P00918	CHEMBL205	Lyase	0.559045	8 / 15Â Â Â Â Â
Carbonic anhydrase VII	CA7	P43166	CHEMBL2326	Lyase	0.559045	8 / 11Â Â Â Â Â
Carbonic anhydrase XII	CA12	O43570	CHEMBL3242	Lyase	0.559045	10 / 16Â Â Â Â Â
P-glycoprotein 1	ABCB1	P08183	CHEMBL4302	Primary active transporter	0.559045	12 / 47Â Â Â Â Â
Carbonic anhydrase IV	CA4	P22748	CHEMBL3729	Lyase	0.48554	7 / 11Â Â Â Â Â
Arachidonate 12-lipoxygenase	ALOX12	P18054	CHEMBL3687	Enzyme	0.47744	9 / 11Â Â Â Â Â
Receptor-type tyrosine-protein phosphatase S	PTPRS	Q13332	CHEMBL2396508	Phosphatase	0.411906	7 / 8Â Â Â Â Â
Glyoxalase I	GLO1	Q04760	CHEMBL2424	Enzyme	0.370888	3 / 4Â Â Â Â Â
Beta amyloid A4 protein	APP	P05067	CHEMBL2487	Membrane receptor	0.370888	2 / 13Â Â Â Â Â
Matrix metalloproteinase 9	MMP9	P14780	CHEMBL321	Protease	0.370888	2 / 2Â Â Â Â Â
Matrix metalloproteinase 2	MMP2	P08253	CHEMBL333	Protease	0.370888	2 / 2Â Â Â Â Â
Matrix metalloproteinase 12	MMP12	P39900	CHEMBL4393	Protease	0.370888	1 / 1Â Â Â Â Â
Lymphocyte differentiation antigen CD38	CD38	P28907	CHEMBL4660	Enzyme	0.370888	2 / 2Â Â Â Â Â
DNA topoisomerase I (by homology)	TOP1	P11387	CHEMBL1781	Isomerase	0.370888	1 / 1Â Â Â Â Â
Arginase-1 (by homology)	ARG1	P05089	CHEMBL1075097	Enzyme	0.370888	2 / 2Â Â Â Â Â
Estrogen-related receptor alpha	ESRRA	P11474	CHEMBL3429	Nuclear receptor	0.354465	2 / 2Â Â Â Â Â
6-phosphofructo-2-kinase/fructose-2,6-bisphosphatase 3	PFKFB3	Q16875	CHEMBL2331053	Enzyme	0.329868	2 / 2Â Â Â Â Â
Arachidonate 15-lipoxygenase	ALOX15	P16050	CHEMBL2903	Enzyme	0.329868	6 / 8Â Â Â Â Â
AMY1C	AMY1A	P04745	CHEMBL2478	Enzyme	0.329868	1 / 1Â Â Â Â Â
G protein-coupled receptor kinase 6	GRK6	P43250	CHEMBL6144	Kinase	0.329868	2 / 4Â Â Â Â Â
Tyrosinase	TYR	P14679	CHEMBL1973	Oxidoreductase	0.272563	2 / 3Â Â Â Â Â
Estradiol 17-beta-dehydrogenase 2	HSD17B2	P37059	CHEMBL2789	Enzyme	0.272563	9 / 3Â Â Â Â Â
Aryl hydrocarbon receptor	AHR	P35869	CHEMBL3201	Transcription factor	0.272563	1 / 1Â Â Â Â Â
Carbonic anhydrase I	CA1	P00915	CHEMBL261	Lyase	0.256228	4 / 7Â Â Â Â Â
Carbonic anhydrase IX	CA9	Q16790	CHEMBL3594	Lyase	0.256228	3 / 7Â Â Â Â Â
Carbonyl reductase [NADPH] 1	CBR1	P16152	CHEMBL5586	Enzyme	0.247943	3 / 2Â Â Â Â Â
Androgen Receptor	AR	P10275	CHEMBL1871	Nuclear receptor	0.247943	0 / 16Â Â Â Â Â
Telomerase reverse transcriptase	TERT	O14746	CHEMBL2916	Enzyme	0.239575	9 / 21Â Â Â Â Â
Serine/threonine-protein kinase PIM1	PIM1	P11309	CHEMBL2147	Kinase	0.231637	8 / 7Â Â Â Â Â
Epidermal growth factor receptor erbB1	EGFR	P00533	CHEMBL203	Kinase	0.198834	9 / 30Â Â Â Â Â
Cyclin-dependent kinase 1	CDK1	P06493	CHEMBL308	Kinase	0.190657	3 / 10Â Â Â Â Â
Lysine-specific demethylase 4D-like	KDM4E	B2RXH2	CHEMBL1293226	Eraser	0.166097	2 / 2Â Â Â Â Â
Tyrosine-protein kinase LCK	LCK	P06239	CHEMBL258	Kinase	0.149733	5 / 3Â Â Â Â Â
Serine/threonine-protein kinase Aurora-B	AURKB	Q96GD4	CHEMBL2185	Kinase	0.141522	3 / 4Â Â Â Â Â
NEDD8-activating enzyme E1 regulatory subunit	NAE1	Q13564	CHEMBL2016431	Unclassified protein	0.141522	0 / 1Â Â Â Â Â
Thromboxane-A synthase	TBXAS1	P24557	CHEMBL1835	Cytochrome P450	0.141522	1 / 2Â Â Â Â Â
Insulin-like growth factor I receptor	IGF1R	P08069	CHEMBL1957	Kinase	0.133338	3 / 3Â Â Â Â Â
Vascular endothelial growth factor receptor 2	KDR	P35968	CHEMBL279	Kinase	0.125143	2 / 3Â Â Â Â Â
Serine/threonine-protein kinase PLK1	PLK1	P53350	CHEMBL3024	Kinase	0.125143	2 / 3Â Â Â Â Â
Hepatocyte growth factor receptor	MET	P08581	CHEMBL3717	Kinase	0.125143	4 / 4Â Â Â Â Â
ALK tyrosine kinase receptor	ALK	Q9UM73	CHEMBL4247	Kinase	0.125143	2 / 4Â Â Â Â Â
Tyrosine-protein kinase receptor UFO	AXL	P30530	CHEMBL4895	Kinase	0.125143	2 / 4Â Â Â Â Â
Butyrylcholinesterase	BCHE	P06276	CHEMBL1914	Hydrolase	0.125143	1 / 7Â Â Â Â Â
Adenosine A3 receptor	ADORA3	P0DMS8	CHEMBL256	Family A G protein-coupled receptor	0.125143	1 / 21Â Â Â Â Â
Cyclin-dependent kinase 2	CDK2	P24941	CHEMBL301	Kinase	0.125143	1 / 12Â Â Â Â Â
Serotonin 2c (5-HT2c) receptor	HTR2C	P28335	CHEMBL225	Family A G protein-coupled receptor	0.125143	1 / 2Â Â Â Â Â
G-protein coupled receptor 35	GPR35	Q9HC97	CHEMBL1293267	Family A G protein-coupled receptor	0.116965	2 / 4Â Â Â Â Â
Death-associated protein kinase 1	DAPK1	P53355	CHEMBL2558	Kinase	0.116965	2 / 2Â Â Â Â Â
DNA-3-methyladenine glycosylase	MPG	P29372	CHEMBL3396943	Enzyme	0.116965	1 / 1Â Â Â Â Â
Solute carrier family 22 member 12	SLC22A12	Q96S37	CHEMBL6120	Electrochemical transporter	0.116965	6 / 1Â Â Â Â Â
Beta-galactoside alpha-2,6-sialyltransferase 1	ST6GAL1	P15907	CHEMBL3596075	Transferase	0.108771	0 / 2Â Â Â Â Â
Thrombin	F2	P00734	CHEMBL204	Protease	0.108771	11 / 3Â Â Â Â Â
Plasminogen	PLG	P00747	CHEMBL1801	Protease	0.108771	6 / 3Â Â Â Â Â
Vasopressin V2 receptor	AVPR2	P30518	CHEMBL1790	Family A G protein-coupled receptor	0.108771	1 / 1Â Â Â Â Â
Dopamine D4 receptor	DRD4	P21917	CHEMBL219	Family A G protein-coupled receptor	0.108771	1 / 1Â Â Â Â Â
Myeloperoxidase	MPO	P05164	CHEMBL2439	Enzyme	0.108771	1 / 1Â Â Â Â Â
PI3-kinase p85-alpha subunit	PIK3R1	P27986	CHEMBL2506	Enzyme	0.108771	1 / 1Â Â Â Â Â
Liver glycogen phosphorylase	PYGL	P06737	CHEMBL2568	Enzyme	0.108771	1 / 1Â Â Â Â Â
Tyrosine-protein kinase SRC	SRC	P12931	CHEMBL267	Kinase	0.108771	5 / 8Â Â Â Â Â
Focal adhesion kinase 1	PTK2	Q05397	CHEMBL2695	Kinase	0.108771	1 / 2Â Â Â Â Â
Matrix metalloproteinase 13	MMP13	P45452	CHEMBL280	Protease	0.108771	1 / 1Â Â Â Â Â
Matrix metalloproteinase 3	MMP3	P08254	CHEMBL283	Protease	0.108771	1 / 1Â Â Â Â Â
Carbonic anhydrase III	CA3	P07451	CHEMBL2885	Lyase	0.108771	1 / 2Â Â Â Â Â
Carbonic anhydrase VI	CA6	P23280	CHEMBL3025	Lyase	0.108771	1 / 1Â Â Â Â Â
Protein kinase N1	PKN1	Q16512	CHEMBL3384	Kinase	0.108771	1 / 3Â Â Â Â Â
Carbonic anhydrase XIV	CA14	Q9ULX7	CHEMBL3510	Lyase	0.108771	1 / 2Â Â Â Â Â
Serine/threonine-protein kinase NEK2	NEK2	P51955	CHEMBL3835	Kinase	0.108771	1 / 2Â Â Â Â Â
Interleukin-8 receptor A	CXCR1	P25024	CHEMBL4029	Family A G protein-coupled receptor	0.108771	1 / 1Â Â Â Â Â
CaM kinase II beta	CAMK2B	Q13554	CHEMBL4121	Kinase	0.108771	1 / 2Â Â Â Â Â
Serine/threonine-protein kinase AKT	AKT1	P31749	CHEMBL4282	Kinase	0.108771	1 / 4Â Â Â Â Â
Serine/threonine-protein kinase NEK6	NEK6	Q9HC98	CHEMBL4309	Kinase	0.108771	1 / 2Â Â Â Â Â

## Sheet: ALL_apigenin_remove_duplicate
Supplementary File S2. Collection and filtering of target genes associated with each ADMET-screened phytochemical
TNF
CASP3
IL1B
HIF1A
IL6
CYP1A1
BAX
BCL2
RELA
CASP9
APP
ESR1
NFKBIA
NOS2
TGFB1
PTGS2
CDKN1A
VEGFA
AHR
CYP1B1
IKBKB
TLR4
MAPK1
PARP1
HMOX1
MYD88
TGFBI
CAT
IFNG
MAPK3
TNFSF10
ESR2
HMGB1
NFKB1
AKT1
AR
CASP8
CYCS
CYP19A1
ICAM1
NLRP3
PPARG
TP53
UGT1A1
ABCC1
BCL2L1
GPX4
PCNA
CCNB1
CYP1A2
CYP3A4
FTH1
GCLC
HSPA5
JUN
MMP9
NFE2L2
SOD1
VCAM1
ATG7
BECN1
CCND1
CFTR
CXCL12
DDIT3
FN1
FOS
GCLM
IL10
IL4
INS1
KCNA5
MAP1LC3B
MCL1
MMP2
NOS3
NR1I2
RIPK1
RPS6KB1
SELE
SLC2A1
SLC2A3
TJP1
TRAF6
ABCB1
ACSL4
AFP
APAF1
ARNT
ATF6
ATP6
ATP8
BIRC3
CASP1
CASP12
CASP7
CCL2
CCN5
CDH1
CDK1
CDK2
CHUK
COX17
CXCL8
CYP2C9
CYP2E1
DHRS11
EP300
ERN1
F2
FAS
FGF2
GATA3
GLI1
GREB1
GSR
GYPA
HEXA
HSP90B1
HSPA8
IGF1R
IL18
IL33
KEAP1
LEP
MAPK8
MKI67
MMP1
MPO
MYBL1
NFKBIB
OCLN
PDGFBB
PGR
PKM
PTPN1
RB1
SCNN1A
SLC3A2
SLCO1B1
STAT3
SYK
TBX21
THRA
THRB
TNFRSF10B
TP53I3
UGT2B15
XDH
A2M
ABCA1
ACE
ACHE
AFG3L2
AIP
AKR1B1
AKR1C3
APOE
ARHGAP29
AR.L
B3GALT5
BDNF
BID
BIRC2
BNIP3L
CCL8
CD40
CD40LG
CDC25C
CDH2
CDK4
CDKAL1
CDKN2C
CEBPB
CES1
CKM
CLCA1
CLDN1
CRP
CSF2
CSF3
CTNNB1
CXCL1
CYP11A1
CYP11B1
CYP17A1
CYP21A2
DGAT1
DHCR24
DRD2
DUOX1
EGFR
EIF5B
EPO
ERBB2
ERP29
ESR1.L
ESR2A
ESR2B
ESR2.L
F10
FASN
FBP1
FRMD4A
FSHB
FTL
FYN
GAA
GABRA1
GABRB2
GABRG2
GDNF
GPT
GPX1
GSDMD
GSK3B
GSTA4
HBEGF
HSD17B1
HSD17B7
HSD3B2
HSPA1A
HSPA1B
HSPA1L
HSPA2
IDH3A
IFNB1
IL12B
IL13
IL1A
IL1RN
IL5
IRF3
KDM3A
KDR
LAMB2
LHB
LMBR1L
LPCAT3
LRRC26
LTBP1
LTF
LYN
MAP2K4
MAPK9
MET
MIB1
MMP13
MMP3
MPG
MTOR
NANOG
NDUFA4
NEO1
NFAT5
NFE2
NFKB2
NPPB
NQO1
NR1H3
NR1H4
NSDHL
P2RX7
PANK2
PDGFRB
PKMYT1
PLA2G2A
PLAT
POLR2H
POU5F1
PPARA
PPID
PRKAA1
PROM1
PRPSAP1
PSCA
PTK2B
PYCARD
RAD50
RANBP10
RNASE3
RUNX2
S1PR1
S1PR2
S1PR3
SDHA
SELP
SERPINE1
SF3B2
SHBG
SLAIN2
SLC16A1
SLC2A4
SLC5A1
SLC7A11
SLCO1B3
SLF2
SMAD2
SMAD3
SNAI1
SNAI2
SNCA
SOCS3
SOD2
SOX2
SPHK1
SPTBN1
SRC
SREBF1
SULT1A1
SULT1E1
TECR
TERT
TET2
TFPT
TFRC
TH
THRAA
THRA.L
TICAM1
TM7SF2
TP63
TP73
TUBB5
TYR
UGT1A10
UGT1A7
UGT1A8
UGT1A9
UQCRQ
USP48
UTRN
VIM
ZCRB1
ZFP110
ZFP809
ZFP941
ZFP957
MAOA
NOX4
CDK5R1
FLT3
CCNB3
ADORA1
CDK6
ADORA2A
TTR
CSNK2A1
ABCG2
AKR1B10
TNKS2
TNKS
ALOX5
CA2
CA7
CA12
CA4
ALOX12
PTPRS
GLO1
MMP12
CD38
TOP1
ARG1
ESRRA
PFKFB3
ALOX15
AMY1A
GRK6
HSD17B2
CA1
CA9
CBR1
PIM1
KDM4E
LCK
AURKB
NAE1
TBXAS1
PLK1
ALK
AXL
BCHE
ADORA3
HTR2C
GPR35
DAPK1
SLC22A12
ST6GAL1
PLG
AVPR2
DRD4
PIK3R1
PYGL
PTK2
CA3
CA6
PKN1
CA14
NEK2
CXCR1
CAMK2B
NEK6
CDK5
CCNB2

## Sheet: CTD_dinatin
Supplementary File S2. Collection and filtering of target genes associated with each ADMET-screened phytochemical
Gene Symbol	Gene ID	Interaction Count	Organism Count
TNF	7124	10	2
IFNG	3458	8	1
INS	3630	5	1
SLCO1B1	10599	5	2
GABRB2	2561	3	0
GABRG2	2566	3	0
ADIPOQ	9370	2	1
FLT3	2322	2	0
GABRA1	2554	2	0
IL18BP	10068	2	2
IL1B	3553	2	2
MAPK1	5594	2	2
MAPK3	5595	2	2
PPARG	5468	2	1
CEBPA	1050	1	1
CXCL1	2919	1	1
CXCL15	20309	1	1
CXCL17	284340	1	1
GABRA6	2559	1	0
IGHV1-9	668478	1	1
IL17A	3605	1	1
IL4	3565	1	1
IL6	3569	1	1
MAPK8	5599	1	1
MPO	4353	1	1
RELA	5970	1	1
SLC2A1	6513	1	1
SYN1	6853	1	1

## Sheet: Stitch_dinatin
Supplementary File S2. Collection and filtering of target genes associated with each ADMET-screened phytochemical
#node1	node2	node1_string_internal_id	node2_string_internal_id	node1_external_id	node2_external_id	neighborhood_on_chromosome	gene_fusion	phylogenetic_cooccurrence	homology	coexpression	experimentally_determined_interaction	database_annotated	automated_textmining	prediction	combined_score
VEGFA	hispidulin	1855611	-5281628	9606.ENSP00000361125	-1.CID005281628	0	0	0	0	0	0	0	0.8	0	0.8
NFATC1	hispidulin	1850967	-5281628	9606.ENSP00000327850	-1.CID005281628	0	0	0	0	0	0	0	0.8	0	0.8

## Sheet: Swiss_dinatin
Supplementary File S2. Collection and filtering of target genes associated with each ADMET-screened phytochemical
Target	Common name	Uniprot ID	ChEMBL ID	Target Class	Probability*	Known actives (3D/2D)
Serine/threonine-protein kinase PIM1	PIM1	P11309	CHEMBL2147	Kinase	1	7 / 7Â Â Â Â Â
Adenosine A1 receptor (by homology)	ADORA1	P30542	CHEMBL226	Family A G protein-coupled receptor	1	6 / 23Â Â Â Â Â
Adenosine A2a receptor (by homology)	ADORA2A	P29274	CHEMBL251	Family A G protein-coupled receptor	1	5 / 11Â Â Â Â Â
Aldose reductase (by homology)	AKR1B1	P15121	CHEMBL1900	Enzyme	0.482634	23 / 72Â Â Â Â Â
Receptor-type tyrosine-protein phosphatase S	PTPRS	Q13332	CHEMBL2396508	Phosphatase	0.237889	4 / 8Â Â Â Â Â
Stem cell growth factor receptor	KIT	P10721	CHEMBL1936	Kinase	0.206265	1 / 3Â Â Â Â Â
Delta opioid receptor	OPRD1	P41143	CHEMBL236	Family A G protein-coupled receptor	0.206265	2 / 5Â Â Â Â Â
Tyrosine-protein kinase receptor FLT3	FLT3	P36888	CHEMBL1974	Kinase	0.206265	6 / 7Â Â Â Â Â
Estrogen receptor beta	ESR2	Q92731	CHEMBL242	Nuclear receptor	0.198389	61 / 42Â Â Â Â Â
AMY1C	AMY1A	P04745	CHEMBL2478	Enzyme	0.182601	1 / 1Â Â Â Â Â
G protein-coupled receptor kinase 6	GRK6	P43250	CHEMBL6144	Kinase	0.182601	2 / 4Â Â Â Â Â
Nitric oxide synthase, inducible (by homology)	NOS2	P35228	CHEMBL4481	Enzyme	0.174646	4 / 3Â Â Â Â Â
NADPH oxidase 4	NOX4	Q9NPH5	CHEMBL1250375	Enzyme	0.174646	7 / 8Â Â Â Â Â
Estrogen receptor alpha	ESR1	P03372	CHEMBL206	Nuclear receptor	0.158886	41 / 41Â Â Â Â Â
Estradiol 17-beta-dehydrogenase 1	HSD17B1	P14061	CHEMBL3181	Enzyme	0.158886	8 / 4Â Â Â Â Â
Epidermal growth factor receptor erbB1	EGFR	P00533	CHEMBL203	Kinase	0.150982	7 / 30Â Â Â Â Â
Cytochrome P450 1B1	CYP1B1	Q16678	CHEMBL4878	Cytochrome P450	0.143102	12 / 46Â Â Â Â Â
Cyclin-dependent kinase 5/CDK5 activator 1	CDK5R1 CDK5	Q15078 Q00535	CHEMBL1907600	Kinase	0.135202	5 / 18Â Â Â Â Â
Beta amyloid A4 protein	APP	P05067	CHEMBL2487	Membrane receptor	0.135202	2 / 13Â Â Â Â Â
Telomerase reverse transcriptase	TERT	O14746	CHEMBL2916	Enzyme	0.127303	9 / 22Â Â Â Â Â
Multidrug resistance-associated protein 1	ABCC1	P33527	CHEMBL3004	Primary active transporter	0.127303	7 / 11Â Â Â Â Â
Carbonyl reductase [NADPH] 1	CBR1	P16152	CHEMBL5586	Enzyme	0.127303	3 / 3Â Â Â Â Â
Androgen Receptor	AR	P10275	CHEMBL1871	Nuclear receptor	0.127303	0 / 16Â Â Â Â Â
Xanthine dehydrogenase	XDH	P47989	CHEMBL1929	Oxidoreductase	0.127303	13 / 21Â Â Â Â Â
6-phosphofructo-2-kinase/fructose-2,6-bisphosphatase 3	PFKFB3	Q16875	CHEMBL2331053	Enzyme	0.127303	2 / 2Â Â Â Â Â
Arachidonate 5-lipoxygenase	ALOX5	P09917	CHEMBL215	Oxidoreductase	0.127303	5 / 48Â Â Â Â Â
Lysine-specific demethylase 4D-like	KDM4E	B2RXH2	CHEMBL1293226	Eraser	0.119404	2 / 2Â Â Â Â Â
Arachidonate 15-lipoxygenase	ALOX15	P16050	CHEMBL2903	Enzyme	0.119404	6 / 9Â Â Â Â Â
Cyclin-dependent kinase 1	CDK1	P06493	CHEMBL308	Kinase	0.119404	2 / 10Â Â Â Â Â
Arachidonate 12-lipoxygenase	ALOX12	P18054	CHEMBL3687	Enzyme	0.119404	9 / 12Â Â Â Â Â
ATP-binding cassette sub-family G member 2	ABCG2	Q9UNQ0	CHEMBL5393	Primary active transporter	0.119404	6 / 51Â Â Â Â Â
Estradiol 17-beta-dehydrogenase 2	HSD17B2	P37059	CHEMBL2789	Enzyme	0.119404	8 / 3Â Â Â Â Â
Adenosine A3 receptor	ADORA3	P0DMS8	CHEMBL256	Family A G protein-coupled receptor	0.119404	1 / 24Â Â Â Â Â
P-glycoprotein 1	ABCB1	P08183	CHEMBL4302	Primary active transporter	0.119404	14 / 48Â Â Â Â Â
Tankyrase-2	TNKS2	Q9H2K2	CHEMBL6154	Enzyme	0.119404	4 / 12Â Â Â Â Â
Tankyrase-1	TNKS	O95271	CHEMBL6164	Enzyme	0.119404	4 / 28Â Â Â Â Â
Monoamine oxidase A	MAOA	P21397	CHEMBL1951	Oxidoreductase	0.119404	4 / 37Â Â Â Â Â
Cytochrome P450 19A1	CYP19A1	P11511	CHEMBL1978	Cytochrome P450	0.119404	6 / 20Â Â Â Â Â
Cyclin-dependent kinase 1/cyclin B	CCNB3 CDK1 CCNB1 CCNB2	Q8WWL7 P06493 P14635 O95067	CHEMBL2094127	Other cytosolic protein	0.119404	4 / 10Â Â Â Â Â
Acetylcholinesterase	ACHE	P22303	CHEMBL220	Hydrolase	0.119404	4 / 43Â Â Â Â Â
Cyclooxygenase-2	PTGS2	P35354	CHEMBL230	Oxidoreductase	0.119404	2 / 16Â Â Â Â Â
Cyclin-dependent kinase 6	CDK6	Q00534	CHEMBL2508	Kinase	0.119404	3 / 4Â Â Â Â Â
Tyrosine-protein kinase SYK	SYK	P43405	CHEMBL2599	Kinase	0.119404	3 / 3Â Â Â Â Â
Glycogen synthase kinase-3 beta	GSK3B	P49841	CHEMBL262	Kinase	0.119404	3 / 7Â Â Â Â Â
Transthyretin	TTR	P02766	CHEMBL3194	Secreted protein	0.119404	2 / 3Â Â Â Â Â
Casein kinase II alpha	CSNK2A1	P68400	CHEMBL3629	Kinase	0.119404	2 / 2Â Â Â Â Â
Cystic fibrosis transmembrane conductance regulator	CFTR	P13569	CHEMBL4051	Other ion channel	0.119404	1 / 1Â Â Â Â Â
Aldo-keto reductase family 1 member B10	AKR1B10	O60218	CHEMBL5983	Enzyme	0.119404	2 / 3Â Â Â Â Â
Carbonic anhydrase II	CA2	P00918	CHEMBL205	Lyase	0.119404	8 / 17Â Â Â Â Â
Carbonic anhydrase VII	CA7	P43166	CHEMBL2326	Lyase	0.119404	8 / 14Â Â Â Â Â
Carbonic anhydrase XII	CA12	O43570	CHEMBL3242	Lyase	0.119404	10 / 20Â Â Â Â Â
Carbonic anhydrase IV	CA4	P22748	CHEMBL3729	Lyase	0.119404	8 / 11Â Â Â Â Â
Plasminogen	PLG	P00747	CHEMBL1801	Protease	0.119404	6 / 2Â Â Â Â Â
Phospholipase A2 group IIA	PLA2G2A	P14555	CHEMBL3474	Enzyme	0.119404	0 / 2Â Â Â Â Â
Solute carrier family 22 member 12	SLC22A12	Q96S37	CHEMBL6120	Electrochemical transporter	0.119404	6 / 1Â Â Â Â Â
Carbonic anhydrase I	CA1	P00915	CHEMBL261	Lyase	0.111502	4 / 12Â Â Â Â Â
Carbonic anhydrase IX	CA9	Q16790	CHEMBL3594	Lyase	0.111502	4 / 11Â Â Â Â Â
Thrombin	F2	P00734	CHEMBL204	Protease	0.111502	11 / 2Â Â Â Â Â
NEDD8-activating enzyme E1 regulatory subunit	NAE1	Q13564	CHEMBL2016431	Unclassified protein	0.111502	0 / 1Â Â Â Â Â
Ornithine decarboxylase	ODC1	P11926	CHEMBL1869	Lyase	0.111502	0 / 1Â Â Â Â Â
Induced myeloid leukemia cell differentiation protein Mcl-1	MCL1	Q07820	CHEMBL4361	Other cytosolic protein	0.111502	3 / 4Â Â Â Â Â
Glyoxalase I	GLO1	Q04760	CHEMBL2424	Enzyme	0.111502	3 / 4Â Â Â Â Â
Poly [ADP-ribose] polymerase-1	PARP1	P09874	CHEMBL3105	Enzyme	0.111502	3 / 9Â Â Â Â Â
Matrix metalloproteinase 9	MMP9	P14780	CHEMBL321	Protease	0.111502	4 / 2Â Â Â Â Â
Matrix metalloproteinase 2	MMP2	P08253	CHEMBL333	Protease	0.111502	4 / 2Â Â Â Â Â
Matrix metalloproteinase 12	MMP12	P39900	CHEMBL4393	Protease	0.111502	1 / 1Â Â Â Â Â
Lymphocyte differentiation antigen CD38	CD38	P28907	CHEMBL4660	Enzyme	0.111502	1 / 2Â Â Â Â Â
DNA topoisomerase I (by homology)	TOP1	P11387	CHEMBL1781	Isomerase	0.111502	1 / 1Â Â Â Â Â
Arginase-1 (by homology)	ARG1	P05089	CHEMBL1075097	Enzyme	0.111502	2 / 2Â Â Â Â Â
Beta-secretase 1	BACE1	P56817	CHEMBL4822	Protease	0.111502	11 / 18Â Â Â Â Â
Tyrosinase	TYR	P14679	CHEMBL1973	Oxidoreductase	0.111502	2 / 2Â Â Â Â Â
Aryl hydrocarbon receptor	AHR	P35869	CHEMBL3201	Transcription factor	0.111502	1 / 1Â Â Â Â Â
Estrogen-related receptor alpha	ESRRA	P11474	CHEMBL3429	Nuclear receptor	0.111502	2 / 2Â Â Â Â Â
Calmodulin	CALM1	P62158	CHEMBL6093	Unclassified protein	0.111502	0 / 1Â Â Â Â Â
Monoamine oxidase B	MAOB	P27338	CHEMBL2039	Oxidoreductase	0.111502	0 / 44Â Â Â Â Â
Insulin-like growth factor I receptor	IGF1R	P08069	CHEMBL1957	Kinase	0.111502	4 / 3Â Â Â Â Â
Beta-galactoside alpha-2,6-sialyltransferase 1	ST6GAL1	P15907	CHEMBL3596075	Transferase	0.111502	0 / 2Â Â Â Â Â
Mu opioid receptor	OPRM1	P35372	CHEMBL233	Family A G protein-coupled receptor	0.111502	2 / 1Â Â Â Â Â
Tyrosine-protein kinase LCK	LCK	P06239	CHEMBL258	Kinase	0.111502	2 / 3Â Â Â Â Â
Sigma opioid receptor	SIGMAR1	Q99720	CHEMBL287	Membrane receptor	0.111502	0 / 67Â Â Â Â Â
Dopamine D2 receptor (by homology)	DRD2	P14416	CHEMBL217	Family A G protein-coupled receptor	0.111502	0 / 61Â Â Â Â Â
Cytochrome P450 1A1	CYP1A1	P04798	CHEMBL2231	Cytochrome P450	0.111502	0 / 7Â Â Â Â Â
Cytochrome P450 1A2	CYP1A2	P05177	CHEMBL3356	Cytochrome P450	0.111502	0 / 8Â Â Â Â Â
Protein-tyrosine phosphatase 1B	PTPN1	P18031	CHEMBL335	Phosphatase	0.111502	4 / 18Â Â Â Â Â
G-protein coupled receptor 35	GPR35	Q9HC97	CHEMBL1293267	Family A G protein-coupled receptor	0.111502	3 / 4Â Â Â Â Â
Death-associated protein kinase 1	DAPK1	P53355	CHEMBL2558	Kinase	0.111502	2 / 2Â Â Â Â Â
DNA-3-methyladenine glycosylase	MPG	P29372	CHEMBL3396943	Enzyme	0.111502	1 / 1Â Â Â Â Â
PI3-kinase p110-gamma subunit	PIK3CG	P48736	CHEMBL3267	Enzyme	0.111502	5 / 1Â Â Â Â Â
Serine/threonine-protein kinase Aurora-B	AURKB	Q96GD4	CHEMBL2185	Kinase	0.111502	4 / 4Â Â Â Â Â
Tyrosine-protein kinase SRC	SRC	P12931	CHEMBL267	Kinase	0.111502	3 / 10Â Â Â Â Â
Focal adhesion kinase 1	PTK2	Q05397	CHEMBL2695	Kinase	0.111502	2 / 2Â Â Â Â Â
Vascular endothelial growth factor receptor 2	KDR	P35968	CHEMBL279	Kinase	0.111502	3 / 3Â Â Â Â Â
Serine/threonine-protein kinase PLK1	PLK1	P53350	CHEMBL3024	Kinase	0.111502	3 / 3Â Â Â Â Â
Protein kinase N1	PKN1	Q16512	CHEMBL3384	Kinase	0.111502	2 / 3Â Â Â Â Â
Hepatocyte growth factor receptor	MET	P08581	CHEMBL3717	Kinase	0.111502	5 / 4Â Â Â Â Â
Serine/threonine-protein kinase NEK2	NEK2	P51955	CHEMBL3835	Kinase	0.111502	2 / 2Â Â Â Â Â
ALK tyrosine kinase receptor	ALK	Q9UM73	CHEMBL4247	Kinase	0.111502	4 / 4Â Â Â Â Â
Serine/threonine-protein kinase AKT	AKT1	P31749	CHEMBL4282	Kinase	0.111502	3 / 4Â Â Â Â Â
Serine/threonine-protein kinase NEK6	NEK6	Q9HC98	CHEMBL4309	Kinase	0.111502	2 / 2Â Â Â Â Â
Tyrosine-protein kinase receptor UFO	AXL	P30530	CHEMBL4895	Kinase	0.111502	3 / 4Â Â Â Â Â

[truncated: 3 more sheets: All_Dinatin_remove_duplicate, ALL_3_compound, AL_3_after_duplicate]
