# Supplementary material for: In silico screening and molecular analyses identify apigenin from Scutellaria barbata as a potent AKT1 inhibitor in breast cancer
Source: PLoS One. 2026 Jun 25;21(6):e0338874. doi: 10.1371/journal.pone.0338874 (PMC13298910; doi:10.1371/journal.pone.0338874)
Supplement: S3 File — (XLSX) [file pone.0338874.s013.xlsx]

## Sheet: S3 File
S3 File. List of 387 common genes shared between breast cancer–associated genes and phytochemical-related targets.
		MMP2
		XDH
		EP300
		SOD2
		DHRS11
		LHB
		CD38
		MAOA
		CDK1
		GCLM
		CYP1A1
		CLCA1
		PDGFRB
		CAMK2B
		TNKS2
		UGT1A8
		HSPA2
		CASP1
		PPID
		NFAT5
		GPX4
		SNCA
		MAP2K4
		SOCS3
		FSHB
		GSR
		ALOX12
		TRAF6
		AXL
		NTRK2
		IL10
		EGFR
		CCNB2
		ERBB2
		NEO1
		F10
		LRRC26
		SLC3A2
		RAD50
		PGR
		RUNX2
		ODC1
		THRA
		PLG
		PANK2
		PIK3R1
		CSNK2A1
		EPO
		NEK2
		SDHA
		MMP13
		AKR1B10
		CA14
		SMAD3
		HBEGF
		UGT2B15
		SYN1
		CD40
		PRKAA1
		SELE
		ABCB1
		IL17A
		TH
		SULT1A1
		STAT3
		TNKS
		HSPA1A
		PRPSAP1
		KEAP1
		ACHE
		NSDHL
		CASP3
		PTPN1
		LYN
		PYGL
		NQO1
		IFNG
		FOS
		CCL8
		FGF2
		CXCL1
		SLC2A4
		PKMYT1
		NOS3
		CYP11B1
		KCNA5
		RANBP10
		IL33
		GSDMD
		ERN1
		MPG
		CDKAL1
		MIB1
		CBR1
		BIRC3
		HSD17B1
		CYCS
		UGT1A1
		ESRRA
		IRF3
		IL5
		CRP
		HSPA8
		FN1
		AURKB
		TNF
		IL1A
		SELP
		MAP1LC3B
		ATG7
		GLI1
		PTGS2
		CYP2C9
		ESR1
		SLCO1B1
		CDK4
		SLC7A11
		MMP12
		CXCL17
		GLO1
		MAPK1
		PLAT
		IKBKB
		SLAIN2
		HSD3B2
		MAPK8
		GPR35
		AKR1B1
		SRC
		IL1RN
		CYP17A1
		MKI67
		CASP9
		CAT
		BNIP3L
		POU5F1
		CLDN1
		NFKB1
		ABCC1
		SREBF1
		P2RX7
		PSCA
		SLC16A1
		PYCARD
		ACSL4
		SOX2
		S1PR3
		SLCO1B3
		NLRP3
		PLA2G2A
		GREB1
		BDNF
		TNFSF10
		SLC2A3
		ADORA2A
		CDC25C
		CDH2
		PPARG
		CXCL8
		PIM1
		CDK6
		LCK
		CSF3
		CHUK
		TBXAS1
		NOX4
		CYP2E1
		PFKFB3
		TJP1
		TFRC
		AVPR2
		DUOX1
		PARP1
		SULT1E1
		MYD88
		FLT3
		TET2
		ICAM1
		BCL2L1
		MAPK3
		CA2
		HSP90B1
		PROM1
		USP48
		NR1H4
		OPRM1
		SERPINE1
		HSPA1B
		SCNN1A
		IFNB1
		CEBPB
		KDM3A
		TGFBI
		RPS6KB1
		TOP1
		ADIPOQ
		CYP11A1
		NOS2
		CCNB1
		MET
		LEP
		A2M
		APOE
		SHBG
		BCHE
		BCL2
		THRB
		B3GALT5
		SPTBN1
		AHR
		NFE2L2
		TBX21
		CYP19A1
		CA9
		IL18
		UQCRQ
		VEGFA
		GSK3B
		MMP1
		CA12
		GCLC
		TP53I3
		MMP3
		CXCR1
		OCLN
		SOD1
		UGT1A7
		ARHGAP29
		DRD4
		CDK2
		TYR
		CDKN1A
		ST6GAL1
		NFKBIA
		HEXA
		HMGB1
		BID
		PTK2B
		NFATC1
		FAS
		CYP21A2
		COX17
		CCNB3
		ALOX15
		TECR
		TP73
		MAPK9
		FTL
		TFPT
		MPO
		VIM
		SPHK1
		APAF1
		NDUFA4
		CASP7
		GABRA6
		SIGMAR1
		MCL1
		IL6
		ACE
		ABCG2
		ERP29
		TTR
		MAOB
		CYP1A2
		PIK3CG
		S1PR1
		SYK
		CXCL12
		OPRD1
		IGF1R
		TNFRSF10B
		CDK5R1
		HIF1A
		RELA
		CFTR
		PKN1
		CEBPA
		TLR4
		AKT1
		AKR1C3
		NR1I2
		JUN
		CA6
		AR
		DAPK1
		CD40LG
		CES1
		CYP3A4
		APP
		HSD17B2
		S1PR2
		UTRN
		HSPA1L
		PTK2
		UGT1A10
		NFKB2
		LTBP1
		NEK6
		GAA
		SNAI1
		FTH1
		FYN
		KIT
		DGAT1
		F2
		CTNNB1
		CCND1
		HSD17B7
		SF3B2
		TGFB1
		BIRC2
		IL13
		GPT
		SLC2A1
		MYBL1
		HMOX1
		INS
		SMAD2
		EIF5B
		GATA3
		GDNF
		CA4
		NAE1
		IL4
		ADORA3
		FBP1
		TERT
		RB1
		TP53
		LAMB2
		CDKN2C
		IL1B
		IL12B
		CCN5
		GPX1
		CALM1
		ESR2
		CYP1B1
		DHCR24
		TICAM1
		ALOX5
		NANOG
		FASN
		NR1H3
		PLK1
		NPPB
		ALK
		AFG3L2
		ARNT
		ABCA1
		CASP8
		AFP
		MTOR
		DRD2
		PCNA
		ARG1
		AIP
		CCL2
		IDH3A
		KDR
		PTPRS
		PPARA
		UGT1A9
		BACE1
		ADORA1
		DDIT3
		CDH1
		HSPA5
		RIPK1
		LTF
		SLF2
		POLR2H
		NFKBIB
		ATF6
		VCAM1
		CDK5
		PKM
		SLC5A1
		LPCAT3
		BECN1
		CA1
		SNAI2
		BAX
		TP63
		CSF2
		MMP9
