# Supplementary material for: In silico screening and molecular analyses identify apigenin from Scutellaria barbata as a potent AKT1 inhibitor in breast cancer
Source: PLoS One. 2026 Jun 25;21(6):e0338874. doi: 10.1371/journal.pone.0338874 (PMC13298910; doi:10.1371/journal.pone.0338874)
Supplement: S4 File — (XLSX) [file pone.0338874.s014.xlsx]

## Sheet: Raw_BP
S4 File. Gene Ontology (GO) enrichment results obtained using the DAVID database.
Category	Term	Count	%	PValue	Genes	List Total	Pop Hits	Pop Total	Fold Enrichment	Bonferroni	Benjamini	FDR
GOTERM_BP_DIRECT	GO:0043066~negative regulation of apoptotic process	63	16.2791	2.52e-31	GSK3B, CDKN1A, TFRC, AKR1B1, MPO, TNF, IGF1R, ADORA1, PIM1, CD38, AKT1, IL10, BNIP3L, DAPK1, SPHK1, MMP9, CAT, TP53, BIRC2, BIRC3, LTF, BECN1, PRKAA1, SRC, GLO1, PIK3R1, EGFR, RELA, HSP90B1, SOCS3, MAPK8, ERBB2, PTK2B, RIPK1, MCL1, SNCA, SMAD2, NQO1, SMAD3, HSPA5, PLK1, NR1H4, SOD2, MTOR, NFKB1, PTK2, VEGFA, TJP1, IL4, GCLC, IL6, CD40LG, RPS6KB1, GDNF, AXL, LEP, BCL2, CDK1, CTNNB1, FAS, HSPA1B, B…	386	506	19416	6.26271	1.04e-27	1.04e-27	9.04e-28
GOTERM_BP_DIRECT	GO:0009410~response to xenobiotic stimulus	47	12.1447	1.29e-30	BECN1, CDKN1A, ABCB1, MAOB, SRC, GATA3, AHR, PTGS2, TNF, RELA, CCND1, CDH1, CASP3, PTK2B, CD38, CA9, DRD2, SNCA, IL10, LYN, SREBF1, HSPA8, ABCC1, TGFB1, ACE, GPX1, CHUK, MMP2, FOS, SOD2, SOD1, P2RX7, TJP1, GCLC, ADORA2A, RPS6KB1, LCK, CDK4, CAT, BCL2, CDK1, CTNNB1, PPARG, TOP1, GCLM, TP53, TP73	386	257	19416	9.19893	5.31e-27	2.65e-27	2.31e-27
GOTERM_BP_DIRECT	GO:0006954~inflammatory response	55	14.2119	3.77e-28	CD40, IL1RN, CXCL8, CXCL1, HMGB1, TNF, PIK3CG, PYCARD, IKBKB, ADORA3, ADORA1, AKT1, CHUK, SPHK1, IL13, IL18, FOS, TICAM1, IL1A, ADORA2A, IL1B, KIT, TLR4, CRP, CEBPB, ALOX15, GATA3, RELA, CCL8, CCL2, NLRP3, RIPK1, S1PR3, TGFB1, VCAM1, NOS2, PLA2G2A, STAT3, NR1H4, SELE, MTOR, NFKB1, NFKB2, SELP, P2RX7, IL6, CD40LG, IL5, AXL, FASN, NOX4, MYD88, IL17A, NFE2L2, NFKBIB	386	424	19416	6.52483	1.56e-24	5.18e-25	4.51e-25
GOTERM_BP_DIRECT	GO:0001666~response to hypoxia	38	9.81912	3.18e-27	BECN1, PRKAA1, TFRC, EPO, SLC2A1, PLAT, KCNA5, HIF1A, TNF, HSP90B1, CASP9, CASP3, ADORA1, PTK2B, EP300, CD38, CA9, DRD2, SMAD2, TGFB1, ACE, VCAM1, SMAD3, NOS2, APAF1, MMP2, ADIPOQ, ARNT, SOD2, VEGFA, IL1A, CXCL12, TH, LEP, CAT, CYP1A1, PPARA, BIRC2	386	178	19416	10.7383	1.31e-23	3.28e-24	2.86e-24
GOTERM_BP_DIRECT	GO:0010628~positive regulation of gene expression	58	14.9871	5.96e-27	APP, GSK3B, CSF2, CXCL8, TFRC, FGF2, TNF, AKT1, CHUK, FSHB, IL13, AVPR2, TICAM1, POU5F1, RUNX2, IL1A, AR, IFNG, IL1B, ERP29, PPARG, PGR, TLR4, TP53, CRP, CEBPA, NFAT5, PRKAA1, NR1I2, HIF1A, RELA, INS, MAPK9, MAPK8, ERBB2, RIPK1, SMAD2, NTRK2, IL33, TGFB1, SMAD3, NOS3, STAT3, FN1, MTOR, VEGFA, P2RX7, IL4, OCLN, IL6, CDK6, CDK1, CTNNB1, VIM, MYD88, HSPA1B, NFE2L2, HSPA1A	386	505	19416	5.77709	2.46e-23	4.91e-24	4.28e-24
GOTERM_BP_DIRECT	GO:0045944~positive regulation of transcription by RNA polymerase II	89	22.9974	1.98e-26	RB1, APP, CSF3, CD40, THRB, THRA, AHR, HMGB1, GLI1, FGF2, TNF, SOX2, IKBKB, AKT1, EP300, MYBL1, TP63, IL10, SREBF1, PARP1, CHUK, FSHB, IL13, TET2, IL18, ARNT, FOS, POU5F1, RUNX2, MMP12, IL1A, AR, PKM, IFNG, IRF3, TRAF6, IL1B, DDIT3, PPARG, PGR, PPARA, MET, ATF6, TLR4, TP53, CEBPA, NFAT5, KDM3A, CEBPB, TNKS, NR1I2, PIK3R1, GATA3, HIF1A, EGFR, RELA, TBX21, S1PR1, NLRP3, RIPK1, DRD2, MAPK3, ESRRA, S…	386	1246	19416	3.59289	8.18e-23	1.36e-23	1.19e-23
GOTERM_BP_DIRECT	GO:0071222~cellular response to lipopolysaccharide	38	9.81912	1.76e-25	CSF3, CD40, CSF2, CXCL8, SRC, SERPINE1, CXCL1, HMGB1, PTGS2, TNF, RELA, PYCARD, CASP7, MAPK8, CASP1, IL12B, CCL2, NLRP3, IL10, ABCA1, NOS2, MMP3, IL18, NR1H4, NR1H3, TICAM1, MMP9, NFKB1, IL1A, IL6, AXL, CDK4, TRAF6, IL1B, VIM, TLR4, MYD88, NFKBIB	386	198	19416	9.65363	7.24e-22	1.03e-22	9e-23
GOTERM_BP_DIRECT	GO:0045471~response to ethanol	30	7.75194	1.76e-24	OPRD1, CSF3, MAOB, GATA3, SLC2A4, TNF, CLDN1, IGF1R, CASP8, PTK2B, FYN, SREBF1, NQO1, HSPA8, ST6GAL1, VCAM1, IL13, ADIPOQ, FOS, SOD1, TJP1, TH, RPS6KB1, LEP, TBXAS1, CAT, CDK1, PPARA, MYD88, BIRC2	386	112	19416	13.4734	7.24e-21	9.05e-22	7.87e-22
GOTERM_BP_DIRECT	GO:0032496~response to lipopolysaccharide	32	8.26873	2.28e-23	CEBPB, MAOB, EPO, PTGS2, MPO, CLDN1, CASP9, CASP8, CASP3, SNCA, NQO1, ACE, VCAM1, GPX1, UGT1A1, NOS2, CHUK, GPX4, NOS3, IL13, FOS, SOD2, SELE, NFKB2, SELP, P2RX7, TJP1, TH, RPS6KB1, IL1B, CYP1A1, TLR4	386	145	19416	11.1008	9.4e-20	1.04e-20	9.09e-21
GOTERM_BP_DIRECT	GO:0045893~positive regulation of DNA-templated transcription	60	15.5039	7.45e-21	EPO, AHR, GLI1, FGF2, TNF, SOX2, IKBKB, CDH1, PIM1, CD38, AKT1, EP300, MYBL1, TP63, IL10, CHUK, AIP, ARNT, FOS, RUNX2, AR, IRF3, IL1B, DDIT3, PPARG, PPARA, TP53, BIRC2, KDM3A, CEBPB, PRKAA1, NR1I2, GATA3, HIF1A, EGFR, RELA, TFPT, TBX21, APOE, SMAD2, JUN, TGFB1, SMAD3, STAT3, NR1H4, NR1H3, NFATC1, ESR1, ESR2, NFKB1, IL4, IL6, IL5, CDK2, SNAI1, CTNNB1, PKN1, NFE2L2, NFKBIB, TP73	386	717	19416	4.20925	3.07e-17	3.07e-18	2.67e-18
GOTERM_BP_DIRECT	GO:0051897~positive regulation of phosphatidylinositol 3-kinase/protein kinase B signal transduction	32	8.26873	2.62e-19	APP, BECN1, CSF3, FLT3, SRC, GATA3, FGF2, TNF, EGFR, PIK3CG, IGF1R, INS, KDR, PTK2B, PDGFRB, NTRK2, TGFB1, GPX1, AKR1C3, IL18, FN1, F2, MTOR, PTK2, VEGFA, SELP, AXL, LEP, CAT, KIT, NOX4, HBEGF	386	196	19416	8.21233	1.08e-15	9.81e-17	8.54e-17
GOTERM_BP_DIRECT	GO:0006915~apoptotic process	52	13.4367	4.21e-18	APP, AHR, PYCARD, CASP9, CASP7, CASP8, CASP3, TNFSF10, PIM1, CASP1, EP300, TP63, PARP1, CSNK2A1, APAF1, GPX4, DAPK1, MMP9, IL1A, IFNG, ADORA2A, IRF3, IL1B, TP53, BIRC2, PPID, BIRC3, BECN1, PFKFB3, AFP, TFPT, PTK2B, MAPK1, NLRP3, RIPK1, MCL1, MAPK3, NEK6, TNFRSF10B, NFKB1, SOD1, VEGFA, RPS6KB1, BCL2, CDK1, CYCS, BAX, FAS, MYD88, IL17A, BCL2L1, TP73	386	620	19416	4.21875	1.73e-14	1.45e-15	1.26e-15
GOTERM_BP_DIRECT	GO:0030335~positive regulation of cell migration	36	9.30233	4.95e-18	CSF2, GLI1, CLDN1, EGFR, IGF1R, INS, CASP8, CCL8, KDR, S1PR1, PTK2B, CCL2, AKT1, LYN, PDGFRB, SMAD2, HSPA8, TGFB1, SMAD3, HSPA5, F10, MMP2, SPHK1, FSHB, STAT3, SOD2, PTK2, VEGFA, TJP1, IL4, CXCL12, IL1B, KIT, SNAI1, SNAI2, HBEGF	386	285	19416	6.35375	2.04e-14	1.57e-15	1.37e-15
GOTERM_BP_DIRECT	GO:0071260~cellular response to mechanical stimulus	21	5.42636	2.03e-17	MAP2K4, IL33, CD40, TGFB1, IL13, SLC2A1, TNFRSF10B, PTGS2, FGF2, EGFR, NFKB1, IGF1R, GCLC, MAPK8, CASP8, IL1B, CASP1, FAS, TLR4, MYD88, MAPK3	386	76	19416	13.8988	8.36e-14	5.97e-15	5.2e-15
GOTERM_BP_DIRECT	GO:0043065~positive regulation of apoptotic process	37	9.56072	5.67e-17	APP, SRC, HMGB1, PTGS2, TNF, CASP9, PYCARD, TFPT, MAPK8, CASP8, TNFSF10, CYP1B1, RIPK1, BID, ATG7, MCL1, SNCA, BNIP3L, JUN, TGFB1, ACE, APAF1, DAPK1, TNFRSF10B, MMP9, SOD1, IL6, BCL2, BAX, CTNNB1, FAS, PPARG, ATF6, TP53, PPID, BCL2L1, TP73	386	327	19416	5.6915	4.58e-13	1.56e-14	1.36e-14
GOTERM_BP_DIRECT	GO:1902895~positive regulation of miRNA transcription	19	4.90956	1.21e-16	IL10, SMAD2, SREBF1, JUN, TGFB1, SMAD3, STAT3, GATA3, FOS, FGF2, HIF1A, TNF, EGFR, RELA, AR, IL6, TERT, PPARG, TP53	386	62	19416	15.4147	4.58e-13	3.07e-14	2.67e-14
GOTERM_BP_DIRECT	GO:0006805~xenobiotic metabolic process	24	6.20155	1.27e-16	NQO1, CBR1, BCHE, UGT1A10, ABCC1, ABCB1, UGT1A1, UGT2B15, NR1I2, AIP, AHR, CYP3A4, SULT1A1, SLCO1B1, CYP2C9, CYP21A2, CYP1A2, SLCO1B3, CYP1A1, CYP1B1, CYP2E1, UGT1A9, UGT1A8, UGT1A7	386	119	19416	10.1446	4.58e-13	3.07e-14	2.67e-14
GOTERM_BP_DIRECT	GO:0043123~positive regulation of canonical NF-kappaB signal transduction	31	8.01034	1.47e-16	NFAT5, CD40, TFRC, TNF, RELA, IKBKB, PYCARD, CASP8, CASP1, TNFSF10, HMOX1, RIPK1, TGFB1, PARP1, CHUK, NEK6, ADIPOQ, STAT3, TNFRSF10B, TICAM1, VEGFA, IL1A, CD40LG, IRF3, TRAF6, IL1B, TLR4, MYD88, BIRC2, BIRC3, LTF	386	226	19416	6.89963	4.58e-13	3.38e-14	2.94e-14
GOTERM_BP_DIRECT	GO:0048661~positive regulation of smooth muscle cell proliferation	18	4.65116	1.85e-16	PDGFRB, TGFB1, IL13, IL18, PIK3R1, PTGS2, FGF2, TNF, EGFR, IGF1R, IL6, RPS6KB1, S1PR1, AKT1, HMOX1, TLR4, MYD88, HBEGF	386	54	19416	16.7668	9.15e-13	4.01e-14	3.49e-14
GOTERM_BP_DIRECT	GO:0008285~negative regulation of cell population proliferation	41	10.5943	6.22e-16	CEBPA, APP, BECN1, CDKN1A, CXCL8, PLG, CXCL1, GATA3, PTGS2, ADORA3, FTH1, ADORA1, PTK2B, CYP1B1, DRD2, IL10, LYN, SMAD2, PTPN1, BCHE, TGFB1, CDKN2C, SMAD3, NOS3, AVPR2, STAT3, DHCR24, OPRM1, SOD2, IL1A, AR, IL6, CDK6, ADORA2A, IL1B, NOX4, CTNNB1, TP53, HSPA1B, HSPA1A, TP73	386	435	19416	4.74097	2.75e-12	1.28e-13	1.12e-13
GOTERM_BP_DIRECT	GO:0010629~negative regulation of gene expression	35	9.04393	8.2e-16	RB1, OPRD1, APP, GSK3B, CDKN1A, PRKAA1, CXCL8, SRC, FGF2, HIF1A, TNF, INS, TERT, KDR, AKT1, FYN, APOE, XDH, SMAD2, TGFB1, ACE, SMAD3, NOS2, STAT3, ESR1, POU5F1, NFKB1, VEGFA, OCLN, IFNG, ERP29, CDK1, CTNNB1, PPARG, PGR	386	314	19416	5.60675	3.2e-12	1.61e-13	1.4e-13
GOTERM_BP_DIRECT	GO:0008284~positive regulation of cell population proliferation	44	11.3695	1.16e-15	CSF3, PRKAA1, CSF2, EPO, FLT3, COX17, ODC1, GLI1, FGF2, RELA, EGFR, IGF1R, INS, ERBB2, KDR, PTK2B, S1PR3, S1PR2, LYN, PDGFRB, NTRK2, TGFB1, CSNK2A1, SPHK1, FSHB, AVPR2, AKR1C3, FN1, F2, PTK2, VEGFA, TJP1, IL4, AR, IL6, IFNG, GDNF, CDK4, IL1B, LEP, CDK2, BCL2, CTNNB1, HBEGF	386	511	19416	4.33116	4.58e-12	2.17e-13	1.89e-13
GOTERM_BP_DIRECT	GO:0051092~positive regulation of NF-kappaB transcription factor activity	23	5.94315	2.92e-15	ALK, CD40, CHUK, TFRC, SPHK1, STAT3, IL18, TNF, RELA, INS, PYCARD, IKBKB, AR, CD40LG, IL1B, TRAF6, NLRP3, RIPK1, TLR4, MYD88, HSPA1B, HSPA1A, LTF	386	122	19416	9.48288	1.19e-11	5.24e-13	4.56e-13
GOTERM_BP_DIRECT	GO:0071356~cellular response to tumor necrosis factor	22	5.68475	4.6e-15	CEBPA, CD40, VCAM1, CXCL8, CHUK, NFATC1, GATA3, FOS, SLC2A4, CLDN1, RELA, NFKB1, PYCARD, NFKBIA, IKBKB, CYP1B1, CCL2, AKT1, MAPK1, RIPK1, NFE2L2, MAPK3	386	111	19416	9.96947	1.88e-11	7.91e-13	6.88e-13
GOTERM_BP_DIRECT	GO:0032355~response to estradiol	20	5.16796	5.79e-15	NQO1, HSPA8, TGFB1, PCNA, GPX1, GPX4, STAT3, PTGS2, ESR1, CYP19A1, CASP9, CASP8, TH, CASP3, LEP, CAT, CYP1B1, CD38, CTNNB1, DRD2	386	87	19416	11.5633	2.38e-11	9.55e-13	8.31e-13
GOTERM_BP_DIRECT	GO:0032757~positive regulation of interleukin-8 production	18	4.65116	6.26e-15	SYK, NOS2, STAT3, ADIPOQ, SERPINE1, HMGB1, TNF, RELA, PYCARD, IL6, IL1B, LEP, DDIT3, RIPK1, TLR4, MYD88, HSPA1B, HSPA1A	386	65	19416	13.9294	2.56e-11	9.93e-13	8.64e-13
GOTERM_BP_DIRECT	GO:0043525~positive regulation of neuron apoptotic process	18	4.65116	8.28e-15	NQO1, MAP2K4, GSK3B, APP, TNF, BACE1, CASP9, CASP7, CASP8, CDK5, CASP3, DDIT3, BAX, CTNNB1, RIPK1, TP53, MCL1, CDK5R1	386	66	19416	13.7183	3.43e-11	1.26e-12	1.1e-12
GOTERM_BP_DIRECT	GO:0007165~signal transduction	72	18.6047	1.12e-14	ALK, IL1RN, PTPRS, CXCL8, EPO, CXCL1, HMGB1, FGF2, IGF1R, PYCARD, ADORA3, ADORA1, CCN5, TNFSF10, CASP1, CD38, AKT1, PDGFRB, MAP2K4, CSNK2A1, SYK, ADIPOQ, AR, IL1B, KIT, PPARG, PGR, MET, ATF6, HBEGF, CAMK2B, NFAT5, PRKAA1, SRC, LHB, NR1I2, PIK3R1, GATA3, HIF1A, EGFR, MAPK8, CCL8, TTR, ERBB2, PTK2B, CCL2, MAPK1, NLRP3, NAE1, DRD4, LYN, HSPA8, GABRA6, STAT3, ARHGAP29, TNFRSF10B, ESR1, ESR2, NFKB1, N…	386	1326	19416	2.73125	4.62e-11	1.65e-12	1.44e-12
GOTERM_BP_DIRECT	GO:0032755~positive regulation of interleukin-6 production	21	5.42636	1.24e-14	IL33, APP, TGFB1, SYK, NOS2, STAT3, HMGB1, TICAM1, TNF, RELA, P2RX7, PYCARD, IL1A, IL6, IFNG, IL1B, LEP, TRAF6, TLR4, MYD88, IL17A	386	103	19416	10.2554	5.08e-11	1.75e-12	1.53e-12
GOTERM_BP_DIRECT	GO:0043410~positive regulation of MAPK cascade	27	6.97674	1.28e-14	APP, CD40, FLT3, HMGB1, FGF2, TNF, IGF1R, INS, SOX2, CDH2, ERBB2, ADORA1, KDR, DRD2, LYN, NTRK2, TGFB1, SYK, SOD1, VEGFA, P2RX7, AR, IL6, LEP, KIT, CTNNB1, TP73	386	193	19416	7.03686	5.26e-11	1.75e-12	1.53e-12
GOTERM_BP_DIRECT	GO:0050728~negative regulation of inflammatory response	24	6.20155	3.06e-14	IL10, RB1, SMAD2, SMAD3, IL13, STAT3, ADIPOQ, CXCL17, NR1H4, NR1H3, ARNT, GATA3, AHR, NFKB1, SOD1, IL4, SOCS3, ADORA2A, ALOX5, LPCAT3, NLRP3, PPARG, APOE, PPARA	386	151	19416	7.99478	1.26e-10	4.06e-12	3.54e-12
GOTERM_BP_DIRECT	GO:0050729~positive regulation of inflammatory response	21	5.42636	5.58e-14	GSDMD, IL33, CEBPA, APP, ABCC1, CEBPB, TGFB1, PLA2G2A, SERPINE1, IL18, TNF, PYCARD, NFKBIA, IFNG, IL1B, CASP1, IL12B, NLRP3, RIPK1, TLR4, SNCA	386	111	19416	9.51631	2.3e-10	7.19e-12	6.26e-12
GOTERM_BP_DIRECT	GO:0000122~negative regulation of transcription by RNA polymerase II	58	14.9871	9.27e-14	RB1, APP, THRB, THRA, EPO, KEAP1, HMGB1, TNF, SOX2, CCND1, EP300, TP63, SREBF1, PARP1, POU5F1, MMP12, AR, IFNG, IRF3, TRAF6, DDIT3, PPARG, PPARA, FBP1, TP53, PPID, CEBPA, CEBPB, PCNA, SRC, NR1I2, GATA3, RELA, AURKB, TBX21, SNCA, SMAD2, IL33, JUN, TGFB1, SMAD3, PLK1, STAT3, NR1H4, NR1H3, ESR1, ESR2, NFKB1, VEGFA, IL4, CDK6, LEP, CDK2, SNAI1, SNAI2, CTNNB1, NANOG, HSPA1A	386	958	19416	3.04533	3.82e-10	1.16e-11	1.01e-11
GOTERM_BP_DIRECT	GO:0032731~positive regulation of interleukin-1 beta production	17	4.39276	1.45e-13	GSDMD, SMAD2, APP, SMAD3, STAT3, TNF, RELA, P2RX7, PYCARD, IL6, CASP8, IFNG, CASP1, NLRP3, TLR4, MYD88, IL17A	386	66	19416	12.9562	6e-10	1.76e-11	1.53e-11
GOTERM_BP_DIRECT	GO:0045429~positive regulation of nitric oxide biosynthetic process	15	3.87597	1.55e-13	SMAD2, APP, SMAD3, OPRM1, PTGS2, TICAM1, SOD2, ESR1, TNF, IFNG, IL1B, PTK2B, AKT1, APOE, TLR4	386	46	19416	16.4023	6.39e-10	1.83e-11	1.59e-11
GOTERM_BP_DIRECT	GO:2001240~negative regulation of extrinsic apoptotic signaling pathway in absence of ligand	14	3.61757	2.07e-13	CSF2, TNF, IL1A, TERT, GDNF, IL1B, BCL2, AKT1, SNAI2, RIPK1, HSPA1B, HSPA1A, MCL1, BCL2L1	386	38	19416	18.5318	8.54e-10	2.37e-11	2.07e-11
GOTERM_BP_DIRECT	GO:0008202~steroid metabolic process	15	3.87597	3.01e-13	UGT1A1, UGT2B15, NR1I2, AKR1C3, DHCR24, CYP3A4, CYP17A1, CYP2C9, SULT1E1, CYP21A2, HSD17B2, CYP1A1, CYP1B1, CYP2E1, UGT1A8	386	48	19416	15.7189	1.24e-09	3.35e-11	2.91e-11
GOTERM_BP_DIRECT	GO:0001934~positive regulation of protein phosphorylation	26	6.71835	3.34e-13	APP, CDKN1A, CD40, TFRC, FGF2, TNF, EGFR, CCND1, ERBB2, KDR, AKT1, RIPK1, LYN, MAP2K4, NTRK2, ADIPOQ, HSPA2, F2, MMP9, PTK2, VEGFA, P2RX7, IL1B, LEP, ERP29, FAS	386	203	19416	6.44243	1.38e-09	3.63e-11	3.16e-11
GOTERM_BP_DIRECT	GO:0046777~protein autophosphorylation	22	5.68475	4.83e-13	LYN, PDGFRB, ALK, CAMK2B, NTRK2, GSK3B, DAPK1, FLT3, SRC, NEK6, EGFR, MTOR, PTK2, IGF1R, ERN1, KIT, PIM1, KDR, PTK2B, AKT1, RIPK1, NEK2	386	139	19416	7.96123	1.99e-09	5.1e-11	4.44e-11
GOTERM_BP_DIRECT	GO:0048013~ephrin receptor signaling pathway	18	4.65116	7.45e-13	LYN, PDGFRB, ALK, NTRK2, FLT3, SRC, MMP2, MMP9, EGFR, PTK2, IGF1R, AXL, KIT, ERBB2, KDR, FYN, MET, CDK5R1	386	85	19416	10.6519	3.07e-09	7.68e-11	6.68e-11
GOTERM_BP_DIRECT	GO:0006468~protein phosphorylation	30	7.75194	1.07e-12	CAMK2B, GSK3B, PRKAA1, IKBKB, MAPK9, MAPK8, ERBB2, PIM1, PTK2B, CCL2, AKT1, MAPK1, NEK2, FYN, MAPK3, LYN, SYK, CSNK2A1, CHUK, DAPK1, NEK6, PLK1, MTOR, ERN1, CDK6, CDK5, LCK, CDK4, CDK2, PKN1	386	292	19416	5.16786	4.43e-09	1.08e-10	9.41e-11
GOTERM_BP_DIRECT	GO:0014823~response to activity	15	3.87597	1.37e-12	IL10, HSPA8, PRKAA1, MMP2, ADIPOQ, FOS, SOD2, TNF, GCLC, IL6, TH, LEP, CAT, CDK1, GCLM	386	53	19416	14.236	5.64e-09	1.34e-10	1.17e-10
GOTERM_BP_DIRECT	GO:0071276~cellular response to cadmium ion	13	3.35917	1.72e-12	HSPA8, JUN, CHUK, FOS, MMP9, EGFR, MAPK9, MAPK8, CYP1A2, AKT1, HMOX1, MAPK1, MAPK3	386	35	19416	18.683	7.11e-09	1.65e-10	1.44e-10
GOTERM_BP_DIRECT	GO:0051402~neuron apoptotic process	18	4.65116	1.99e-12	RB1, APP, TGFB1, GPX1, APAF1, HIF1A, CASP9, CASP7, CDK5, AXL, CASP3, BCL2, NAE1, BID, TP53, TP63, BCL2L1, SNCA	386	90	19416	10.0601	8.21e-09	1.87e-10	1.62e-10
GOTERM_BP_DIRECT	GO:0097190~apoptotic signaling pathway	17	4.39276	4.35e-12	SMAD3, SYK, APAF1, DAPK1, TICAM1, P2RX7, PYCARD, MAPK9, TFPT, CASP8, ADORA2A, CASP3, ADORA1, BAX, CD38, CTNNB1, CYCS	386	81	19416	10.5569	1.79e-08	3.99e-10	3.47e-10
GOTERM_BP_DIRECT	GO:0070301~cellular response to hydrogen peroxide	16	4.13437	4.71e-12	NQO1, BECN1, HSPA8, PRKAA1, PCNA, SRC, SPHK1, RELA, ERN1, IL6, AXL, CDK1, CYP1B1, RIPK1, FYN, NFE2L2	386	69	19416	11.6639	1.94e-08	4.22e-10	3.67e-10
GOTERM_BP_DIRECT	GO:1902894~negative regulation of miRNA transcription	12	3.10078	6.3e-12	SMAD2, APP, TGFB1, SMAD3, PPARG, PPARA, HIF1A, ESR1, TNF, RELA, POU5F1, VEGFA	386	30	19416	20.1202	2.6e-08	5.53e-10	4.81e-10
GOTERM_BP_DIRECT	GO:0006338~chromatin remodeling	53	13.6951	8e-12	RB1, ALK, GSK3B, PTPRS, FLT3, PIK3CG, IGF1R, IKBKB, PIM1, KDR, AKT1, NEK2, TP63, PDGFRB, MAP2K4, CSNK2A1, SYK, DAPK1, CDC25C, ERN1, AFG3L2, PKM, LCK, KIT, TOP1, MET, CFTR, KDM3A, PRKAA1, SRC, GATA3, PKMYT1, EGFR, TFPT, ERBB2, PTK2B, RIPK1, FYN, LYN, PTPN1, NTRK2, HSPA5, NEK6, ESR1, MTOR, PTK2, RPS6KB1, CDK5, AXL, CDK2, CDK1, PKN1, MYD88	386	917	19416	2.90723	3.3e-08	6.87e-10	5.98e-10
GOTERM_BP_DIRECT	GO:0007584~response to nutrient	15	3.87597	8.71e-12	SREBF1, NQO1, VCAM1, UGT1A1, APAF1, TFRC, ADIPOQ, AKR1C3, MTOR, GCLC, CYP1B1, PPARG, A2M, GCLM, PPARA	386	60	19416	12.5751	3.59e-08	7.33e-10	6.38e-10
GOTERM_BP_DIRECT	GO:0008286~insulin receptor signaling pathway	19	4.90956	1.45e-11	PDGFRB, ALK, SREBF1, PTPN1, NTRK2, GSK3B, FLT3, PIK3R1, EGFR, INS, IGF1R, AXL, KIT, ERBB2, KDR, AKT1, MAPK1, MET, MAPK3	386	116	19416	8.23888	5.96e-08	1.19e-09	1.04e-09
GOTERM_BP_DIRECT	GO:0070374~positive regulation of ERK1 and ERK2 cascade	24	6.20155	2.1e-11	PDGFRB, APP, TGFB1, EPO, SRC, PLA2G2A, ALOX15, CXCL17, HMGB1, OPRM1, FGF2, TNF, EGFR, ICAM1, VEGFA, PYCARD, IL1A, KDR, PTK2B, NOX4, APOE, DRD2, TLR4, MAPK3	386	205	19416	5.88884	8.67e-08	1.7e-09	1.48e-09
GOTERM_BP_DIRECT	GO:0048511~rhythmic process	16	4.13437	3.08e-11	PRKAA1, CSNK2A1, AHR, MTOR, NFKB2, MAPK9, MAPK8, CDK5, CDK1, EP300, PPARG, TOP1, ATG7, TP53, DRD4, CDK5R1	386	78	19416	10.3181	1.27e-07	2.44e-09	2.13e-09
GOTERM_BP_DIRECT	GO:0009636~response to toxic substance	16	4.13437	3.74e-11	LYN, NQO1, CDKN1A, MAOB, CHUK, AHR, SLC7A11, FOS, CLDN1, RPS6KB1, CDH1, BCL2, CDK1, BAX, DRD2, CES1	386	79	19416	10.1874	1.54e-07	2.91e-09	2.53e-09
GOTERM_BP_DIRECT	GO:2000379~positive regulation of reactive oxygen species metabolic process	12	3.10078	4.4e-11	PDGFRB, CBR1, CDKN1A, LEP, AKR1C3, PTK2B, CYP1B1, RIPK1, F2, TP53, XDH, NFE2L2	386	35	19416	17.2459	1.81e-07	3.36e-09	2.93e-09
GOTERM_BP_DIRECT	GO:0018105~peptidyl-serine phosphorylation	16	4.13437	4.52e-11	GSK3B, CSNK2A1, TNKS, NEK6, PLK1, MTOR, IKBKB, MAPK8, RPS6KB1, CDK5, CDK2, CDK1, AKT1, MAPK1, TOP1, CDK5R1	386	80	19416	10.0601	1.86e-07	3.39e-09	2.95e-09
GOTERM_BP_DIRECT	GO:0048009~insulin-like growth factor receptor signaling pathway	16	4.13437	5.45e-11	PDGFRB, ALK, NTRK2, FLT3, PIK3R1, EGFR, IGF1R, AR, AXL, KIT, ERBB2, KDR, AKT1, MAPK1, MET, MAPK3	386	81	19416	9.9359	2.24e-07	4.01e-09	3.49e-09
GOTERM_BP_DIRECT	GO:1904646~cellular response to amyloid-beta	13	3.35917	8.71e-11	GSK3B, APP, ABCC1, VCAM1, SYK, PARP1, TNF, ICAM1, IGF1R, BACE1, CDK5, FYN, TLR4	386	47	19416	13.9129	3.59e-07	6.3e-09	5.48e-09
GOTERM_BP_DIRECT	GO:0032760~positive regulation of tumor necrosis factor production	18	4.65116	1.03e-10	IL33, APP, TGFB1, SYK, STAT3, HMGB1, PIK3R1, TICAM1, PYCARD, IL1A, IL6, IFNG, LEP, IL12B, RIPK1, TLR4, MYD88, IL17A	386	114	19416	7.94219	4.23e-07	7.3e-09	6.35e-09
GOTERM_BP_DIRECT	GO:0042531~positive regulation of tyrosine phosphorylation of STAT protein	14	3.61757	1.66e-10	LYN, CD40, CSF2, EPO, FLT3, IL13, IL18, TNF, IL4, IL6, IFNG, LEP, KIT, FYN	386	61	19416	11.5444	6.86e-07	1.16e-08	1.01e-08
GOTERM_BP_DIRECT	GO:0043524~negative regulation of neuron apoptotic process	20	5.16796	2.63e-10	NTRK2, CEBPB, BDNF, SOD2, HIF1A, SOD1, GCLC, ADORA2A, TERT, GDNF, CCND1, AXL, KDR, BCL2, BAX, PTK2B, CCL2, GCLM, BCL2L1, SNCA	386	155	19416	6.49039	1.08e-06	1.81e-08	1.57e-08
GOTERM_BP_DIRECT	GO:0008210~estrogen metabolic process	11	2.84238	3.66e-10	SULT1A1, CYP2C9, UGT1A1, SULT1E1, HSD17B1, UGT2B15, CYP1A2, CYP1A1, CYP1B1, CYP3A4, UGT1A7	386	32	19416	17.2908	1.51e-06	2.43e-08	2.12e-08
GOTERM_BP_DIRECT	GO:0010575~positive regulation of vascular endothelial growth factor production	11	2.84238	3.66e-10	IL1A, IL6, TGFB1, IL1B, STAT3, CXCL17, ARNT, CYP1B1, PTGS2, HIF1A, RELA	386	32	19416	17.2908	1.51e-06	2.43e-08	2.12e-08
GOTERM_BP_DIRECT	GO:0035094~response to nicotine	12	3.10078	3.99e-10	OPRD1, VCAM1, GPX1, CASP3, MMP2, IL13, BCL2, HMOX1, MAPK1, SLC7A11, DRD2, IGF1R	386	42	19416	14.3716	1.64e-06	2.61e-08	2.27e-08
GOTERM_BP_DIRECT	GO:0034614~cellular response to reactive oxygen species	13	3.35917	5.05e-10	JUN, CHUK, SRC, MMP2, MMP3, FOS, MMP9, EGFR, MAPK9, MAPK8, AKT1, MAPK1, MAPK3	386	54	19416	12.1094	2.08e-06	3.25e-08	2.83e-08
GOTERM_BP_DIRECT	GO:0006979~response to oxidative stress	18	4.65116	5.83e-10	NQO1, APP, GPX1, GPX4, PTGS2, MPO, EGFR, DUOX1, GCLC, MAPK8, CAT, AKT1, HMOX1, RIPK1, APOE, GCLM, TP53, NFE2L2	386	127	19416	7.12921	2.4e-06	3.69e-08	3.22e-08
GOTERM_BP_DIRECT	GO:0097191~extrinsic apoptotic signaling pathway	13	3.35917	6.34e-10	SMAD2, IL33, GSK3B, TGFB1, SMAD3, TNF, P2RX7, CASP8, IFNG, FAS, BAX, RIPK1, BID	386	55	19416	11.8892	2.61e-06	3.96e-08	3.45e-08
GOTERM_BP_DIRECT	GO:0033209~tumor necrosis factor-mediated signaling pathway	13	3.35917	7.93e-10	CHUK, TNF, RELA, PYCARD, NFKBIA, IKBKB, TRAF6, FAS, PTK2B, RIPK1, TP53, BIRC2, BIRC3	386	56	19416	11.6769	3.27e-06	4.88e-08	4.25e-08
GOTERM_BP_DIRECT	GO:0032722~positive regulation of chemokine production	12	3.10078	8.97e-10	PYCARD, IL33, APP, IL6, IFNG, IL18, HMOX1, TICAM1, HIF1A, TNF, TLR4, MYD88	386	45	19416	13.4135	3.7e-06	5.43e-08	4.73e-08
GOTERM_BP_DIRECT	GO:0031663~lipopolysaccharide-mediated signaling pathway	11	2.84238	1.34e-09	LYN, NFKBIA, IRF3, NOS3, TRAF6, MAPK1, AKT1, TICAM1, TLR4, MYD88, MAPK3	386	36	19416	15.3696	5.54e-06	8.02e-08	6.98e-08
GOTERM_BP_DIRECT	GO:0018108~peptidyl-tyrosine phosphorylation	12	3.10078	1.48e-09	LYN, PDGFRB, SYK, FLT3, SRC, LCK, ERBB2, KDR, PTK2B, FYN, PTK2, EGFR	386	47	19416	12.8427	6.12e-06	8.74e-08	7.61e-08
GOTERM_BP_DIRECT	GO:0070555~response to interleukin-1	11	2.84238	1.81e-09	APP, GCLC, EPO, SRC, IL1B, TRAF6, CD38, SELE, RELA, MYD88, SNCA	386	37	19416	14.9542	7.45e-06	1.05e-07	9.14e-08
GOTERM_BP_DIRECT	GO:0034599~cellular response to oxidative stress	16	4.13437	2.11e-09	NQO1, ABCC1, PRKAA1, GPX1, PARP1, GSR, ARNT, KEAP1, SLC7A11, SOD2, HIF1A, MAPK8, HSPA1B, HSPA1A, NFE2L2, SNCA	386	104	19416	7.73854	8.69e-06	1.21e-07	1.05e-07
GOTERM_BP_DIRECT	GO:0043406~positive regulation of MAP kinase activity	12	3.10078	2.4e-09	PDGFRB, CD40, FLT3, IL1B, ERBB2, ERP29, TNF, FGF2, TLR4, EGFR, DRD4, PIK3CG	386	49	19416	12.3185	9.88e-06	1.35e-07	1.18e-07
GOTERM_BP_DIRECT	GO:0001525~angiogenesis	24	6.20155	3.26e-09	PDGFRB, PANK2, CXCL8, SYK, NOS3, MMP2, SERPINE1, CXCL17, IL18, FN1, PTGS2, HIF1A, PIK3CG, PTK2, VEGFA, CASP8, CCL8, LEP, S1PR1, KDR, CYP1B1, CCL2, HMOX1, TGFBI	386	264	19416	4.57277	1.34e-05	1.82e-07	1.58e-07
GOTERM_BP_DIRECT	GO:0071456~cellular response to hypoxia	18	4.65116	3.35e-09	OPRD1, PTPN1, BNIP3L, PRKAA1, TGFB1, SRC, FOS, SLC2A4, PTGS2, HIF1A, MTOR, VEGFA, TERT, BCL2, CLCA1, PPARG, TP53, NFE2L2	386	142	19416	6.37612	1.38e-05	1.84e-07	1.6e-07
GOTERM_BP_DIRECT	GO:0006953~acute-phase response	11	2.84238	4.17e-09	CRP, IL6, IL1RN, CEBPB, UGT1A1, TFRC, EPO, FN1, A2M, F2, INS	386	40	19416	13.8326	1.72e-05	2.26e-07	1.97e-07
GOTERM_BP_DIRECT	GO:0007169~cell surface receptor protein tyrosine kinase signaling pathway	16	4.13437	4.67e-09	LYN, PDGFRB, ALK, NTRK2, SYK, FLT3, BDNF, SRC, EGFR, IGF1R, AXL, LCK, ERBB2, KDR, FYN, MET	386	110	19416	7.31644	1.92e-05	2.48e-07	2.16e-07
GOTERM_BP_DIRECT	GO:0031334~positive regulation of protein-containing complex assembly	12	3.10078	4.71e-09	GSK3B, TGFB1, SLF2, IFNG, SYK, TFRC, MMP1, MMP3, BAX, BID, TNF, VEGFA	386	52	19416	11.6078	1.94e-05	2.48e-07	2.16e-07
GOTERM_BP_DIRECT	GO:0032869~cellular response to insulin stimulus	15	3.87597	4.75e-09	RB1, PARP1, SRC, ADIPOQ, GPT, PIK3R1, SLC2A4, MTOR, GCLC, PKM, RPS6KB1, LEP, AKT1, PPARG, FBP1	386	94	19416	8.02668	1.96e-05	2.48e-07	2.16e-07
GOTERM_BP_DIRECT	GO:0007173~epidermal growth factor receptor signaling pathway	15	3.87597	5.47e-09	PDGFRB, ALK, NTRK2, FLT3, SRC, EGFR, PTK2, IGF1R, AXL, KIT, KDR, PTK2B, AKT1, MET, HBEGF	386	95	19416	7.94219	2.26e-05	2.82e-07	2.46e-07
GOTERM_BP_DIRECT	GO:0038061~non-canonical NF-kappaB signal transduction	9	2.32558	5.58e-09	NFKBIA, CHUK, TRAF6, AKT1, RELA, NFKB1, BIRC2, NFKB2, BIRC3	386	22	19416	20.5775	2.3e-05	2.84e-07	2.47e-07
GOTERM_BP_DIRECT	GO:1900017~positive regulation of cytokine production involved in inflammatory response	10	2.58398	5.92e-09	MAPK9, IL6, IRF3, STAT3, TICAM1, HIF1A, TNF, TLR4, MYD88, IL17A	386	31	19416	16.226	2.44e-05	2.94e-07	2.56e-07
GOTERM_BP_DIRECT	GO:0097421~liver regeneration	10	2.58398	5.92e-09	IL10, IL6, CEBPB, TGFB1, PCNA, CCND1, GLI1, CLDN1, TNF, EGFR	386	31	19416	16.226	2.44e-05	2.94e-07	2.56e-07
GOTERM_BP_DIRECT	GO:0071333~cellular response to glucose stimulus	14	3.61757	6.65e-09	SMAD2, PRKAA1, TGFB1, ACE, SMAD3, GPX1, ICAM1, IGF1R, ERN1, TJP1, GCLC, TH, NOX4, GCLM	386	81	19416	8.69392	2.74e-05	3.26e-07	2.84e-07
GOTERM_BP_DIRECT	GO:0035791~platelet-derived growth factor receptor-beta signaling pathway	12	3.10078	7.21e-09	PDGFRB, ALK, NTRK2, PTPN1, FLT3, AXL, ERBB2, KIT, KDR, MET, EGFR, IGF1R	386	54	19416	11.1779	2.97e-05	3.45e-07	3.01e-07
GOTERM_BP_DIRECT	GO:0031547~brain-derived neurotrophic factor receptor signaling pathway	12	3.10078	7.21e-09	PDGFRB, ALK, NTRK2, FLT3, BDNF, AXL, ERBB2, KIT, KDR, MET, EGFR, IGF1R	386	54	19416	11.1779	2.97e-05	3.45e-07	3.01e-07
GOTERM_BP_DIRECT	GO:0008203~cholesterol metabolic process	14	3.61757	1.05e-08	ABCA1, CEBPA, APP, CYP3A4, IL4, CYP2C9, NSDHL, CYP11A1, CYP11B1, LEP, CYP1A2, CAT, APOE, CES1	386	84	19416	8.38342	4.33e-05	4.98e-07	4.33e-07
GOTERM_BP_DIRECT	GO:0007275~multicellular organism development	11	2.84238	1.14e-08	PDGFRB, ALK, NTRK2, FLT3, AXL, ERBB2, KIT, KDR, MET, EGFR, IGF1R	386	44	19416	12.5751	4.69e-05	5.33e-07	4.64e-07
GOTERM_BP_DIRECT	GO:0071466~cellular response to xenobiotic stimulus	13	3.35917	1.18e-08	RB1, ABCA1, PRKAA1, PCNA, NOS2, TFRC, ADIPOQ, EGFR, TH, IL1B, TP53, FBP1, NFE2L2	386	70	19416	9.34152	4.85e-05	5.45e-07	4.74e-07
GOTERM_BP_DIRECT	GO:0045821~positive regulation of glycolytic process	9	2.32558	1.24e-08	P2RX7, APP, PRKAA1, IFNG, SRC, ARNT, HIF1A, MTOR, INS	386	24	19416	18.8627	5.11e-05	5.67e-07	4.94e-07
GOTERM_BP_DIRECT	GO:0032735~positive regulation of interleukin-12 production	11	2.84238	1.44e-08	CD40, CD40LG, IFNG, SYK, LEP, TRAF6, IL12B, HMGB1, TLR4, RELA, IL17A	386	45	19416	12.2957	5.93e-05	6.44e-07	5.61e-07
GOTERM_BP_DIRECT	GO:0007249~canonical NF-kappaB signal transduction	11	2.84238	1.44e-08	NFKBIA, IKBKB, CHUK, TRAF6, EP300, AKT1, RELA, NFKB1, BIRC2, NFKB2, BIRC3	386	45	19416	12.2957	5.93e-05	6.44e-07	5.61e-07
GOTERM_BP_DIRECT	GO:0042981~regulation of apoptotic process	22	5.68475	1.46e-08	ALK, APAF1, DAPK1, FLT3, TNFRSF10B, CASP9, PYCARD, CASP8, IRF3, CDK5, TRAF6, CASP1, FAS, BAX, AKT1, NAE1, APOE, TP53, BIRC2, MCL1, BIRC3, BCL2L1	386	240	19416	4.61088	6.04e-05	6.49e-07	5.65e-07
GOTERM_BP_DIRECT	GO:0038063~collagen-activated tyrosine kinase receptor signaling pathway	12	3.10078	1.6e-08	PDGFRB, ALK, NTRK2, SYK, FLT3, AXL, ERBB2, KIT, KDR, MET, EGFR, IGF1R	386	58	19416	10.407	6.58e-05	7e-07	6.09e-07
GOTERM_BP_DIRECT	GO:2000573~positive regulation of DNA biosynthetic process	8	2.06718	1.87e-08	PDGFRB, PTK2B, CYP1B1, NOX4, NFATC1, TNF, FGF2, VEGFA	386	17	19416	23.6708	7.71e-05	8.12e-07	7.07e-07
GOTERM_BP_DIRECT	GO:0051091~positive regulation of DNA-binding transcription factor activity	14	3.61757	2.16e-08	IL10, SMAD2, SMAD3, ESR1, TNF, ESR2, PYCARD, IL6, IL1B, DDIT3, TRAF6, KIT, AKT1, EP300	386	89	19416	7.91244	8.89e-05	9.26e-07	8.06e-07
GOTERM_BP_DIRECT	GO:0016310~phosphorylation	10	2.58398	2.53e-08	ALK, PANK2, CDK5, SPHK1, STAT3, AKT1, TOP1, MTOR, PIK3CG, MAPK3	386	36	19416	13.9724	0.000104	1.08e-06	9.37e-07
GOTERM_BP_DIRECT	GO:0045087~innate immune response	34	8.78553	3.26e-08	CRP, APP, SRC, GATA3, HMGB1, RELA, PIK3CG, IKBKB, PYCARD, NLRP3, FYN, LYN, GSDMD, NQO1, SYK, PARP1, CHUK, IFNB1, DAPK1, ARG1, MMP3, NR1H4, TICAM1, NFKB1, NFKB2, IRF3, LCK, AXL, TRAF6, PPARG, TLR4, MYD88, IL17A, LTF	386	564	19416	3.0323	0.000134	1.37e-06	1.19e-06
GOTERM_BP_DIRECT	GO:0042542~response to hydrogen peroxide	10	2.58398	3.29e-08	GPX1, CASP3, MMP2, CAT, BCL2, PTK2B, HMOX1, KCNA5, SOD2, SOD1	386	37	19416	13.5947	0.000136	1.37e-06	1.19e-06
GOTERM_BP_DIRECT	GO:0038084~vascular endothelial growth factor signaling pathway	12	3.10078	3.32e-08	ALK, NTRK2, FLT3, AXL, ERBB2, KIT, KDR, MET, RELA, EGFR, IGF1R, VEGFA	386	62	19416	9.73558	0.000137	1.37e-06	1.19e-06
GOTERM_BP_DIRECT	GO:0036323~vascular endothelial growth factor receptor-1 signaling pathway	11	2.84238	3.45e-08	PDGFRB, ALK, NTRK2, FLT3, AXL, ERBB2, KIT, KDR, MET, EGFR, IGF1R	386	49	19416	11.292	0.000142	1.41e-06	1.23e-06
GOTERM_BP_DIRECT	GO:0035790~platelet-derived growth factor receptor-alpha signaling pathway	11	2.84238	4.24e-08	PDGFRB, ALK, NTRK2, FLT3, AXL, ERBB2, KIT, KDR, MET, EGFR, IGF1R	386	50	19416	11.0661	0.000175	1.7e-06	1.48e-06
GOTERM_BP_DIRECT	GO:0043536~positive regulation of blood vessel endothelial cell migration	11	2.84238	4.24e-08	CD40, TGFB1, NOS3, KDR, AKT1, PLG, HMGB1, HIF1A, FGF2, NFE2L2, VEGFA	386	50	19416	11.0661	0.000175	1.7e-06	1.48e-06
GOTERM_BP_DIRECT	GO:0010332~response to gamma radiation	9	2.32558	4.88e-08	IL1A, PRKAA1, GPX1, PARP1, BCL2, BAX, GATA3, SOD2, TP53	386	28	19416	16.168	0.000201	1.94e-06	1.68e-06
GOTERM_BP_DIRECT	GO:0038145~macrophage colony-stimulating factor signaling pathway	11	2.84238	5.18e-08	PDGFRB, ALK, NTRK2, FLT3, AXL, ERBB2, KIT, KDR, MET, EGFR, IGF1R	386	51	19416	10.8491	0.000214	2.01e-06	1.75e-06
GOTERM_BP_DIRECT	GO:0038109~Kit signaling pathway	11	2.84238	5.18e-08	PDGFRB, ALK, NTRK2, FLT3, AXL, ERBB2, KIT, KDR, MET, EGFR, IGF1R	386	51	19416	10.8491	0.000214	2.01e-06	1.75e-06
GOTERM_BP_DIRECT	GO:0000082~G1/S transition of mitotic cell cycle	13	3.35917	6.43e-08	RB1, HSPA8, CDKN1A, CCNB3, CCNB2, CCNB1, CDK6, CCND1, RPS6KB1, CDK4, CDK2, BCL2, CDK1	386	81	19416	8.07292	0.000265	2.45e-06	2.14e-06
GOTERM_BP_DIRECT	GO:0007254~JNK cascade	13	3.35917	6.43e-08	SMAD2, BECN1, MAP2K4, SMAD3, TNF, NFKB1, MAPK9, MAPK8, IL1B, MAPK1, TLR4, MYD88, MAPK3	386	81	19416	8.07292	0.000265	2.45e-06	2.14e-06
GOTERM_BP_DIRECT	GO:1900182~positive regulation of protein localization to nucleus	10	2.58398	6.86e-08	TGFB1, TFRC, PARP1, SRC, PLK1, CDK1, AKT1, FYN, F2, INS	386	40	19416	12.5751	0.000283	2.59e-06	2.26e-06
GOTERM_BP_DIRECT	GO:0042759~long-chain fatty acid biosynthetic process	8	2.06718	7.08e-08	CYP2C9, GPX4, ALOX5, ALOX15, CYP1A2, CYP1A1, CYP2E1, CYP3A4	386	20	19416	20.1202	0.000292	2.65e-06	2.31e-06
GOTERM_BP_DIRECT	GO:0019221~cytokine-mediated signaling pathway	17	4.39276	7.42e-08	CEBPA, CSF3, IFNB1, FLT3, STAT3, IL18, PIK3R1, RELA, IL1A, DUOX1, SOCS3, IL6, IL1B, KIT, IL12B, CCL2, AKT1	386	154	19416	5.55265	0.000306	2.76e-06	2.4e-06
GOTERM_BP_DIRECT	GO:1901224~positive regulation of non-canonical NF-kappaB signal transduction	12	3.10078	7.68e-08	PYCARD, APP, IL1B, SPHK1, IL18, NLRP3, IL12B, RIPK1, TNF, TLR4, RELA, EGFR	386	67	19416	9.00905	0.000317	2.83e-06	2.46e-06
GOTERM_BP_DIRECT	GO:0006955~immune response	32	8.26873	8.4e-08	OPRD1, CEBPB, CSF3, IL1RN, CSF2, CXCL8, AFP, PIK3R1, TNF, PIK3CG, IGF1R, CXCR1, FTH1, TNFSF10, CCL2, IL10, SMAD2, SMAD3, CHUK, IL13, IL18, IL4, IL1A, IL6, IL5, CXCL12, CD40LG, IL1B, CYP11B1, FAS, TLR4, IL17A	386	529	19416	3.04275	0.000346	3.06e-06	2.67e-06
GOTERM_BP_DIRECT	GO:0034142~toll-like receptor 4 signaling pathway	9	2.32558	8.88e-08	LYN, NFKBIA, CHUK, IRF3, TRAF6, TICAM1, TLR4, RELA, MYD88	386	30	19416	15.0902	0.000366	3.2e-06	2.78e-06
GOTERM_BP_DIRECT	GO:0038083~peptidyl-tyrosine autophosphorylation	7	1.80879	8.92e-08	ALK, LCK, KDR, PTK2B, EGFR, IGF1R, MAPK3	386	13	19416	27.0849	0.000368	3.2e-06	2.78e-06
GOTERM_BP_DIRECT	GO:0032733~positive regulation of interleukin-10 production	10	2.58398	1.08e-07	PYCARD, IL4, IL6, CD40LG, SYK, STAT3, IL13, IL12B, HMGB1, TLR4	386	42	19416	11.9763	0.000445	3.84e-06	3.34e-06
GOTERM_BP_DIRECT	GO:0006694~steroid biosynthetic process	9	2.32558	1.18e-07	NSDHL, DHRS11, HSD3B2, CYP21A2, CYP11A1, HSD17B1, CYP1A1, CYP19A1, CYP17A1	386	31	19416	14.6034	0.000485	4.15e-06	3.61e-06
GOTERM_BP_DIRECT	GO:0033138~positive regulation of peptidyl-serine phosphorylation	12	3.10078	1.23e-07	OPRD1, NTRK2, APP, IL6, TFRC, BDNF, BCL2, AKT1, PTGS2, TNF, EGFR, SNCA	386	70	19416	8.62295	0.000505	4.28e-06	3.73e-06
GOTERM_BP_DIRECT	GO:0048012~hepatocyte growth factor receptor signaling pathway	11	2.84238	1.32e-07	PDGFRB, ALK, NTRK2, FLT3, AXL, ERBB2, KIT, KDR, MET, EGFR, IGF1R	386	56	19416	9.88046	0.000545	4.57e-06	3.98e-06
GOTERM_BP_DIRECT	GO:0042307~positive regulation of protein import into nucleus	10	2.58398	1.34e-07	SMAD2, TGFB1, SMAD3, IFNG, CDH1, LEP, CDK1, EP300, PIK3R1, PTGS2	386	43	19416	11.6978	0.000553	4.57e-06	3.98e-06
GOTERM_BP_DIRECT	GO:0046427~positive regulation of receptor signaling pathway via JAK-STAT	10	2.58398	1.34e-07	IL10, IL6, IL5, LEP, KIT, EP300, CYP1B1, CALM1, F2, TNF	386	43	19416	11.6978	0.000553	4.57e-06	3.98e-06
GOTERM_BP_DIRECT	GO:0010745~negative regulation of macrophage derived foam cell differentiation	7	1.80879	1.54e-07	ABCA1, NFKBIA, CRP, ADIPOQ, NR1H3, PPARG, PPARA	386	14	19416	25.1503	0.000633	5.19e-06	4.51e-06
GOTERM_BP_DIRECT	GO:0030307~positive regulation of cell growth	13	3.35917	1.65e-07	CSNK2A1, SPHK1, ACSL4, F2, EGFR, MTOR, INS, ERBB2, BCL2, PTK2B, AKT1, CD38, HBEGF	386	88	19416	7.43076	0.000679	5.52e-06	4.81e-06
GOTERM_BP_DIRECT	GO:0045766~positive regulation of angiogenesis	17	4.39276	1.79e-07	CD40, CXCL8, NOS3, SPHK1, STAT3, SERPINE1, FGF2, HIF1A, VEGFA, IL1A, TERT, IL1B, KDR, PTK2B, CYP1B1, HMOX1, NFE2L2	386	164	19416	5.21408	0.000736	5.93e-06	5.17e-06
GOTERM_BP_DIRECT	GO:0007259~cell surface receptor signaling pathway via JAK-STAT	11	2.84238	1.87e-07	IL4, IL6, CD40, CSF2, IFNG, IFNB1, LEP, STAT3, IL12B, CCL2, TNF	386	58	19416	9.53975	0.00077	6.17e-06	5.37e-06
GOTERM_BP_DIRECT	GO:0097192~extrinsic apoptotic signaling pathway in absence of ligand	9	2.32558	2.57e-07	IL4, IL1A, GSK3B, IL1B, BCL2, FAS, BAX, BCL2L1, MCL1	386	34	19416	13.3148	0.00105905	8.41e-06	7.32e-06
GOTERM_BP_DIRECT	GO:0042311~vasodilation	10	2.58398	3.02e-07	NPPB, GPX1, ADORA2A, NOS3, ADORA1, APOE, TNF, EGFR, VEGFA, INS	386	47	19416	10.7022	0.00124529	9.73e-06	8.47e-06
GOTERM_BP_DIRECT	GO:0030890~positive regulation of B cell proliferation	10	2.58398	3.02e-07	IL4, CDKN1A, CD40, IL5, TFRC, IL13, BCL2, CD38, TICAM1, TLR4	386	47	19416	10.7022	0.00124529	9.73e-06	8.47e-06
GOTERM_BP_DIRECT	GO:0006974~DNA damage response	23	5.94315	3.09e-07	LYN, NFAT5, CDKN1A, SLF2, PARP1, CSNK2A1, MTOR, CASP9, RAD50, IRF3, CCND1, CASP3, DDIT3, TRAF6, BCL2, CDK1, MAPK1, NAE1, TP53, TP63, MCL1, TP73, MAPK3	386	312	19416	3.70805	0.00127339	9.88e-06	8.6e-06
GOTERM_BP_DIRECT	GO:0051726~regulation of cell cycle	20	5.16796	3.25e-07	RB1, HSPA8, CEBPA, CDKN1A, JUN, CSNK2A1, PLK1, STAT3, FGF2, TFPT, CDK6, CDK5, CDK4, LEP, DDIT3, BAX, TP53, BIRC2, BIRC3, TP73	386	239	19416	4.20925	0.00133723	1.03e-05	8.96e-06
GOTERM_BP_DIRECT	GO:0098586~cellular response to virus	13	3.35917	3.44e-07	SMAD2, TGFB1, SMAD3, CHUK, IFNB1, HIF1A, NFKB1, MMP12, IL6, IFNG, IRF3, BAX, NLRP3	386	94	19416	6.95645	0.00141862	1.08e-05	9.43e-06
GOTERM_BP_DIRECT	GO:0110076~negative regulation of ferroptosis	6	1.55039	3.53e-07	NQO1, GPX4, FTH1, HMOX1, SLC7A11, NFE2L2	386	9	19416	33.5337	0.00145215	1.1e-05	9.58e-06
GOTERM_BP_DIRECT	GO:0071346~cellular response to type II interferon	12	3.10078	3.83e-07	RPS6KB1, NOS2, DAPK1, CASP1, PIM1, IL12B, CCL2, VIM, CALM1, CLDN1, TNF, TLR4	386	78	19416	7.73854	0.00157545	1.18e-05	1.02e-05
GOTERM_BP_DIRECT	GO:2001056~positive regulation of cysteine-type endopeptidase activity	12	3.10078	3.83e-07	PYCARD, CASP9, APAF1, DAPK1, LCK, CASP1, TNFSF10, FAS, FYN, HMGB1, TNF, XDH	386	78	19416	7.73854	0.00157545	1.18e-05	1.02e-05
GOTERM_BP_DIRECT	GO:0055093~response to hyperoxia	7	1.80879	3.96e-07	CDKN1A, EPO, MMP2, CAT, CYP1A1, KCNA5, SOD2	386	16	19416	22.0065	0.00163012	1.21e-05	1.05e-05
GOTERM_BP_DIRECT	GO:0046686~response to cadmium ion	8	2.06718	4.03e-07	MAPK9, GCLC, PCNA, TERT, KIT, CAT, CDK1, SOD2	386	25	19416	16.0962	0.00166066	1.22e-05	1.06e-05
GOTERM_BP_DIRECT	GO:0030225~macrophage differentiation	9	2.32558	4.14e-07	IL33, CEBPA, CASP8, CSF2, IFNG, PARP1, GATA3, MMP9, VEGFA	386	36	19416	12.5751	0.00170439	1.24e-05	1.08e-05
GOTERM_BP_DIRECT	GO:0048678~response to axon injury	9	2.32558	4.14e-07	LYN, EPO, AXL, CDK1, BAX, DRD2, SOD2, FGF2, SOD1	386	36	19416	12.5751	0.00170439	1.24e-05	1.08e-05
GOTERM_BP_DIRECT	GO:2000352~negative regulation of endothelial cell apoptotic process	9	2.32558	5.19e-07	IL10, IL4, TERT, IL13, SERPINE1, KDR, GATA3, ICAM1, NFE2L2	386	37	19416	12.2353	0.00213675	1.54e-05	1.34e-05
GOTERM_BP_DIRECT	GO:0051384~response to glucocorticoid	10	2.58398	5.27e-07	IL10, BCHE, IL6, IL1RN, CASP3, ADIPOQ, BCL2, A2M, PTGS2, TNF	386	50	19416	10.0601	0.0021716	1.55e-05	1.35e-05
GOTERM_BP_DIRECT	GO:0051247~positive regulation of protein metabolic process	8	2.06718	5.42e-07	NFKBIA, APP, MAPK8, TGFB1, NR1H3, AKT1, MTOR, INS	386	26	19416	15.4771	0.00223328	1.59e-05	1.38e-05
GOTERM_BP_DIRECT	GO:0042593~glucose homeostasis	14	3.61757	6.36e-07	CEBPA, PRKAA1, SLC16A1, STAT3, ADIPOQ, PYGL, SLC2A4, INS, IL6, ALOX5, CYP11B1, LEP, AKT1, PPARG	386	118	19416	5.96786	0.00261683	1.85e-05	1.61e-05
GOTERM_BP_DIRECT	GO:0042752~regulation of circadian rhythm	11	2.84238	6.57e-07	MAPK9, GSK3B, PRKAA1, MAPK8, CDK1, NR1H3, PPARG, PPARA, ATG7, DRD4, MTOR	386	66	19416	8.38342	0.00270311	1.89e-05	1.65e-05
GOTERM_BP_DIRECT	GO:0010888~negative regulation of lipid storage	6	1.55039	6.94e-07	NFKBIA, CRP, IL6, LEP, PPARG, TNF	386	10	19416	30.1803	0.002855	1.99e-05	1.73e-05
GOTERM_BP_DIRECT	GO:0051552~flavone metabolic process	5	1.29199	7.49e-07	UGT1A10, UGT1A1, UGT1A9, UGT1A8, UGT1A7	386	5	19416	50.3005	0.00308378	2.13e-05	1.85e-05
GOTERM_BP_DIRECT	GO:0030308~negative regulation of cell growth	14	3.61757	7.72e-07	RB1, SMAD2, CDKN1A, TGFB1, CDKN2C, SMAD3, ESR2, NPPB, BCL2, PPARG, TP53, FBP1, HSPA1B, HSPA1A	386	120	19416	5.86839	0.00317822	2.18e-05	1.9e-05
GOTERM_BP_DIRECT	GO:0008543~fibroblast growth factor receptor signaling pathway	13	3.35917	8.45e-07	PDGFRB, ALK, NTRK2, FLT3, FGF2, EGFR, IGF1R, AXL, KIT, ERBB2, KDR, CTNNB1, MET	386	102	19416	6.41085	0.00347728	2.37e-05	2.06e-05
GOTERM_BP_DIRECT	GO:0009611~response to wounding	11	2.84238	8.74e-07	SOX2, MAP2K4, TGFB1, DDIT3, CASP3, ADORA3, FN1, F2, GLI1, POU5F1, IL17A	386	68	19416	8.13685	0.00359464	2.43e-05	2.12e-05
GOTERM_BP_DIRECT	GO:0001541~ovarian follicle development	9	2.32558	1.2e-06	CEBPB, MMP2, KIT, BCL2, KDR, BAX, BCL2L1, SOD1, VEGFA	386	41	19416	11.0416	0.00492726	3.32e-05	2.89e-05
GOTERM_BP_DIRECT	GO:0050665~hydrogen peroxide biosynthetic process	6	1.55039	1.25e-06	DUOX1, MAOB, CYP1A2, CYP1A1, SOD2, SOD1	386	11	19416	27.4366	0.00514305	3.41e-05	2.97e-05
GOTERM_BP_DIRECT	GO:0045922~negative regulation of fatty acid metabolic process	6	1.55039	1.25e-06	UGT1A10, UGT1A1, UGT1A9, UGT1A8, UGT1A7, INS	386	11	19416	27.4366	0.00514305	3.41e-05	2.97e-05
GOTERM_BP_DIRECT	GO:2000811~negative regulation of anoikis	7	1.80879	1.28e-06	NTRK2, SRC, BCL2, SNAI2, PTK2, BCL2L1, MCL1	386	19	19416	18.5318	0.00524178	3.46e-05	3.01e-05
GOTERM_BP_DIRECT	GO:0018107~peptidyl-threonine phosphorylation	9	2.32558	1.45e-06	GSK3B, MAPK8, CSNK2A1, CDK5, TNKS, CDK1, MAPK1, AKT1, CDK5R1	386	42	19416	10.7787	0.005979	3.89e-05	3.39e-05
GOTERM_BP_DIRECT	GO:0008625~extrinsic apoptotic signaling pathway via death domain receptors	9	2.32558	1.45e-06	CASP8, DAPK1, BCL2, FAS, BAX, TNFRSF10B, PIK3R1, BID, TNF	386	42	19416	10.7787	0.005979	3.89e-05	3.39e-05
GOTERM_BP_DIRECT	GO:0034612~response to tumor necrosis factor	8	2.06718	1.99e-06	CASP8, RPS6KB1, CASP3, SPHK1, ADIPOQ, RIPK1, PTGS2, SELE	386	31	19416	12.9808	0.00817159	5.29e-05	4.61e-05
GOTERM_BP_DIRECT	GO:0035666~TRIF-dependent toll-like receptor signaling pathway	6	1.55039	2.11e-06	IKBKB, CD40, IRF3, TRAF6, TICAM1, TLR4	386	12	19416	25.1503	0.00865789	5.57e-05	4.85e-05
GOTERM_BP_DIRECT	GO:0043491~phosphatidylinositol 3-kinase/protein kinase B signal transduction	11	2.84238	2.49e-06	CD40, ERBB2, STAT3, AKT1, GATA3, PIK3R1, DRD2, TNF, FGF2, PIK3CG, IGF1R	386	76	19416	7.28034	0.0102173	6.49e-05	5.65e-05
GOTERM_BP_DIRECT	GO:0030163~protein catabolic process	11	2.84238	2.49e-06	P2RX7, NQO1, AFG3L2, CASP7, CASP3, MMP2, MMP3, RIPK1, FYN, RELA, MTOR	386	76	19416	7.28034	0.0102173	6.49e-05	5.65e-05
GOTERM_BP_DIRECT	GO:0051881~regulation of mitochondrial membrane potential	8	2.06718	2.5e-06	OPRD1, PANK2, ADORA2A, BCL2, BAX, SOD2, BCL2L1, SOD1	386	32	19416	12.5751	0.0102715	6.49e-05	5.65e-05
GOTERM_BP_DIRECT	GO:0010507~negative regulation of autophagy	10	2.58398	2.61e-06	IL10, LEP, STAT3, BCL2, EP300, AKT1, MET, MTOR, BCL2L1, MCL1	386	60	19416	8.38342	0.010713	6.73e-05	5.86e-05
GOTERM_BP_DIRECT	GO:0008283~cell population proliferation	15	3.87597	2.85e-06	SMAD2, SMAD3, CSF2, SPHK1, STAT3, ODC1, IL18, GATA3, MKI67, TYR, CDC25C, ERBB2, S1PR1, AKT1, TGFBI	386	156	19416	4.83659	0.0116965	7.31e-05	6.36e-05
GOTERM_BP_DIRECT	GO:0034097~response to cytokine	9	2.32558	3e-06	SELP, AVPR2, BCL2, SELE, RELA, NFKB1, BCL2L1, NFKB2, MCL1	386	46	19416	9.84141	0.0122949	7.59e-05	6.61e-05
GOTERM_BP_DIRECT	GO:0050796~regulation of insulin secretion	9	2.32558	3e-06	IL6, SLC16A1, IFNG, NOS2, ALOX5, LEP, IL1B, KCNA5, TNF	386	46	19416	9.84141	0.0122949	7.59e-05	6.61e-05
GOTERM_BP_DIRECT	GO:0050709~negative regulation of protein secretion	7	1.80879	3.33e-06	ERP29, IL12B, APOE, DRD2, NEO1, DRD4, INS	386	22	19416	16.0047	0.0136483	8.38e-05	7.29e-05
GOTERM_BP_DIRECT	GO:0034976~response to endoplasmic reticulum stress	12	3.10078	3.49e-06	ERN1, CEBPB, JUN, CXCL8, HSPA5, DDIT3, ALOX15, TNFRSF10B, PIK3R1, ATF6, CFTR, HSP90B1	386	97	19416	6.22274	0.0143004	8.73e-05	7.6e-05
GOTERM_BP_DIRECT	GO:0006959~humoral immune response	10	2.58398	3.97e-06	ST6GAL1, IL6, IFNG, IFNB1, ALOX5, BCL2, CCL2, GATA3, TNF, LTF	386	63	19416	7.98421	0.0162309	9.86e-05	8.58e-05
GOTERM_BP_DIRECT	GO:0007219~Notch signaling pathway	13	3.35917	4.02e-06	CEBPA, APP, TGFB1, NR1H4, KCNA5, MIB1, NFKBIA, CDK6, SNAI1, SNAI2, S1PR3, TP63, IL17A	386	118	19416	5.54158	0.0164168	9.91e-05	8.63e-05
GOTERM_BP_DIRECT	GO:0050830~defense response to Gram-positive bacterium	14	3.61757	4.43e-06	GSDMD, CRP, APP, PLA2G2A, IL18, TNF, P2RX7, PYCARD, IL6, IL1B, NLRP3, MYD88, IL17A, LTF	386	140	19416	5.03005	0.0180889	0.000106	9.25e-05
GOTERM_BP_DIRECT	GO:0070498~interleukin-1-mediated signaling pathway	7	1.80879	4.44e-06	NFKBIA, IKBKB, IL1B, TRAF6, RELA, MYD88, MAPK3	386	23	19416	15.3089	0.0181169	0.000106	9.25e-05
GOTERM_BP_DIRECT	GO:0006809~nitric oxide biosynthetic process	7	1.80879	4.44e-06	NQO1, NOS2, NOS3, CYP1B1, AKT1, TICAM1, TLR4	386	23	19416	15.3089	0.0181169	0.000106	9.25e-05
GOTERM_BP_DIRECT	GO:0002223~stimulatory C-type lectin receptor signaling pathway	7	1.80879	4.44e-06	LYN, IKBKB, SYK, SRC, TRAF6, EP300, FYN	386	23	19416	15.3089	0.0181169	0.000106	9.25e-05
GOTERM_BP_DIRECT	GO:0038096~Fc-gamma receptor signaling pathway involved in phagocytosis	7	1.80879	4.44e-06	LYN, IFNG, SYK, NOS2, SRC, FYN, PTK2	386	23	19416	15.3089	0.0181169	0.000106	9.25e-05
GOTERM_BP_DIRECT	GO:0008630~intrinsic apoptotic signaling pathway in response to DNA damage	9	2.32558	4.92e-06	CASP9, BCL2, BAX, PIK3R1, SOD2, TNF, BCL2L1, TP73, MCL1	386	49	19416	9.23887	0.020096	0.000117	0.000102
GOTERM_BP_DIRECT	GO:0120162~positive regulation of cold-induced thermogenesis	12	3.10078	5.2e-06	IL4, ACHE, KDM3A, CEBPB, SYK, THRA, LEP, ADIPOQ, IL13, IL18, IGF1R, VEGFA	386	101	19416	5.9763	0.0212159	0.000123	0.000107
GOTERM_BP_DIRECT	GO:0050727~regulation of inflammatory response	12	3.10078	5.73e-06	IRF3, ALOX5, ALOX15, CASP1, NLRP3, PTGS2, SELE, ESR1, RELA, MYD88, BIRC2, BIRC3	386	102	19416	5.91771	0.0233387	0.000134	0.000117
GOTERM_BP_DIRECT	GO:0072089~stem cell proliferation	9	2.32558	5.76e-06	TGFB1, CDKN2C, ABCB1, KDR, CTNNB1, TP53, FGF2, TP63, RUNX2	386	50	19416	9.05409	0.0234735	0.000134	0.000117
GOTERM_BP_DIRECT	GO:0070059~intrinsic apoptotic signaling pathway in response to endoplasmic reticulum stress	8	2.06718	5.8e-06	ERN1, CEBPB, APAF1, DDIT3, BCL2, BAX, TNFRSF10B, TP53	386	36	19416	11.1779	0.0236318	0.000134	0.000117
GOTERM_BP_DIRECT	GO:0045861~negative regulation of proteolysis	7	1.80879	5.82e-06	CDK5, NR1H3, AKT1, PLAT, F2, TP53, INS	386	24	19416	14.671	0.0236865	0.000134	0.000117
GOTERM_BP_DIRECT	GO:0038095~Fc-epsilon receptor signaling pathway	7	1.80879	5.82e-06	LYN, IKBKB, MAP2K4, MAPK9, MAPK8, SYK, TRAF6	386	24	19416	14.671	0.0236865	0.000134	0.000117
GOTERM_BP_DIRECT	GO:0051607~defense response to virus	18	4.65116	6.13e-06	BECN1, IL33, BNIP3L, CD40, IFNB1, TICAM1, RELA, PYCARD, IL6, IFNG, IRF3, CASP1, BCL2, IL12B, NLRP3, ATG7, MYD88, BCL2L1	386	239	19416	3.78832	0.0249348	0.00014	0.000122
GOTERM_BP_DIRECT	GO:0050731~positive regulation of peptidyl-tyrosine phosphorylation	11	2.84238	6.26e-06	CSF3, IL6, TGFB1, IL5, SYK, SRC, ADIPOQ, TP53, MTOR, VEGFA, HBEGF	386	84	19416	6.58697	0.025479	0.000143	0.000124
GOTERM_BP_DIRECT	GO:0000086~G2/M transition of mitotic cell cycle	9	2.32558	6.72e-06	APP, CCNB1, ABCB1, PLK1, CDK2, CDK1, PKMYT1, CALM1, CDC25C	386	51	19416	8.87656	0.0273102	0.000151	0.000132
GOTERM_BP_DIRECT	GO:0050673~epithelial cell proliferation	9	2.32558	6.72e-06	RB1, AR, TGFB1, KIT, KDR, DRD2, EGFR, RUNX2, BCL2L1	386	51	19416	8.87656	0.0273102	0.000151	0.000132
GOTERM_BP_DIRECT	GO:0001889~liver development	11	2.84238	6.97e-06	SMAD2, CEBPA, UGT1A10, SMAD3, UGT1A1, UGT1A9, SOD2, UGT1A8, MET, UGT1A7, RELA	386	85	19416	6.50948	0.0283319	0.000155	0.000135
GOTERM_BP_DIRECT	GO:0003180~aortic valve morphogenesis	8	2.06718	7.03e-06	RB1, SMAD2, TGFB1, NOS3, SNAI1, SNAI2, NFATC1, GATA3	386	37	19416	10.8758	0.0285804	0.000155	0.000135
GOTERM_BP_DIRECT	GO:0031100~animal organ regeneration	8	2.06718	7.03e-06	CDKN1A, CXCL12, ACE, UGT1A1, FLT3, AXL, CDK1, PPARG	386	37	19416	10.8758	0.0285804	0.000155	0.000135
GOTERM_BP_DIRECT	GO:2001238~positive regulation of extrinsic apoptotic signaling pathway	8	2.06718	7.03e-06	PYCARD, APP, CD40LG, TNFSF10, RIPK1, BID, TNF, TLR4	386	37	19416	10.8758	0.0285804	0.000155	0.000135
GOTERM_BP_DIRECT	GO:0001836~release of cytochrome c from mitochondria	7	1.80879	7.52e-06	BCL2, BAX, SOD2, BID, TP53, BCL2L1, MCL1	386	25	19416	14.0841	0.0305406	0.000163	0.000142
GOTERM_BP_DIRECT	GO:0001819~positive regulation of cytokine production	10	2.58398	7.58e-06	IL10, IL1A, IL33, IFNG, SRC, IL18, TNF, PIK3CG, SOD1, INS	386	68	19416	7.39714	0.0307444	0.000163	0.000142
GOTERM_BP_DIRECT	GO:0003376~sphingosine-1-phosphate receptor signaling pathway	6	1.55039	7.61e-06	SPHK1, S1PR1, AKT1, S1PR3, S1PR2, PIK3CG	386	15	19416	20.1202	0.0309013	0.000163	0.000142
GOTERM_BP_DIRECT	GO:0042448~progesterone metabolic process	6	1.55039	7.61e-06	CYP21A2, AKR1C3, CYP1A1, CYP1B1, AFP, CYP17A1	386	15	19416	20.1202	0.0309013	0.000163	0.000142
GOTERM_BP_DIRECT	GO:0045348~positive regulation of MHC class II biosynthetic process	6	1.55039	7.61e-06	IL10, IL4, IL33, IFNG, TLR4, CDK5R1	386	15	19416	20.1202	0.0309013	0.000163	0.000142
GOTERM_BP_DIRECT	GO:0010467~gene expression	15	3.87597	7.79e-06	IL33, APP, TGFB1, ADIPOQ, RUNX2, SOD1, DDIT3, HSD17B1, NOX4, AKT1, FYN, APOE, TLR4, MYD88, IL17A	386	170	19416	4.43828	0.0315928	0.000166	0.000145
GOTERM_BP_DIRECT	GO:1904707~positive regulation of vascular associated smooth muscle cell proliferation	9	2.32558	9.03e-06	ERN1, IL10, JUN, TERT, SRC, MMP2, TNF, FGF2, MMP9	386	53	19416	8.5416	0.0365489	0.000191	0.000166
GOTERM_BP_DIRECT	GO:0048146~positive regulation of fibroblast proliferation	9	2.32558	9.03e-06	CDKN1A, CCNB1, TGFB1, CDK6, CDK4, SPHK1, FN1, ESR1, EGFR	386	53	19416	8.5416	0.0365489	0.000191	0.000166
GOTERM_BP_DIRECT	GO:0031175~neuron projection development	13	3.35917	9.35e-06	LYN, RB1, GSK3B, APP, HMGB1, IL6, GDNF, CDK5, CDH1, PTK2B, VIM, APOE, CDK5R1	386	128	19416	5.10865	0.0378117	0.000197	0.000171
GOTERM_BP_DIRECT	GO:0007623~circadian rhythm	10	2.58398	9.65e-06	SREBF1, NTRK2, GSK3B, NOS2, LEP, ADIPOQ, EP300, TOP1, TNF, EGFR	386	70	19416	7.18579	0.0390157	0.000202	0.000176
GOTERM_BP_DIRECT	GO:0002674~negative regulation of acute inflammatory response	5	1.29199	1e-05	IL4, ADORA1, NLRP3, PPARG, INS	386	8	19416	31.4378	0.0403986	0.000206	0.000179
GOTERM_BP_DIRECT	GO:0033197~response to vitamin E	5	1.29199	1e-05	BECN1, GPX1, LEP, CAT, IGF1R	386	8	19416	31.4378	0.0403986	0.000206	0.000179
GOTERM_BP_DIRECT	GO:2001030~negative regulation of cellular glucuronidation	5	1.29199	1e-05	UGT1A10, UGT1A1, UGT1A9, UGT1A8, UGT1A7	386	8	19416	31.4378	0.0403986	0.000206	0.000179
GOTERM_BP_DIRECT	GO:2001237~negative regulation of extrinsic apoptotic signaling pathway	8	2.06718	1.02e-05	IL4, AR, GCLC, RPS6KB1, SRC, RIPK1, GCLM, RELA	386	39	19416	10.3181	0.0410024	0.000208	0.000181
GOTERM_BP_DIRECT	GO:0060079~excitatory postsynaptic potential	10	2.58398	1.09e-05	P2RX7, GSK3B, ADORA2A, CDK5, ADORA1, AKT1, S1PR2, DRD2, MET, SNCA	386	71	19416	7.08458	0.0437986	0.000218	0.00019
GOTERM_BP_DIRECT	GO:0051146~striated muscle cell differentiation	6	1.55039	1.09e-05	RB1, CASP7, CDH2, CHUK, CASP3, AKT1	386	16	19416	18.8627	0.0439213	0.000218	0.00019
GOTERM_BP_DIRECT	GO:1904645~response to amyloid-beta	6	1.55039	1.09e-05	MMP12, MMP13, MMP2, MMP3, FYN, MMP9	386	16	19416	18.8627	0.0439213	0.000218	0.00019
GOTERM_BP_DIRECT	GO:0051770~positive regulation of nitric-oxide synthase biosynthetic process	6	1.55039	1.09e-05	MAP2K4, IL33, IFNG, KDR, CCL2, TLR4	386	16	19416	18.8627	0.0439213	0.000218	0.00019
GOTERM_BP_DIRECT	GO:0008584~male gonad development	12	3.10078	1.09e-05	TFPT, AR, ACE, LHB, KIT, AKR1C3, BCL2, TNFSF10, CYP1B1, GATA3, ESR1, BCL2L1	386	109	19416	5.53767	0.0439519	0.000218	0.00019
GOTERM_BP_DIRECT	GO:0009615~response to virus	12	3.10078	1.19e-05	IKBKB, CCL8, CXCL12, CDK6, IFNG, CHUK, IFNB1, TBX21, ODC1, GATA3, TNF, BCL2L1	386	110	19416	5.48733	0.0478828	0.000237	0.000206
GOTERM_BP_DIRECT	GO:0009725~response to hormone	8	2.06718	1.21e-05	LYN, NQO1, GCLC, GPX1, NOS2, NOS3, PTK2B, DHCR24	386	40	19416	10.0601	0.0486655	0.000238	0.000207
GOTERM_BP_DIRECT	GO:0035902~response to immobilization stress	7	1.80879	1.22e-05	TGFB1, TH, CYP1A1, PTK2B, PPARG, FOS, SOD2	386	27	19416	13.0409	0.0488963	0.000238	0.000207
GOTERM_BP_DIRECT	GO:0032740~positive regulation of interleukin-17 production	7	1.80879	1.22e-05	IL6, TGFB1, SPHK1, NR1H4, IL18, IL12B, MYD88	386	27	19416	13.0409	0.0488963	0.000238	0.000207
GOTERM_BP_DIRECT	GO:0010875~positive regulation of cholesterol efflux	7	1.80879	1.22e-05	ABCA1, NFKBIA, ADIPOQ, NR1H3, PPARG, APOE, CES1	386	27	19416	13.0409	0.0488963	0.000238	0.000207
GOTERM_BP_DIRECT	GO:0045892~negative regulation of DNA-templated transcription	29	7.49354	1.22e-05	RB1, CEBPA, CSF2, THRA, NR1I2, GATA3, AHR, TNF, RELA, TBX21, CD38, TP63, SMAD2, HSPA8, JUN, TGFB1, PARP1, ADIPOQ, RUNX2, IL4, GCLC, IFNG, CDK5, TRAF6, DDIT3, CTNNB1, PPARG, TP53, CDK5R1	386	574	19416	2.54132	0.0491966	0.000238	0.000207
GOTERM_BP_DIRECT	GO:0010718~positive regulation of epithelial to mesenchymal transition	9	2.32558	1.37e-05	SMAD2, IL6, TGFB1, SMAD3, IL1B, SNAI1, CTNNB1, PTK2, MTOR	386	56	19416	8.08401	0.0550862	0.000265	0.00023
GOTERM_BP_DIRECT	GO:0071347~cellular response to interleukin-1	9	2.32558	1.37e-05	PYCARD, CD40, CXCL8, MMP2, CCL2, HIF1A, RELA, NFKB1, IL17A	386	56	19416	8.08401	0.0550862	0.000265	0.00023
GOTERM_BP_DIRECT	GO:0055089~fatty acid homeostasis	6	1.55039	1.52e-05	PRKAA1, DGAT1, NR1H4, ADORA1, APOE, INS	386	17	19416	17.7531	0.0606778	0.000289	0.000252
GOTERM_BP_DIRECT	GO:1904355~positive regulation of telomere capping	6	1.55039	1.52e-05	TNKS2, TNKS, MAPK1, NEK2, AURKB, MAPK3	386	17	19416	17.7531	0.0606778	0.000289	0.000252
GOTERM_BP_DIRECT	GO:0010971~positive regulation of G2/M transition of mitotic cell cycle	7	1.80879	1.52e-05	APP, CCNB1, CCND1, CDK4, CDK1, HSPA2, CDC25C	386	28	19416	12.5751	0.0608162	0.000289	0.000252
GOTERM_BP_DIRECT	GO:0045454~cell redox homeostasis	8	2.06718	1.69e-05	NQO1, GCLC, GPX1, NOS2, NOS3, DDIT3, GSR, NFE2L2	386	42	19416	9.58105	0.067395	0.000319	0.000277
GOTERM_BP_DIRECT	GO:2000648~positive regulation of stem cell proliferation	8	2.06718	1.69e-05	TGFB1, TERT, KDR, CTNNB1, NANOG, FGF2, TP63, RUNX2	386	42	19416	9.58105	0.067395	0.000319	0.000277
GOTERM_BP_DIRECT	GO:0001542~ovulation from ovarian follicle	5	1.29199	1.77e-05	NOS3, LEP, MMP2, PGR, AFP	386	9	19416	27.9447	0.0704595	0.000331	0.000288
GOTERM_BP_DIRECT	GO:0009651~response to salt stress	5	1.29199	1.77e-05	TH, EPO, BAX, TNF, TP53	386	9	19416	27.9447	0.0704595	0.000331	0.000288
GOTERM_BP_DIRECT	GO:0009612~response to mechanical stimulus	9	2.32558	1.79e-05	P2RX7, MAPK8, RPS6KB1, SRC, MMP2, PTK2B, PPARG, KCNA5, MPO	386	58	19416	7.80525	0.0712029	0.000333	0.00029
GOTERM_BP_DIRECT	GO:1902042~negative regulation of extrinsic apoptotic signaling pathway via death domain receptors	7	1.80879	1.89e-05	GSK3B, GPX1, NOS3, SERPINE1, HMOX1, BCL2L1, ICAM1	386	29	19416	12.1415	0.0748483	0.000349	0.000304
GOTERM_BP_DIRECT	GO:0045599~negative regulation of fat cell differentiation	9	2.32558	2.04e-05	SMAD2, IL6, TGFB1, SMAD3, DDIT3, ADIPOQ, SOD2, TNF, VEGFA	386	59	19416	7.67296	0.0805598	0.000375	0.000326
GOTERM_BP_DIRECT	GO:0035234~ectopic germ cell programmed cell death	6	1.55039	2.07e-05	IL1A, IL1B, KIT, BAX, BCL2L1, SOD1	386	18	19416	16.7668	0.0817321	0.000377	0.000328
GOTERM_BP_DIRECT	GO:0048143~astrocyte activation	6	1.55039	2.07e-05	APP, IFNG, ADORA2A, IL1B, TNF, EGFR	386	18	19416	16.7668	0.0817321	0.000377	0.000328
GOTERM_BP_DIRECT	GO:0008217~regulation of blood pressure	10	2.58398	2.36e-05	NPPB, ACE, NOS3, CYP11B1, LEP, SCNN1A, PPARG, SOD2, PTGS2, SOD1	386	78	19416	6.44878	0.0925183	0.000428	0.000372
GOTERM_BP_DIRECT	GO:0042060~wound healing	10	2.58398	2.61e-05	SMAD2, CDKN1A, SMAD3, ERBB2, ALOX15, FN1, NFATC1, PPARA, FGF2, INS	386	79	19416	6.36715	0.102079	0.000472	0.000411
GOTERM_BP_DIRECT	GO:0010468~regulation of gene expression	17	4.39276	2.68e-05	IL10, APP, TET2, AHR, HIF1A, POU5F1, ERN1, SOX2, CDK6, GDNF, CDH1, CDK4, CYP1A2, CDK2, BCL2, NANOG, TP73	386	241	19416	3.54817	0.104745	0.000483	0.000421
GOTERM_BP_DIRECT	GO:0050995~negative regulation of lipid catabolic process	6	1.55039	2.76e-05	ALK, PRKAA1, IL1B, ADORA1, TNF, INS	386	19	19416	15.8844	0.107601	0.000491	0.000427
GOTERM_BP_DIRECT	GO:0046889~positive regulation of lipid biosynthetic process	6	1.55039	2.76e-05	NR1H3, AKT1, APOE, PPARA, MTOR, INS	386	19	19416	15.8844	0.107601	0.000491	0.000427
GOTERM_BP_DIRECT	GO:1902176~negative regulation of oxidative stress-induced intrinsic apoptotic signaling pathway	6	1.55039	2.76e-05	GPX1, AKT1, FYN, SOD2, NFE2L2, INS	386	19	19416	15.8844	0.107601	0.000491	0.000427
GOTERM_BP_DIRECT	GO:0051602~response to electrical stimulus	7	1.80879	2.83e-05	P2RX7, NQO1, TH, EPO, SRC, MMP2, SOD2	386	31	19416	11.3582	0.110072	0.000498	0.000434
GOTERM_BP_DIRECT	GO:0048010~vascular endothelial growth factor receptor signaling pathway	7	1.80879	2.83e-05	SRC, AXL, KDR, PTK2B, FYN, PTK2, VEGFA	386	31	19416	11.3582	0.110072	0.000498	0.000434
GOTERM_BP_DIRECT	GO:0071803~positive regulation of podosome assembly	5	1.29199	2.91e-05	MAPK9, CSF2, IL5, SRC, TNF	386	10	19416	25.1503	0.112964	0.000508	0.000442
GOTERM_BP_DIRECT	GO:0150077~regulation of neuroinflammatory response	5	1.29199	2.91e-05	IL6, SPHK1, MMP3, PTGS2, MMP9	386	10	19416	25.1503	0.112964	0.000508	0.000442
GOTERM_BP_DIRECT	GO:0042102~positive regulation of T cell proliferation	9	2.32558	2.95e-05	IL4, IL6, VCAM1, CD40LG, TFRC, LEP, IL1B, TRAF6, IL12B	386	62	19416	7.30169	0.114505	0.000513	0.000447
GOTERM_BP_DIRECT	GO:0046330~positive regulation of JNK cascade	11	2.84238	2.96e-05	PYCARD, MAP2K4, IL1A, APP, IL1B, PTK2B, RIPK1, HMGB1, TNF, TLR4, MYD88	386	100	19416	5.53306	0.115028	0.000513	0.000447
GOTERM_BP_DIRECT	GO:0097193~intrinsic apoptotic signaling pathway	8	2.06718	3.14e-05	PYCARD, CASP9, CDKN1A, APAF1, CASP3, BAX, CYCS, TP53	386	46	19416	8.74792	0.121302	0.000534	0.000465
GOTERM_BP_DIRECT	GO:0030316~osteoclast differentiation	8	2.06718	3.14e-05	TGFB1, TFRC, GLO1, TRAF6, CTNNB1, FOS, PIK3R1, TNF	386	46	19416	8.74792	0.121302	0.000534	0.000465
GOTERM_BP_DIRECT	GO:0032689~negative regulation of type II interferon production	8	2.06718	3.14e-05	IL10, IL33, AXL, DDIT3, NR1H4, GATA3, HMGB1, TLR4	386	46	19416	8.74792	0.121302	0.000534	0.000465
GOTERM_BP_DIRECT	GO:0042177~negative regulation of protein catabolic process	8	2.06718	3.14e-05	SMAD2, NQO1, SMAD3, NOS2, FYN, RELA, EGFR, INS	386	46	19416	8.74792	0.121302	0.000534	0.000465
GOTERM_BP_DIRECT	GO:0045740~positive regulation of DNA replication	7	1.80879	3.42e-05	MAP2K4, CDKN1A, PCNA, CDK2, CDK1, GLI1, EGFR	386	32	19416	11.0032	0.131635	0.000576	0.000501
GOTERM_BP_DIRECT	GO:0030522~intracellular receptor signaling pathway	7	1.80879	3.42e-05	SREBF1, AR, STAT3, NR1I2, ARNT, NR1H3, AHR	386	32	19416	11.0032	0.131635	0.000576	0.000501
GOTERM_BP_DIRECT	GO:0070372~regulation of ERK1 and ERK2 cascade	7	1.80879	3.42e-05	LYN, IL1A, SYK, IL1B, ERBB2, FN1, EGFR	386	32	19416	11.0032	0.131635	0.000576	0.000501
GOTERM_BP_DIRECT	GO:0030182~neuron differentiation	14	3.61757	3.59e-05	NTRK2, CEBPB, ACSL4, FOS, RUNX2, MIB1, SOX2, CCND1, CDK5, CASP3, ERBB2, S1PR1, MET, CDK5R1	386	170	19416	4.1424	0.137716	0.0006	0.000522
GOTERM_BP_DIRECT	GO:0052695~cellular glucuronidation	6	1.55039	3.62e-05	UGT1A10, UGT1A1, UGT2B15, UGT1A9, UGT1A8, UGT1A7	386	20	19416	15.0902	0.138714	0.0006	0.000522
GOTERM_BP_DIRECT	GO:0001892~embryonic placenta development	6	1.55039	3.62e-05	CEBPA, CEBPB, CSF2, ARNT, HIF1A, EGFR	386	20	19416	15.0902	0.138714	0.0006	0.000522
GOTERM_BP_DIRECT	GO:0031667~response to nutrient levels	8	2.06718	3.62e-05	PTPN1, ACE, RPS6KB1, TH, SRC, TNF, FBP1, MTOR	386	47	19416	8.56179	0.138758	0.0006	0.000522
GOTERM_BP_DIRECT	GO:0050829~defense response to Gram-negative bacterium	11	2.84238	3.83e-05	GSDMD, SELP, PYCARD, APP, IL6, NOS2, SERPINE1, IL12B, TLR4, IL17A, LTF	386	103	19416	5.3719	0.146159	0.00063	0.000548
GOTERM_BP_DIRECT	GO:0007179~transforming growth factor beta receptor signaling pathway	11	2.84238	3.83e-05	SMAD2, JUN, TGFB1, SMAD3, PARP1, SRC, FSHB, STAT3, FOS, TP53, PTK2	386	103	19416	5.3719	0.146159	0.00063	0.000548
GOTERM_BP_DIRECT	GO:0030324~lung development	10	2.58398	3.89e-05	SMAD2, SREBF1, CEBPA, NOS3, CYP1A2, EP300, GLI1, FGF2, EGFR, VEGFA	386	83	19416	6.0603	0.148199	0.000637	0.000554
GOTERM_BP_DIRECT	GO:0001701~in utero embryonic development	16	4.13437	4.11e-05	SMAD2, CDKN1A, SMAD3, NOS3, KEAP1, GATA3, MIB1, VEGFA, CCNB2, AR, CCNB1, TRAF6, HSD17B2, CTNNB1, TP53, BCL2L1	386	223	19416	3.60901	0.155787	0.000669	0.000583
GOTERM_BP_DIRECT	GO:0050714~positive regulation of protein secretion	8	2.06718	4.17e-05	P2RX7, IL1A, ACHE, TGFB1, ADORA2A, IL13, PPID, INS	386	48	19416	8.38342	0.157965	0.000677	0.000589
GOTERM_BP_DIRECT	GO:0032436~positive regulation of proteasomal ubiquitin-dependent protein catabolic process	10	2.58398	4.28e-05	IL33, MAPK9, GSK3B, CEBPA, GCLC, PLK1, KEAP1, AKT1, HSPA1B, HSPA1A	386	84	19416	5.98816	0.161846	0.000692	0.000603
GOTERM_BP_DIRECT	GO:0090557~establishment of endothelial intestinal barrier	5	1.29199	4.5e-05	TJP1, PTPRS, FASN, CLDN1, MYD88	386	11	19416	22.8639	0.169246	0.000708	0.000616
GOTERM_BP_DIRECT	GO:0071492~cellular response to UV-A	5	1.29199	4.5e-05	MMP1, MMP2, MMP3, MMP9, PPID	386	11	19416	22.8639	0.169246	0.000708	0.000616
GOTERM_BP_DIRECT	GO:0019372~lipoxygenase pathway	5	1.29199	4.5e-05	GPX1, GPX4, ALOX5, ALOX15, ALOX12	386	11	19416	22.8639	0.169246	0.000708	0.000616
GOTERM_BP_DIRECT	GO:0051481~negative regulation of cytosolic calcium ion concentration	5	1.29199	4.5e-05	SMAD2, SMAD3, KCNA5, OPRM1, DRD2	386	11	19416	22.8639	0.169246	0.000708	0.000616
GOTERM_BP_DIRECT	GO:0006703~estrogen biosynthetic process	5	1.29199	4.5e-05	DHRS11, HSD17B1, HSD17B2, HSD17B7, CYP19A1	386	11	19416	22.8639	0.169246	0.000708	0.000616
GOTERM_BP_DIRECT	GO:0150078~positive regulation of neuroinflammatory response	5	1.29199	4.5e-05	IL33, IL6, IL1B, IL18, TNF	386	11	19416	22.8639	0.169246	0.000708	0.000616
GOTERM_BP_DIRECT	GO:0010887~negative regulation of cholesterol storage	5	1.29199	4.5e-05	ABCA1, NR1H3, PPARG, PPARA, CES1	386	11	19416	22.8639	0.169246	0.000708	0.000616
GOTERM_BP_DIRECT	GO:0032930~positive regulation of superoxide anion generation	6	1.55039	4.68e-05	CRP, APP, TGFB1, SYK, EGFR, SOD1	386	21	19416	14.3716	0.175368	0.000728	0.000633
GOTERM_BP_DIRECT	GO:0090200~positive regulation of release of cytochrome c from mitochondria	6	1.55039	4.68e-05	PYCARD, TNFSF10, BAX, BID, TP53, MMP9	386	21	19416	14.3716	0.175368	0.000728	0.000633
GOTERM_BP_DIRECT	GO:0014911~positive regulation of smooth muscle cell migration	6	1.55039	4.68e-05	PDGFRB, RPS6KB1, SRC, BCL2, CYP1B1, TLR4	386	21	19416	14.3716	0.175368	0.000728	0.000633
GOTERM_BP_DIRECT	GO:0048538~thymus development	8	2.06718	4.78e-05	CCNB2, BCL2, MAPK1, CTNNB1, GATA3, TYR, SOD1, MAPK3	386	49	19416	8.21233	0.178978	0.000741	0.000645
GOTERM_BP_DIRECT	GO:0071345~cellular response to cytokine stimulus	7	1.80879	4.91e-05	ABCA1, NFAT5, CSF3, FLT3, DAPK1, TRAF6, IL13	386	34	19416	10.356	0.183381	0.000759	0.00066
GOTERM_BP_DIRECT	GO:0030183~B cell differentiation	10	2.58398	5.66e-05	IL10, IL4, VCAM1, CD40LG, SYK, IFNB1, FLT3, KIT, EP300, PIK3R1	386	87	19416	5.78167	0.208234	0.000871	0.000758
GOTERM_BP_DIRECT	GO:0006730~one-carbon metabolic process	7	1.80879	5.83e-05	CA12, CA1, CA2, CA4, CA6, CA9, CA14	386	35	19416	10.0601	0.21372	0.000894	0.000778
GOTERM_BP_DIRECT	GO:0097194~execution phase of apoptosis	6	1.55039	5.96e-05	CASP7, CASP8, CASP3, BAX, CYCS, AKT1	386	22	19416	13.7183	0.217679	0.000906	0.000788
GOTERM_BP_DIRECT	GO:0043200~response to amino acid	6	1.55039	5.96e-05	LYN, CHUK, CASP3, RELA, MYD88, MTOR	386	22	19416	13.7183	0.217679	0.000906	0.000788
GOTERM_BP_DIRECT	GO:0071560~cellular response to transforming growth factor beta stimulus	9	2.32558	6.47e-05	SMAD2, TGFB1, SMAD3, APAF1, NFATC1, FYN, FOS, CLDN1, IGF1R	386	69	19416	6.56094	0.234009	0.00098	0.000853
GOTERM_BP_DIRECT	GO:0034121~regulation of toll-like receptor signaling pathway	5	1.29199	6.64e-05	IKBKB, APP, ESR1, BIRC2, BIRC3	386	12	19416	20.9585	0.239506	0.000996	0.000867
GOTERM_BP_DIRECT	GO:0001963~synaptic transmission, dopaminergic	5	1.29199	6.64e-05	ADORA2A, CDK5, TH, DRD2, DRD4	386	12	19416	20.9585	0.239506	0.000996	0.000867
GOTERM_BP_DIRECT	GO:0035556~intracellular signal transduction	24	6.20155	6.64e-05	SMAD2, GSK3B, CXCL8, SYK, TFRC, DAPK1, SRC, SPHK1, NFATC1, CXCL1, RELA, SOCS3, LCK, LEP, KIT, ERBB2, AKT1, HMOX1, MAPK1, RIPK1, FYN, PKN1, DRD2, MAPK3	386	468	19416	2.57951	0.23956	0.000996	0.000867
GOTERM_BP_DIRECT	GO:0052696~flavonoid glucuronidation	4	1.03359	7.51e-05	UGT1A1, UGT1A9, UGT1A8, UGT1A7	386	5	19416	40.2404	0.266256	0.00111763	0.000973
GOTERM_BP_DIRECT	GO:0032310~prostaglandin secretion	4	1.03359	7.51e-05	P2RX7, NOS2, LEP, PTGS2	386	5	19416	40.2404	0.266256	0.00111763	0.000973
GOTERM_BP_DIRECT	GO:0045765~regulation of angiogenesis	7	1.80879	8.08e-05	IL6, LEP, ERBB2, HMOX1, CTNNB1, FGF2, PIK3CG	386	37	19416	9.51631	0.283271	0.00118521	0.00103167
GOTERM_BP_DIRECT	GO:0046326~positive regulation of D-glucose import	7	1.80879	8.08e-05	OCLN, TERT, ADIPOQ, AKT1, PIK3R1, NFE2L2, INS	386	37	19416	9.51631	0.283271	0.00118521	0.00103167
GOTERM_BP_DIRECT	GO:2001235~positive regulation of apoptotic signaling pathway	7	1.80879	8.08e-05	MAPK9, ADORA2A, APAF1, IFNB1, FAS, PPARG, TP63	386	37	19416	9.51631	0.283271	0.00118521	0.00103167
GOTERM_BP_DIRECT	GO:0032570~response to progesterone	7	1.80879	8.08e-05	HSPA8, SREBF1, TGFB1, CD38, NR1H3, FOS, RELA	386	37	19416	9.51631	0.283271	0.00118521	0.00103167
GOTERM_BP_DIRECT	GO:0007507~heart development	15	3.87597	8.11e-05	CDKN1A, TGFB1, PCNA, MMP2, FN1, SOD2, IL1A, CASP7, CASP8, TH, CASP3, ERBB2, EP300, PPARG, PPARA	386	210	19416	3.59289	0.28428	0.001186	0.00103236
GOTERM_BP_DIRECT	GO:0007166~cell surface receptor signaling pathway	20	5.16796	8.16e-05	IFNB1, STAT3, TNFRSF10B, F2, EGFR, P2RX7, NPPB, CD40LG, IFNG, CXCR1, ERBB2, TNFSF10, PTK2B, CCL2, MAPK1, MET, MYD88, BIRC2, BIRC3, MAPK3	386	351	19416	2.86613	0.285573	0.0011882	0.00103427
GOTERM_BP_DIRECT	GO:0021766~hippocampus development	9	2.32558	8.79e-05	ALK, GSK3B, PTPRS, HSD3B2, CDK5, UQCRQ, CASP3, CDK5R1, IGF1R	386	72	19416	6.28756	0.304003	0.00127604	0.00111073
GOTERM_BP_DIRECT	GO:0042572~retinol metabolic process	8	2.06718	9.06e-05	AKR1B10, DGAT1, CYP1A2, AKR1C3, CYP1A1, AKR1B1, CYP1B1, CYP3A4	386	54	19416	7.45193	0.311651	0.00131032	0.00114057
GOTERM_BP_DIRECT	GO:0006366~transcription by RNA polymerase II	16	4.13437	9.36e-05	RB1, NFAT5, CEBPB, PARP1, THRA, NR1H4, GATA3, PIK3R1, FOS, FGF2, ESR1, NFKB1, AR, CTNNB1, POLR2H, TP63	386	240	19416	3.35337	0.320061	0.00134698	0.00117249
GOTERM_BP_DIRECT	GO:0071392~cellular response to estradiol stimulus	7	1.80879	9.44e-05	IL10, UGT1A1, MMP2, ESR1, ESR2, EGFR, IGF1R	386	38	19416	9.26588	0.322236	0.00134698	0.00117249
GOTERM_BP_DIRECT	GO:0031401~positive regulation of protein modification process	5	1.29199	9.44e-05	PDGFRB, FLT3, KIT, KDR, ATG7	386	13	19416	19.3464	0.322467	0.00134698	0.00117249
GOTERM_BP_DIRECT	GO:0050927~positive regulation of positive chemotaxis	5	1.29199	9.44e-05	SMAD2, SMAD3, S1PR1, KDR, VEGFA	386	13	19416	19.3464	0.322467	0.00134698	0.00117249
GOTERM_BP_DIRECT	GO:0045786~negative regulation of cell cycle	8	2.06718	0.000102	RB1, CEBPA, TGFB1, CDK6, CDK5, CASP3, GATA3, PTGS2	386	55	19416	7.31644	0.343425	0.00145068	0.00126274
GOTERM_BP_DIRECT	GO:0006695~cholesterol biosynthetic process	7	1.80879	0.00011	SREBF1, PRKAA1, NSDHL, DHCR24, HSD17B7, CFTR, CES1	386	39	19416	9.0283	0.363688	0.0015428	0.00134294
GOTERM_BP_DIRECT	GO:0032212~positive regulation of telomere maintenance via telomerase	7	1.80879	0.00011	TNKS2, TNKS, MAPK1, CTNNB1, NEK2, AURKB, MAPK3	386	39	19416	9.0283	0.363688	0.0015428	0.00134294
GOTERM_BP_DIRECT	GO:0051591~response to cAMP	7	1.80879	0.00011	SREBF1, DUOX1, PTK2B, FOS, TYR, RELA, BIRC2	386	39	19416	9.0283	0.363688	0.0015428	0.00134294
GOTERM_BP_DIRECT	GO:0140467~integrated stress response signaling	6	1.55039	0.000114	CEBPA, CEBPB, JUN, DDIT3, FOS, NFE2L2	386	25	19416	12.0721	0.376022	0.00160413	0.00139631
GOTERM_BP_DIRECT	GO:0071363~cellular response to growth factor stimulus	8	2.06718	0.000129	OPRD1, RPS6KB1, TH, SPHK1, ERBB2, CAT, CTNNB1, RIPK1	386	57	19416	7.05972	0.411303	0.0017899	0.00155802
GOTERM_BP_DIRECT	GO:0034644~cellular response to UV	8	2.06718	0.000129	CASP9, PCNA, PARP1, EP300, BAX, PIK3R1, TP53, AURKB	386	57	19416	7.05972	0.411303	0.0017899	0.00155802
GOTERM_BP_DIRECT	GO:1904996~positive regulation of leukocyte adhesion to vascular endothelial cell	5	1.29199	0.00013	NFAT5, IL6, TRAF6, TNF, RELA	386	14	19416	17.9645	0.415218	0.00179425	0.00156181
GOTERM_BP_DIRECT	GO:0071498~cellular response to fluid shear stress	5	1.29199	0.00013	SRC, MMP2, PTK2B, PTGS2, NFE2L2	386	14	19416	17.9645	0.415218	0.00179425	0.00156181
GOTERM_BP_DIRECT	GO:0010269~response to selenium ion	5	1.29199	0.00013	GPX1, MAOB, IL13, SOD2, PTGS2	386	14	19416	17.9645	0.415218	0.00179425	0.00156181
GOTERM_BP_DIRECT	GO:0042026~protein refolding	6	1.55039	0.000139	HSPA8, HSPA1L, HSPA5, HSPA2, HSPA1B, HSPA1A	386	26	19416	11.6078	0.437014	0.00190219	0.00165576
GOTERM_BP_DIRECT	GO:0060395~SMAD protein signal transduction	6	1.55039	0.000139	SMAD2, BECN1, JUN, SMAD3, FOS, RUNX2	386	26	19416	11.6078	0.437014	0.00190219	0.00165576
GOTERM_BP_DIRECT	GO:0050900~leukocyte migration	6	1.55039	0.000139	LYN, SRC, LCK, ADORA1, FYN, ICAM1	386	26	19416	11.6078	0.437014	0.00190219	0.00165576
GOTERM_BP_DIRECT	GO:0032868~response to insulin	9	2.32558	0.000142	IL10, LYN, LEP, CAT, SLC2A1, TNFSF10, FOS, PPARA, RELA	386	77	19416	5.87928	0.442714	0.00192949	0.00167953
GOTERM_BP_DIRECT	GO:0090398~cellular senescence	8	2.06718	0.000144	MAP2K4, MAPK9, CDKN1A, MAPK8, CDK2, TP53, TP63, IGF1R	386	58	19416	6.938	0.44702	0.00194865	0.00169621
GOTERM_BP_DIRECT	GO:0006704~glucocorticoid biosynthetic process	4	1.03359	0.000148	CYP21A2, CYP11A1, CYP11B1, CYP17A1	386	6	19416	33.5337	0.4567	0.00198713	0.0017297
GOTERM_BP_DIRECT	GO:0097398~cellular response to interleukin-17	4	1.03359	0.000148	SOCS3, IL1B, STAT3, NFKB1	386	6	19416	33.5337	0.4567	0.00198713	0.0017297
GOTERM_BP_DIRECT	GO:2001233~regulation of apoptotic signaling pathway	4	1.03359	0.000148	BCL2, BAX, BCL2L1, MCL1	386	6	19416	33.5337	0.4567	0.00198713	0.0017297
GOTERM_BP_DIRECT	GO:0045669~positive regulation of osteoblast differentiation	9	2.32558	0.000155	CEBPA, IL6, CEBPB, CTNNB1, FGF2, TP63, RUNX2, LTF, VEGFA	386	78	19416	5.80391	0.472921	0.00207908	0.00180974
GOTERM_BP_DIRECT	GO:0032753~positive regulation of interleukin-4 production	6	1.55039	0.000168	IL33, CEBPB, CD40LG, SYK, NLRP3, GATA3	386	27	19416	11.1779	0.500269	0.00223031	0.00194138
GOTERM_BP_DIRECT	GO:1903076~regulation of protein localization to plasma membrane	6	1.55039	0.000168	CAMK2B, AR, CDK5, PIK3R1, SPTBN1, INS	386	27	19416	11.1779	0.500269	0.00223031	0.00194138
GOTERM_BP_DIRECT	GO:0002862~negative regulation of inflammatory response to antigenic stimulus	6	1.55039	0.000168	LYN, GPX1, SYK, SRC, IL12B, FYN	386	27	19416	11.1779	0.500269	0.00223031	0.00194138
GOTERM_BP_DIRECT	GO:0010976~positive regulation of neuron projection development	11	2.84238	0.000172	CAMK2B, LYN, NTRK2, BDNF, EPO, EP300, PTK2B, FYN, APOE, NFE2L2, INS	386	123	19416	4.49842	0.507465	0.00225753	0.00196507
GOTERM_BP_DIRECT	GO:0014044~Schwann cell development	5	1.29199	0.000175	CDK5, LAMB2, ERBB2, MAPK1, MAPK3	386	15	19416	16.7668	0.513352	0.00225753	0.00196507
GOTERM_BP_DIRECT	GO:1902230~negative regulation of intrinsic apoptotic signaling pathway in response to DNA damage	5	1.29199	0.000175	CXCL12, SNAI1, SNAI2, BID, BCL2L1	386	15	19416	16.7668	0.513352	0.00225753	0.00196507
GOTERM_BP_DIRECT	GO:0051412~response to corticosterone	5	1.29199	0.000175	CDKN1A, MAOB, HSD3B2, TH, FOS	386	15	19416	16.7668	0.513352	0.00225753	0.00196507
GOTERM_BP_DIRECT	GO:0006950~response to stress	5	1.29199	0.000175	ALK, BCL2, BID, BCL2L1, MCL1	386	15	19416	16.7668	0.513352	0.00225753	0.00196507
GOTERM_BP_DIRECT	GO:0032736~positive regulation of interleukin-13 production	5	1.29199	0.000175	IL4, IL33, IL18, NLRP3, GATA3	386	15	19416	16.7668	0.513352	0.00225753	0.00196507
GOTERM_BP_DIRECT	GO:0051000~positive regulation of nitric-oxide synthase activity	5	1.29199	0.000175	TERT, AKT1, HIF1A, ESR1, INS	386	15	19416	16.7668	0.513352	0.00225753	0.00196507
GOTERM_BP_DIRECT	GO:0097028~dendritic cell differentiation	5	1.29199	0.000175	LYN, IL4, CSF2, FLT3, AXL	386	15	19416	16.7668	0.513352	0.00225753	0.00196507
GOTERM_BP_DIRECT	GO:0045597~positive regulation of cell differentiation	8	2.06718	0.000178	SOX2, GSK3B, SOCS3, AR, GDNF, CCN5, CTNNB1, INS	386	60	19416	6.70674	0.520779	0.00228425	0.00198832
GOTERM_BP_DIRECT	GO:0034605~cellular response to heat	8	2.06718	0.000178	LYN, HSPA8, IL1A, CDKN1A, HMOX1, PTGS2, HSPA1B, HSPA1A	386	60	19416	6.70674	0.520779	0.00228425	0.00198832
GOTERM_BP_DIRECT	GO:0050853~B cell receptor signaling pathway	8	2.06718	0.000178	LYN, NFKBIA, SYK, LCK, BCL2, CD38, MAPK1, NFKB1	386	60	19416	6.70674	0.520779	0.00228425	0.00198832
GOTERM_BP_DIRECT	GO:0031295~T cell costimulation	7	1.80879	0.000192	LYN, CD40LG, SRC, LCK, AKT1, FYN, MTOR	386	43	19416	8.18846	0.546254	0.00244626	0.00212935
GOTERM_BP_DIRECT	GO:0010800~positive regulation of peptidyl-threonine phosphorylation	6	1.55039	0.000202	APP, SPHK1, PLK1, MAPK1, S1PR2, CALM1	386	28	19416	10.7787	0.564325	0.00255623	0.00222507
GOTERM_BP_DIRECT	GO:0042755~eating behavior	6	1.55039	0.000202	OPRD1, ACE, ADORA2A, TH, LEP, STAT3	386	28	19416	10.7787	0.564325	0.00255623	0.00222507
GOTERM_BP_DIRECT	GO:0042127~regulation of cell population proliferation	12	3.10078	0.000205	NFKBIA, ALK, JUN, TGFB1, NOS2, ERBB2, STAT3, KIT, SLC7A11, PTK2, EGFR, BIRC2	386	150	19416	4.02404	0.571294	0.00259784	0.0022613
GOTERM_BP_DIRECT	GO:0006631~fatty acid metabolic process	10	2.58398	0.000226	TH, FASN, CYP1A1, ACSL4, PPARG, CYP2E1, PPARA, UGT1A8, UGT1A7, SNCA	386	104	19416	4.83659	0.605951	0.00284763	0.00247872
GOTERM_BP_DIRECT	GO:0002687~positive regulation of leukocyte migration	5	1.29199	0.000229	SELP, CCL8, PIK3R1, SELE, VEGFA	386	16	19416	15.7189	0.611452	0.00287304	0.00250084
GOTERM_BP_DIRECT	GO:0019395~fatty acid oxidation	5	1.29199	0.000229	PRKAA1, ALOX15, ADIPOQ, PPARG, ALOX12	386	16	19416	15.7189	0.611452	0.00287304	0.00250084
GOTERM_BP_DIRECT	GO:0006935~chemotaxis	11	2.84238	0.000238	PDGFRB, CCL8, CXCL12, CXCL8, CXCR1, S1PR1, MAPK1, CCL2, CXCL1, HMGB1, FGF2	386	128	19416	4.3227	0.625206	0.00297352	0.00258831
GOTERM_BP_DIRECT	GO:2000353~positive regulation of endothelial cell apoptotic process	6	1.55039	0.00024	PTPN1, CD40, TGFB1, CD40LG, AKR1C3, CCL2	386	29	19416	10.407	0.627592	0.0029778	0.00259203
GOTERM_BP_DIRECT	GO:0010508~positive regulation of autophagy	9	2.32558	0.00024	GSK3B, BECN1, PRKAA1, IFNG, IFNB1, DAPK1, HMGB1, TICAM1, ATF6	386	83	19416	5.45427	0.627958	0.0029778	0.00259203
GOTERM_BP_DIRECT	GO:0032747~positive regulation of interleukin-23 production	4	1.03359	0.000255	CSF2, IFNG, MYD88, IL17A	386	7	19416	28.7432	0.650764	0.00308467	0.00268506
GOTERM_BP_DIRECT	GO:0002637~regulation of immunoglobulin production	4	1.03359	0.000255	CD40LG, TRAF6, PKN1, TNF	386	7	19416	28.7432	0.650764	0.00308467	0.00268506
GOTERM_BP_DIRECT	GO:0010573~vascular endothelial growth factor production	4	1.03359	0.000255	IL6, IL1B, HIF1A, TNF	386	7	19416	28.7432	0.650764	0.00308467	0.00268506
GOTERM_BP_DIRECT	GO:0016098~monoterpenoid metabolic process	4	1.03359	0.000255	CYP2C9, CYP1A2, CYP2E1, CYP3A4	386	7	19416	28.7432	0.650764	0.00308467	0.00268506
GOTERM_BP_DIRECT	GO:0034405~response to fluid shear stress	4	1.03359	0.000255	P2RX7, CSF2, NOS3, AKT1	386	7	19416	28.7432	0.650764	0.00308467	0.00268506
GOTERM_BP_DIRECT	GO:0045937~positive regulation of phosphate metabolic process	4	1.03359	0.000255	PDGFRB, FLT3, KIT, KDR	386	7	19416	28.7432	0.650764	0.00308467	0.00268506
GOTERM_BP_DIRECT	GO:0022898~regulation of transmembrane transporter activity	4	1.03359	0.000255	BCL2, PIM1, SNCA, INS	386	7	19416	28.7432	0.650764	0.00308467	0.00268506
GOTERM_BP_DIRECT	GO:0052697~xenobiotic glucuronidation	4	1.03359	0.000255	UGT1A1, UGT1A9, UGT1A8, UGT1A7	386	7	19416	28.7432	0.650764	0.00308467	0.00268506
GOTERM_BP_DIRECT	GO:1903944~negative regulation of hepatocyte apoptotic process	4	1.03359	0.000255	RB1, PRKAA1, PPARA, IGF1R	386	7	19416	28.7432	0.650764	0.00308467	0.00268506
GOTERM_BP_DIRECT	GO:0071230~cellular response to amino acid stimulus	8	2.06718	0.000268	NTRK2, CEBPB, MMP2, MMP3, TNF, EGFR, MTOR, BCL2L1	386	64	19416	6.28756	0.669022	0.00323262	0.00281384
GOTERM_BP_DIRECT	GO:0030154~cell differentiation	29	7.49354	0.000271	RB1, CAMK2B, GSK3B, THRB, THRA, SRC, NR1I2, CXCL17, FGF2, SOX2, SOCS3, AKT1, FYN, MYBL1, MCL1, SMAD2, NTRK2, SMAD3, SYK, APAF1, STAT3, NR1H4, NR1H3, ARNT, VEGFA, IL6, PPARG, NANOG, PPARA	386	687	19416	2.12331	0.672676	0.00325555	0.0028338
GOTERM_BP_DIRECT	GO:0046718~symbiont entry into host cell	10	2.58398	0.00028	TFRC, SRC, AXL, CDK1, SLC3A2, CLDN1, EGFR, HSPA1B, HSPA1A, ICAM1	386	107	19416	4.70098	0.68457	0.00332208	0.00289171
GOTERM_BP_DIRECT	GO:0022617~extracellular matrix disassembly	7	1.80879	0.00028	MMP12, MMP13, MMP1, MMP2, MMP3, PLG, MMP9	386	46	19416	7.65443	0.684933	0.00332208	0.00289171
GOTERM_BP_DIRECT	GO:0150104~transport across blood-brain barrier	9	2.32558	0.000283	ABCC1, SLC16A1, ABCB1, TFRC, SLC2A1, SLC2A3, SLC2A4, SLC5A1, ABCG2	386	85	19416	5.32594	0.688299	0.00332208	0.00289171
GOTERM_BP_DIRECT	GO:0045216~cell-cell junction organization	6	1.55039	0.000283	SMAD2, TJP1, OCLN, TGFB1, SMAD3, CLDN1	386	30	19416	10.0601	0.688456	0.00332208	0.00289171
GOTERM_BP_DIRECT	GO:0045672~positive regulation of osteoclast differentiation	6	1.55039	0.000283	IFNG, TRAF6, IL12B, FOS, TNF, IL17A	386	30	19416	10.0601	0.688456	0.00332208	0.00289171
GOTERM_BP_DIRECT	GO:0001774~microglial cell activation	6	1.55039	0.000283	IL4, APP, IFNG, IL13, TNF, SNCA	386	30	19416	10.0601	0.688456	0.00332208	0.00289171
GOTERM_BP_DIRECT	GO:0045840~positive regulation of mitotic nuclear division	6	1.55039	0.000283	PDGFRB, IL1A, IL1B, SPHK1, TNF, INS	386	30	19416	10.0601	0.688456	0.00332208	0.00289171
GOTERM_BP_DIRECT	GO:0071902~positive regulation of protein serine/threonine kinase activity	6	1.55039	0.000283	IFNG, SRC, PIM1, CALM1, LTF, SNCA	386	30	19416	10.0601	0.688456	0.00332208	0.00289171
GOTERM_BP_DIRECT	GO:1904385~cellular response to angiotensin	5	1.29199	0.000295	PTPN1, RELA, NFKB1, IGF1R, NFE2L2	386	17	19416	14.7943	0.70388	0.00341801	0.00297521
GOTERM_BP_DIRECT	GO:0042446~hormone biosynthetic process	5	1.29199	0.000295	DUOX1, CYP21A2, CYP1A1, CYP1B1, CYP17A1	386	17	19416	14.7943	0.70388	0.00341801	0.00297521
GOTERM_BP_DIRECT	GO:0044849~estrous cycle	5	1.29199	0.000295	CA12, HSPA8, PCNA, CYP1B1, IGF1R	386	17	19416	14.7943	0.70388	0.00341801	0.00297521
GOTERM_BP_DIRECT	GO:0019430~removal of superoxide radicals	5	1.29199	0.000295	NQO1, NOS3, SOD2, MPO, SOD1	386	17	19416	14.7943	0.70388	0.00341801	0.00297521
GOTERM_BP_DIRECT	GO:0008637~apoptotic mitochondrial changes	5	1.29199	0.000295	BAX, AKT1, GCLM, BID, BCL2L1	386	17	19416	14.7943	0.70388	0.00341801	0.00297521
GOTERM_BP_DIRECT	GO:0006606~protein import into nucleus	10	2.58398	0.0003	MMP12, NFKBIA, HSPA8, IL33, CDKN1A, SYK, STAT3, AKT1, PIK3R1, TP53	386	108	19416	4.65746	0.709781	0.0034648	0.00301594
GOTERM_BP_DIRECT	GO:0030168~platelet activation	8	2.06718	0.000325	IL6, CD40, CD40LG, SYK, SRC, LCK, AXL, F2	386	66	19416	6.09703	0.738167	0.00374255	0.00325771
GOTERM_BP_DIRECT	GO:0045907~positive regulation of vasoconstriction	6	1.55039	0.000332	ACE, TBXAS1, AVPR2, CD38, PTGS2, EGFR	386	31	19416	9.73558	0.745407	0.00379962	0.00330738
GOTERM_BP_DIRECT	GO:0048662~negative regulation of smooth muscle cell proliferation	6	1.55039	0.000332	IFNG, NOS3, IL12B, HMOX1, PPARG, APOE	386	31	19416	9.73558	0.745407	0.00379962	0.00330738
GOTERM_BP_DIRECT	GO:0042100~B cell proliferation	7	1.80879	0.000355	IL10, CD40, CD40LG, IFNB1, BCL2, CD38, TICAM1	386	48	19416	7.33549	0.768607	0.00405244	0.00352745
GOTERM_BP_DIRECT	GO:0002931~response to ischemia	8	2.06718	0.000357	P2RX7, CASP9, NQO1, BCL2, PTK2B, TP53, RELA, NFE2L2	386	67	19416	6.00603	0.770373	0.00405244	0.00352745
GOTERM_BP_DIRECT	GO:0051604~protein maturation	8	2.06718	0.000357	CASP9, IKBKB, AFG3L2, CASP7, CASP8, CASP3, CASP1, NLRP3	386	67	19416	6.00603	0.770373	0.00405244	0.00352745
GOTERM_BP_DIRECT	GO:0051044~positive regulation of membrane protein ectodomain proteolysis	5	1.29199	0.000374	APP, IFNG, IL1B, APOE, TNF	386	18	19416	13.9724	0.785704	0.00420795	0.00366281
GOTERM_BP_DIRECT	GO:0042445~hormone metabolic process	5	1.29199	0.000374	ACE, CYP21A2, LEP, CYP1B1, CYP17A1	386	18	19416	13.9724	0.785704	0.00420795	0.00366281
GOTERM_BP_DIRECT	GO:0061045~negative regulation of wound healing	5	1.29199	0.000374	SMAD2, SMAD3, ALOX5, SERPINE1, FGF2	386	18	19416	13.9724	0.785704	0.00420795	0.00366281
GOTERM_BP_DIRECT	GO:0051085~chaperone cofactor-dependent protein refolding	6	1.55039	0.000387	HSPA8, HSPA1L, HSPA5, HSPA2, HSPA1B, HSPA1A	386	32	19416	9.43135	0.797161	0.00433433	0.00377282
GOTERM_BP_DIRECT	GO:0007159~leukocyte cell-cell adhesion	6	1.55039	0.000387	SELP, VCAM1, CD40LG, SYK, SELE, ICAM1	386	32	19416	9.43135	0.797161	0.00433433	0.00377282
GOTERM_BP_DIRECT	GO:0007611~learning or memory	8	2.06718	0.000391	APP, THRA, SRC, CASP3, EP300, MAPK1, SLC2A4, EGFR	386	68	19416	5.91771	0.80064	0.00436946	0.0038034
GOTERM_BP_DIRECT	GO:0034198~cellular response to amino acid starvation	7	1.80879	0.000445	BECN1, CDKN1A, MAPK8, FAS, MAPK1, MTOR, MAPK3	386	50	19416	7.04207	0.840125	0.00494058	0.00430053
GOTERM_BP_DIRECT	GO:0042149~cellular response to glucose starvation	7	1.80879	0.000445	BECN1, PRKAA1, HSPA5, SLC2A1, BCL2, TP53, NFE2L2	386	50	19416	7.04207	0.840125	0.00494058	0.00430053
GOTERM_BP_DIRECT	GO:0035924~cellular response to vascular endothelial growth factor stimulus	6	1.55039	0.000449	ERN1, VCAM1, SPHK1, KDR, AKT1, VEGFA	386	33	19416	9.14555	0.84276	0.00494537	0.0043047
GOTERM_BP_DIRECT	GO:0048469~cell maturation	6	1.55039	0.000449	AXL, CTNNB1, PPARG, GATA3, RUNX2, VEGFA	386	33	19416	9.14555	0.84276	0.00494537	0.0043047
GOTERM_BP_DIRECT	GO:0070269~pyroptotic inflammatory response	6	1.55039	0.000449	GSDMD, PYCARD, CASP8, CASP3, CASP1, NLRP3	386	33	19416	9.14555	0.84276	0.00494537	0.0043047
GOTERM_BP_DIRECT	GO:0042742~defense response to bacterium	12	3.10078	0.000467	GSDMD, IL10, CASP7, CEBPB, SYK, NOS2, PLA2G2A, CASP1, NR1H4, MPO, TLR4, MYD88	386	165	19416	3.65822	0.853905	0.00512614	0.00446206
GOTERM_BP_DIRECT	GO:0070098~chemokine-mediated signaling pathway	8	2.06718	0.000468	CCL8, CXCL12, CXCL8, CXCR1, GPR35, PTK2B, CCL2, CXCL1	386	70	19416	5.74863	0.854544	0.00512614	0.00446206
GOTERM_BP_DIRECT	GO:0006629~lipid metabolic process	15	3.87597	0.000491	SREBF1, UGT1A10, IL1RN, SLC16A1, TECR, ALOX15, NR1H3, ACSL4, ALOX12, B3GALT5, CYP3A4, CYP11B1, LEP, FASN, PPARG	386	250	19416	3.01803	0.867933	0.00536857	0.00467308
GOTERM_BP_DIRECT	GO:0001764~neuron migration	10	2.58398	0.000509	NTRK2, CXCL12, CDK5, AXL, BAX, CTNNB1, FYN, GATA3, NEO1, CDK5R1	386	116	19416	4.33625	0.877526	0.00554722	0.00482859
GOTERM_BP_DIRECT	GO:0071300~cellular response to retinoic acid	8	2.06718	0.00051	ABCA1, LYN, GSK3B, LEP, PTK2B, PPARG, DRD2, TNF	386	71	19416	5.66766	0.877902	0.00554722	0.00482859
GOTERM_BP_DIRECT	GO:0042771~intrinsic apoptotic signaling pathway in response to DNA damage by p53 class mediator	6	1.55039	0.000518	PYCARD, CDKN1A, EP300, TP53, TP63, TP73	386	34	19416	8.87656	0.881647	0.00558516	0.00486161
GOTERM_BP_DIRECT	GO:0043330~response to exogenous dsRNA	6	1.55039	0.000518	NFKBIA, IFNB1, MAPK1, SLC3A2, TICAM1, MAPK3	386	34	19416	8.87656	0.881647	0.00558516	0.00486161
GOTERM_BP_DIRECT	GO:2001234~negative regulation of apoptotic signaling pathway	6	1.55039	0.000518	RB1, CSNK2A1, BDNF, BCL2, BAX, TNF	386	34	19416	8.87656	0.881647	0.00558516	0.00486161
GOTERM_BP_DIRECT	GO:0019373~epoxygenase P450 pathway	5	1.29199	0.000573	CYP2C9, CYP1A2, CYP1A1, CYP1B1, CYP2E1	386	20	19416	12.5751	0.905948	0.0060908	0.00530174
GOTERM_BP_DIRECT	GO:0071548~response to dexamethasone	5	1.29199	0.000573	ACE, PCNA, EPO, CYP1B1, CLDN1	386	20	19416	12.5751	0.905948	0.0060908	0.00530174
GOTERM_BP_DIRECT	GO:0043032~positive regulation of macrophage activation	5	1.29199	0.000573	IL10, IL33, CEBPA, IL13, TLR4	386	20	19416	12.5751	0.905948	0.0060908	0.00530174
GOTERM_BP_DIRECT	GO:0045780~positive regulation of bone resorption	5	1.29199	0.000573	SYK, TFRC, SRC, FSHB, EGFR	386	20	19416	12.5751	0.905948	0.0060908	0.00530174
GOTERM_BP_DIRECT	GO:0010744~positive regulation of macrophage derived foam cell differentiation	5	1.29199	0.000573	MAPK9, CSF2, PLA2G2A, IL18, NFKB1	386	20	19416	12.5751	0.905948	0.0060908	0.00530174
GOTERM_BP_DIRECT	GO:0050901~leukocyte tethering or rolling	5	1.29199	0.000573	SELP, VCAM1, LEP, SELE, TNF	386	20	19416	12.5751	0.905948	0.0060908	0.00530174
GOTERM_BP_DIRECT	GO:0019953~sexual reproduction	4	1.03359	0.000595	LEP, HEXA, STAT3, IL12B	386	9	19416	22.3558	0.913843	0.00620468	0.00540088
GOTERM_BP_DIRECT	GO:0042088~T-helper 1 type immune response	4	1.03359	0.000595	TRAF6, IL18, IL12B, TLR4	386	9	19416	22.3558	0.913843	0.00620468	0.00540088
GOTERM_BP_DIRECT	GO:0042092~type 2 immune response	4	1.03359	0.000595	IL10, IL4, IL33, IL18	386	9	19416	22.3558	0.913843	0.00620468	0.00540088
GOTERM_BP_DIRECT	GO:2000669~negative regulation of dendritic cell apoptotic process	4	1.03359	0.000595	CXCL12, AXL, BCL2, BCL2L1	386	9	19416	22.3558	0.913843	0.00620468	0.00540088
GOTERM_BP_DIRECT	GO:0071316~cellular response to nicotine	4	1.03359	0.000595	TH, TNF, RELA, NFKB1	386	9	19416	22.3558	0.913843	0.00620468	0.00540088
GOTERM_BP_DIRECT	GO:0002070~epithelial cell maturation	4	1.03359	0.000595	CEBPA, KDR, AKR1B1, VEGFA	386	9	19416	22.3558	0.913843	0.00620468	0.00540088
GOTERM_BP_DIRECT	GO:2000553~positive regulation of T-helper 2 cell cytokine production	4	1.03359	0.000595	IL4, IL6, NLRP3, GATA3	386	9	19416	22.3558	0.913843	0.00620468	0.00540088
GOTERM_BP_DIRECT	GO:0001938~positive regulation of endothelial cell proliferation	8	2.06718	0.000604	IL10, CXCL12, KDR, ARNT, AKT1, HIF1A, FGF2, VEGFA	386	73	19416	5.51239	0.91717	0.0062884	0.00547375
GOTERM_BP_DIRECT	GO:0090263~positive regulation of canonical Wnt signaling pathway	10	2.58398	0.000614	SMAD2, TGFB1, SMAD3, TNKS2, TNKS, SRC, FGF2, POU5F1, EGFR, NFKB1	386	119	19416	4.22693	0.920319	0.00637014	0.0055449
GOTERM_BP_DIRECT	GO:0071407~cellular response to organic cyclic compound	6	1.55039	0.000679	CEBPA, SLC16A1, CASP8, CYP1A1, CDK1, CYP1B1	386	36	19416	8.38342	0.939144	0.00701326	0.0061047
GOTERM_BP_DIRECT	GO:2001244~positive regulation of intrinsic apoptotic signaling pathway	6	1.55039	0.000679	BECN1, LCK, DDIT3, BAX, BID, TP53	386	36	19416	8.38342	0.939144	0.00701326	0.0061047
GOTERM_BP_DIRECT	GO:0097696~cell surface receptor signaling pathway via STAT	5	1.29199	0.000697	IL6, CSF2, IFNG, EPO, STAT3	386	21	19416	11.9763	0.943579	0.0071313	0.00620745
GOTERM_BP_DIRECT	GO:0060252~positive regulation of glial cell proliferation	5	1.29199	0.000697	LYN, IL6, IL1B, TNF, EGFR	386	21	19416	11.9763	0.943579	0.0071313	0.00620745
GOTERM_BP_DIRECT	GO:1904019~epithelial cell apoptotic process	5	1.29199	0.000697	CASP9, CASP3, BCL2, BAX, HMOX1	386	21	19416	11.9763	0.943579	0.0071313	0.00620745
GOTERM_BP_DIRECT	GO:0016125~sterol metabolic process	5	1.29199	0.000697	CYP21A2, CYP11A1, CYP11B1, CYP1B1, CYP19A1	386	21	19416	11.9763	0.943579	0.0071313	0.00620745
GOTERM_BP_DIRECT	GO:0030968~endoplasmic reticulum unfolded protein response	7	1.80879	0.000747	ERN1, PTPN1, CCND1, HSPA5, DDIT3, ATF6, NFE2L2	386	55	19416	6.40188	0.953971	0.00761718	0.00663039
GOTERM_BP_DIRECT	GO:0031398~positive regulation of protein ubiquitination	8	2.06718	0.000771	MAPK9, GSK3B, HSPA5, TRAF6, SPHK1, TICAM1, BIRC2, BIRC3	386	76	19416	5.29479	0.958308	0.00782183	0.00680853
GOTERM_BP_DIRECT	GO:0048709~oligodendrocyte differentiation	6	1.55039	0.000772	NTRK2, CDKN2C, CDK5, ERBB2, CTNNB1, MTOR	386	37	19416	8.15684	0.95861	0.00782183	0.00680853
GOTERM_BP_DIRECT	GO:0001890~placenta development	6	1.55039	0.000772	LEP, HSD17B2, PPARG, PTK2, BIRC2, SOD1	386	37	19416	8.15684	0.95861	0.00782183	0.00680853
GOTERM_BP_DIRECT	GO:0006351~DNA-templated transcription	9	2.32558	0.000792	SMAD2, CEBPA, CEBPB, THRB, CDK2, POLR2H, RELA, NFKBIB, MAPK3	386	99	19416	4.57277	0.961766	0.00799692	0.00696093
GOTERM_BP_DIRECT	GO:0003084~positive regulation of systemic arterial blood pressure	4	1.03359	0.000837	PTPN1, ACE, AVPR2, ADORA1	386	10	19416	20.1202	0.968295	0.00831252	0.00723565
GOTERM_BP_DIRECT	GO:0009624~response to nematode	4	1.03359	0.000837	ARG1, IL13, CYP1A1, PTGS2	386	10	19416	20.1202	0.968295	0.00831252	0.00723565
GOTERM_BP_DIRECT	GO:0019371~cyclooxygenase pathway	4	1.03359	0.000837	CBR1, TBXAS1, AKR1C3, PTGS2	386	10	19416	20.1202	0.968295	0.00831252	0.00723565
GOTERM_BP_DIRECT	GO:0140115~export across plasma membrane	4	1.03359	0.000837	ABCA1, ABCC1, ABCB1, ABCG2	386	10	19416	20.1202	0.968295	0.00831252	0.00723565
GOTERM_BP_DIRECT	GO:0051093~negative regulation of developmental process	4	1.03359	0.000837	GSK3B, KIT, BCL2L1, SOD1	386	10	19416	20.1202	0.968295	0.00831252	0.00723565
GOTERM_BP_DIRECT	GO:0010803~regulation of tumor necrosis factor-mediated signaling pathway	5	1.29199	0.000839	PYCARD, IKBKB, CASP8, SYK, SPHK1	386	22	19416	11.4319	0.968553	0.00831252	0.00723565
GOTERM_BP_DIRECT	GO:0031929~TOR signaling	5	1.29199	0.000839	RPS6KB1, AKT1, GATA3, HIF1A, MTOR	386	22	19416	11.4319	0.968553	0.00831252	0.00723565
GOTERM_BP_DIRECT	GO:0043473~pigmentation	5	1.29199	0.000839	TH, KIT, SNAI2, TYR, DRD2	386	22	19416	11.4319	0.968553	0.00831252	0.00723565
GOTERM_BP_DIRECT	GO:0016241~regulation of macroautophagy	7	1.80879	0.000904	ERN1, BECN1, MAPK8, CDK5, CASP3, MTOR, CDK5R1	386	57	19416	6.17726	0.975961	0.00893616	0.00777849
GOTERM_BP_DIRECT	GO:0019369~arachidonate metabolic process	6	1.55039	0.000988	GPX1, GPX4, ALOX5, ALOX15, CYP1B1, ALOX12	386	39	19416	7.73854	0.982971	0.00971945	0.0084603
GOTERM_BP_DIRECT	GO:0043627~response to estrogen	7	1.80879	0.000992	PRKAA1, EPO, MMP2, EP300, PPARG, GATA3, ESR1	386	58	19416	6.07075	0.983261	0.00971945	0.0084603
GOTERM_BP_DIRECT	GO:0090026~positive regulation of monocyte chemotaxis	5	1.29199	0.001	APP, CXCL12, SERPINE1, CXCL17, HMGB1	386	23	19416	10.9349	0.983806	0.00971945	0.0084603
GOTERM_BP_DIRECT	GO:1902004~positive regulation of amyloid-beta formation	5	1.29199	0.001	IFNG, CASP3, APOE, TNF, RELA	386	23	19416	10.9349	0.983806	0.00971945	0.0084603
GOTERM_BP_DIRECT	GO:0032700~negative regulation of interleukin-17 production	5	1.29199	0.001	TGFB1, IFNG, DDIT3, IL12B, TLR4	386	23	19416	10.9349	0.983806	0.00971945	0.0084603
GOTERM_BP_DIRECT	GO:2001243~negative regulation of intrinsic apoptotic signaling pathway	5	1.29199	0.001	SRC, BCL2, AKT1, MMP9, BCL2L1	386	23	19416	10.9349	0.983806	0.00971945	0.0084603
GOTERM_BP_DIRECT	GO:0071404~cellular response to low-density lipoprotein particle stimulus	5	1.29199	0.001	ABCA1, TGFB1, SYK, PPARG, CES1	386	23	19416	10.9349	0.983806	0.00971945	0.0084603
GOTERM_BP_DIRECT	GO:0007565~female pregnancy	8	2.06718	0.00104663	TGFB1, ACE, LEP, FSHB, SLC2A1, BCL2, CD38, FOS	386	80	19416	5.03005	0.986653	0.0101272	0.00881524
GOTERM_BP_DIRECT	GO:0021987~cerebral cortex development	8	2.06718	0.00104663	NTRK2, PTPRS, CDH2, TH, SLC2A1, BAX, FOS, HIF1A	386	80	19416	5.03005	0.986653	0.0101272	0.00881524
GOTERM_BP_DIRECT	GO:2000117~negative regulation of cysteine-type endopeptidase activity	6	1.55039	0.00111055	CSNK2A1, SRC, AKT1, MMP9, LTF, VEGFA	386	40	19416	7.54508	0.989747	0.0106955	0.00930994
GOTERM_BP_DIRECT	GO:0009408~response to heat	6	1.55039	0.00111055	GCLC, NOS3, AKT1, HSPA2, MTOR, SOD1	386	40	19416	7.54508	0.989747	0.0106955	0.00930994
GOTERM_BP_DIRECT	GO:0042167~heme catabolic process	4	1.03359	0.00113392	SLCO1B1, ABCC1, SLCO1B3, HMOX1	386	11	19416	18.2911	0.99069	0.0107945	0.00939605
GOTERM_BP_DIRECT	GO:0006983~ER overload response	4	1.03359	0.00113392	GSK3B, HSPA5, DDIT3, TP53	386	11	19416	18.2911	0.99069	0.0107945	0.00939605
GOTERM_BP_DIRECT	GO:0048149~behavioral response to ethanol	4	1.03359	0.00113392	OPRM1, DRD2, FGF2, DRD4	386	11	19416	18.2911	0.99069	0.0107945	0.00939605
GOTERM_BP_DIRECT	GO:0045670~regulation of osteoclast differentiation	4	1.03359	0.00113392	CEBPB, FSHB, TNF, MTOR	386	11	19416	18.2911	0.99069	0.0107945	0.00939605
GOTERM_BP_DIRECT	GO:2000273~positive regulation of signaling receptor activity	4	1.03359	0.00113392	IL10, IFNG, HIF1A, CDK5R1	386	11	19416	18.2911	0.99069	0.0107945	0.00939605
GOTERM_BP_DIRECT	GO:0070141~response to UV-A	3	0.775194	0.00116109	CCND1, AKT1, EGFR	386	3	19416	50.3005	0.991678	0.010927	0.0095114
GOTERM_BP_DIRECT	GO:0014854~response to inactivity	3	0.775194	0.00116109	IL10, CAT, DRD2	386	3	19416	50.3005	0.991678	0.010927	0.0095114
GOTERM_BP_DIRECT	GO:0099183~trans-synaptic signaling by BDNF, modulating synaptic transmission	3	0.775194	0.00116109	NTRK2, PLG, PLAT	386	3	19416	50.3005	0.991678	0.010927	0.0095114
GOTERM_BP_DIRECT	GO:0060559~positive regulation of calcidiol 1-monooxygenase activity	3	0.775194	0.00116109	IFNG, IL1B, TNF	386	3	19416	50.3005	0.991678	0.010927	0.0095114
GOTERM_BP_DIRECT	GO:0034349~glial cell apoptotic process	3	0.775194	0.00116109	RB1, CASP9, CASP3	386	3	19416	50.3005	0.991678	0.010927	0.0095114
GOTERM_BP_DIRECT	GO:0051403~stress-activated MAPK cascade	5	1.29199	0.00118111	IKBKB, MAPK8, MAPK1, TLR4, MAPK3	386	24	19416	10.4793	0.992338	0.0110649	0.00963146
GOTERM_BP_DIRECT	GO:2000378~negative regulation of reactive oxygen species metabolic process	5	1.29199	0.00118111	BECN1, MMP3, BCL2, HIF1A, TP53	386	24	19416	10.4793	0.992338	0.0110649	0.00963146
GOTERM_BP_DIRECT	GO:0043537~negative regulation of blood vessel endothelial cell migration	6	1.55039	0.00124449	TGFB1, PPARG, HMGB1, APOE, TNF, FGF2	386	41	19416	7.36105	0.994101	0.0115797	0.0100795
GOTERM_BP_DIRECT	GO:0030217~T cell differentiation	6	1.55039	0.00124449	LCK, LEP, KIT, GATA3, PIK3R1, RUNX2	386	41	19416	7.36105	0.994101	0.0115797	0.0100795
GOTERM_BP_DIRECT	GO:0030574~collagen catabolic process	6	1.55039	0.00124449	MMP12, MMP13, MMP1, MMP2, MMP3, MMP9	386	41	19416	7.36105	0.994101	0.0115797	0.0100795
GOTERM_BP_DIRECT	GO:0045088~regulation of innate immune response	5	1.29199	0.0013843	CASP8, APOE, BIRC2, BIRC3, NFE2L2	386	25	19416	10.0601	0.996687	0.0127042	0.0110584
GOTERM_BP_DIRECT	GO:0071280~cellular response to copper ion	5	1.29199	0.0013843	BACE1, BECN1, CYP1A1, NFE2L2, SNCA	386	25	19416	10.0601	0.996687	0.0127042	0.0110584
GOTERM_BP_DIRECT	GO:0036120~cellular response to platelet-derived growth factor stimulus	5	1.29199	0.0013843	PDGFRB, PTPN1, SRC, FYN, TLR4	386	25	19416	10.0601	0.996687	0.0127042	0.0110584
GOTERM_BP_DIRECT	GO:0042573~retinoic acid metabolic process	5	1.29199	0.0013843	UGT1A1, UGT1A9, CYP3A4, UGT1A8, UGT1A7	386	25	19416	10.0601	0.996687	0.0127042	0.0110584
GOTERM_BP_DIRECT	GO:0071353~cellular response to interleukin-4	5	1.29199	0.0013843	HSPA5, CDK4, FASN, KEAP1, GATA3	386	25	19416	10.0601	0.996687	0.0127042	0.0110584
GOTERM_BP_DIRECT	GO:0060907~positive regulation of macrophage cytokine production	5	1.29199	0.0013843	P2RX7, PYCARD, TICAM1, TLR4, MYD88	386	25	19416	10.0601	0.996687	0.0127042	0.0110584
GOTERM_BP_DIRECT	GO:0007405~neuroblast proliferation	6	1.55039	0.00139	CTNNB1, DRD2, HIF1A, TP53, FGF2, VEGFA	386	42	19416	7.18579	0.996765	0.0127042	0.0110584
GOTERM_BP_DIRECT	GO:0006749~glutathione metabolic process	6	1.55039	0.00139	GPX1, GLO1, GSR, SLC7A11, SOD2, SOD1	386	42	19416	7.18579	0.996765	0.0127042	0.0110584
GOTERM_BP_DIRECT	GO:0006952~defense response	8	2.06718	0.00139503	DUOX1, CXCL12, STAT3, CASP1, NLRP3, NOX4, GATA3, MPO	386	84	19416	4.79053	0.996831	0.012722	0.0110739
GOTERM_BP_DIRECT	GO:0097267~omega-hydroxylase P450 pathway	4	1.03359	0.00148975	CYP2C9, CYP1A2, CYP1A1, CYP1B1	386	12	19416	16.7668	0.997857	0.0134665	0.011722
GOTERM_BP_DIRECT	GO:0010389~regulation of G2/M transition of mitotic cell cycle	4	1.03359	0.00148975	CDKN1A, CDK6, CDK4, CDK2	386	12	19416	16.7668	0.997857	0.0134665	0.011722
GOTERM_BP_DIRECT	GO:2000343~positive regulation of chemokine (C-X-C motif) ligand 2 production	4	1.03359	0.00148975	TGFB1, HMGB1, TNF, TLR4	386	12	19416	16.7668	0.997857	0.0134665	0.011722
GOTERM_BP_DIRECT	GO:0030518~nuclear receptor-mediated steroid hormone signaling pathway	4	1.03359	0.00148975	ESRRA, AR, PGR, ESR1	386	12	19416	16.7668	0.997857	0.0134665	0.011722
GOTERM_BP_DIRECT	GO:0042554~superoxide anion generation	5	1.29199	0.00161065	DUOX1, NOX4, ALOX12, SOD2, SOD1	386	26	19416	9.67318	0.998699	0.0144958	0.0126179
GOTERM_BP_DIRECT	GO:0046716~muscle cell cellular homeostasis	5	1.29199	0.00161065	TGFB1, GAA, PLG, HIF1A, SOD1	386	26	19416	9.67318	0.998699	0.0144958	0.0126179
GOTERM_BP_DIRECT	GO:0001649~osteoblast differentiation	10	2.58398	0.00166607	SOX2, FASN, CAT, SNAI1, CTNNB1, AKT1, SNAI2, GLI1, FGF2, RUNX2	386	137	19416	3.67157	0.998965	0.014962	0.0130237
GOTERM_BP_DIRECT	GO:0006006~glucose metabolic process	7	1.80879	0.00180241	PRKAA1, LEP, GAA, ADIPOQ, AKT1, TNF, INS	386	65	19416	5.41698	0.99941	0.0161512	0.0140588
GOTERM_BP_DIRECT	GO:0032094~response to food	5	1.29199	0.00186149	SREBF1, SLC16A1, CYP1A1, AKT1, MPO	386	27	19416	9.31491	0.999538	0.0166084	0.0144568
GOTERM_BP_DIRECT	GO:0019222~regulation of metabolic process	5	1.29199	0.00186149	IFNG, S1PR1, S1PR3, S1PR2, TNF	386	27	19416	9.31491	0.999538	0.0166084	0.0144568
GOTERM_BP_DIRECT	GO:0046627~negative regulation of insulin receptor signaling pathway	6	1.55039	0.00190191	PTPN1, SOCS3, PRKAA1, RPS6KB1, IL1B, RELA	386	45	19416	6.70674	0.999609	0.0167722	0.0145994
GOTERM_BP_DIRECT	GO:0007566~embryo implantation	6	1.55039	0.00190191	EPO, IL1B, MMP2, PTGS2, MMP9, SOD1	386	45	19416	6.70674	0.999609	0.0167722	0.0145994
GOTERM_BP_DIRECT	GO:0071364~cellular response to epidermal growth factor stimulus	6	1.55039	0.00190191	BECN1, ERBB2, AKT1, SNAI2, FOS, EGFR	386	45	19416	6.70674	0.999609	0.0167722	0.0145994
GOTERM_BP_DIRECT	GO:0051918~negative regulation of fibrinolysis	4	1.03359	0.00190834	SERPINE1, PLG, PLAT, F2	386	13	19416	15.4771	0.999619	0.0167722	0.0145994
GOTERM_BP_DIRECT	GO:0046685~response to arsenic-containing substance	4	1.03359	0.00190834	CDKN1A, GCLC, CYP1A1, CYP1B1	386	13	19416	15.4771	0.999619	0.0167722	0.0145994
GOTERM_BP_DIRECT	GO:0051450~myoblast proliferation	4	1.03359	0.00190834	GPX1, SRC, CTNNB1, FOS	386	13	19416	15.4771	0.999619	0.0167722	0.0145994
GOTERM_BP_DIRECT	GO:0045737~positive regulation of cyclin-dependent protein serine/threonine kinase activity	4	1.03359	0.00190834	CCND1, PIM1, AKT1, EGFR	386	13	19416	15.4771	0.999619	0.0167722	0.0145994
GOTERM_BP_DIRECT	GO:0010595~positive regulation of endothelial cell migration	7	1.80879	0.00195015	KDR, PTK2B, AKT1, GATA3, FGF2, PIK3CG, VEGFA	386	66	19416	5.3349	0.99968	0.0171032	0.0148875
GOTERM_BP_DIRECT	GO:0009755~hormone-mediated signaling pathway	6	1.55039	0.00209968	KDM3A, THRA, LHB, NR1H3, PPARG, PPARA	386	46	19416	6.56094	0.999827	0.0183756	0.015995
GOTERM_BP_DIRECT	GO:0097746~blood vessel diameter maintenance	5	1.29199	0.00213815	NPPB, GCLC, ACE, NOS3, GCLM	386	28	19416	8.98224	0.999853	0.0185157	0.016117
GOTERM_BP_DIRECT	GO:0051262~protein tetramerization	5	1.29199	0.00213815	APP, TP53, TP63, TP73, SNCA	386	28	19416	8.98224	0.999853	0.0185157	0.016117
GOTERM_BP_DIRECT	GO:0000079~regulation of cyclin-dependent protein serine/threonine kinase activity	5	1.29199	0.00213815	CDKN1A, CDKN2C, PKMYT1, CDC25C, CDK5R1	386	28	19416	8.98224	0.999853	0.0185157	0.016117
GOTERM_BP_DIRECT	GO:0042104~positive regulation of activated T cell proliferation	5	1.29199	0.00213815	PYCARD, EPO, IL18, IL12B, HMGB1	386	28	19416	8.98224	0.999853	0.0185157	0.016117
GOTERM_BP_DIRECT	GO:0001782~B cell homeostasis	5	1.29199	0.00213815	LYN, CASP3, BCL2, BAX, PKN1	386	28	19416	8.98224	0.999853	0.0185157	0.016117
GOTERM_BP_DIRECT	GO:0006879~intracellular iron ion homeostasis	7	1.80879	0.0022729	TFRC, FTH1, HMOX1, HIF1A, NEO1, FTL, SOD1	386	68	19416	5.17799	0.999916	0.0196413	0.0170968
GOTERM_BP_DIRECT	GO:2000552~negative regulation of T-helper 2 cell cytokine production	3	0.775194	0.00229169	IFNB1, ARG1, TBX21	386	4	19416	37.7254	0.999922	0.0196799	0.0171304
GOTERM_BP_DIRECT	GO:0033590~response to cobalamin	3	0.775194	0.00229169	CD40, RELA, EGFR	386	4	19416	37.7254	0.999922	0.0196799	0.0171304
GOTERM_BP_DIRECT	GO:0010957~negative regulation of vitamin D biosynthetic process	3	0.775194	0.00229169	SNAI1, SNAI2, NFKB1	386	4	19416	37.7254	0.999922	0.0196799	0.0171304
GOTERM_BP_DIRECT	GO:0048286~lung alveolus development	6	1.55039	0.00231204	MMP12, TGFB1, ACE, KDR, PGR, SLC7A11	386	47	19416	6.42134	0.999928	0.0197723	0.0172108
GOTERM_BP_DIRECT	GO:0009411~response to UV	6	1.55039	0.00231204	CASP7, PRKAA1, MAPK8, CASP3, CAT, TYR	386	47	19416	6.42134	0.999928	0.0197723	0.0172108
GOTERM_BP_DIRECT	GO:0007267~cell-cell signaling	13	3.35917	0.0023677	LHB, IL18, ESR2, INS, AR, CCL8, ADORA2A, IL1B, ADORA1, TNFSF10, CCN5, PGR, IL17A	386	232	19416	2.81856	0.999943	0.0200512	0.0174536
GOTERM_BP_DIRECT	GO:0098609~cell-cell adhesion	12	3.10078	0.00238719	SELP, TJP1, VCAM1, CDH2, CDH1, SRC, BCL2, CTNNB1, NEO1, EGFR, ICAM1, VEGFA	386	202	19416	2.98815	0.999947	0.0200512	0.0174536
GOTERM_BP_DIRECT	GO:0034116~positive regulation of heterotypic cell-cell adhesion	4	1.03359	0.0023933	IL10, LCK, IL1B, TNF	386	14	19416	14.3716	0.999949	0.0200512	0.0174536
GOTERM_BP_DIRECT	GO:0140052~cellular response to oxidised low-density lipoprotein particle stimulus	4	1.03359	0.0023933	AKT1, TICAM1, TLR4, MYD88	386	14	19416	14.3716	0.999949	0.0200512	0.0174536
GOTERM_BP_DIRECT	GO:0048771~tissue remodeling	4	1.03359	0.0023933	MMP2, CYP1A1, PLG, F2	386	14	19416	14.3716	0.999949	0.0200512	0.0174536
GOTERM_BP_DIRECT	GO:0034138~toll-like receptor 3 signaling pathway	4	1.03359	0.0023933	IKBKB, TRAF6, TICAM1, TNF	386	14	19416	14.3716	0.999949	0.0200512	0.0174536
GOTERM_BP_DIRECT	GO:0097284~hepatocyte apoptotic process	4	1.03359	0.0023933	RB1, BID, PIK3CG, BCL2L1	386	14	19416	14.3716	0.999949	0.0200512	0.0174536
GOTERM_BP_DIRECT	GO:0070102~interleukin-6-mediated signaling pathway	4	1.03359	0.0023933	CEBPA, IL6, SRC, STAT3	386	14	19416	14.3716	0.999949	0.0200512	0.0174536
GOTERM_BP_DIRECT	GO:1903377~negative regulation of oxidative stress-induced neuron intrinsic apoptotic signaling pathway	4	1.03359	0.0023933	IL10, CTNNB1, HIF1A, FGF2	386	14	19416	14.3716	0.999949	0.0200512	0.0174536
GOTERM_BP_DIRECT	GO:2001028~positive regulation of endothelial cell chemotaxis	4	1.03359	0.0023933	KDR, FGF2, MET, VEGFA	386	14	19416	14.3716	0.999949	0.0200512	0.0174536
GOTERM_BP_DIRECT	GO:0045453~bone resorption	5	1.29199	0.00244192	SRC, TRAF6, PTK2B, NOX4, CTNNB1	386	29	19416	8.6725	0.999958	0.0202527	0.017629
GOTERM_BP_DIRECT	GO:0042832~defense response to protozoan	5	1.29199	0.00244192	IL10, CD40, ARG1, IL12B, MYD88	386	29	19416	8.6725	0.999958	0.0202527	0.017629
GOTERM_BP_DIRECT	GO:0002639~positive regulation of immunoglobulin production	5	1.29199	0.00244192	IL10, IL33, IL6, IL5, IL13	386	29	19416	8.6725	0.999958	0.0202527	0.017629
GOTERM_BP_DIRECT	GO:0045776~negative regulation of blood pressure	5	1.29199	0.00244192	NOS2, NOS3, ADIPOQ, DRD2, PPARA	386	29	19416	8.6725	0.999958	0.0202527	0.017629
GOTERM_BP_DIRECT	GO:0090303~positive regulation of wound healing	5	1.29199	0.00244192	DUOX1, OCLN, CLDN1, PTK2, HBEGF	386	29	19416	8.6725	0.999958	0.0202527	0.017629
GOTERM_BP_DIRECT	GO:0051209~release of sequestered calcium ion into cytosol	6	1.55039	0.00253961	P2RX7, LCK, DDIT3, BAX, DRD2, FGF2	386	48	19416	6.28756	0.999972	0.0210206	0.0182974
GOTERM_BP_DIRECT	GO:0065003~protein-containing complex assembly	10	2.58398	0.00257352	BECN1, CD40, OCLN, SLC2A1, CDK1, FAS, PTK2B, BID, TP53, PPID	386	146	19416	3.44524	0.999976	0.0212586	0.0185046
GOTERM_BP_DIRECT	GO:0071549~cellular response to dexamethasone stimulus	5	1.29199	0.00277408	CASP9, TGFB1, RPS6KB1, EGFR, IGF1R	386	30	19416	8.38342	0.999989	0.0227608	0.0198122
GOTERM_BP_DIRECT	GO:0030101~natural killer cell activation	5	1.29199	0.00277408	CASP8, IFNB1, IL18, IL12B, FYN	386	30	19416	8.38342	0.999989	0.0227608	0.0198122
GOTERM_BP_DIRECT	GO:1903672~positive regulation of sprouting angiogenesis	5	1.29199	0.00277408	IL10, TJP1, PKM, FGF2, VEGFA	386	30	19416	8.38342	0.999989	0.0227608	0.0198122
GOTERM_BP_DIRECT	GO:0042789~mRNA transcription by RNA polymerase II	6	1.55039	0.00278298	SREBF1, THRB, THRA, STAT3, NR1H3, PPARG	386	49	19416	6.15925	0.99999	0.0227608	0.0198122
GOTERM_BP_DIRECT	GO:0051781~positive regulation of cell division	6	1.55039	0.00278298	IL1A, TGFB1, IL1B, CAT, FGF2, VEGFA	386	49	19416	6.15925	0.99999	0.0227608	0.0198122
GOTERM_BP_DIRECT	GO:0006909~phagocytosis	7	1.80879	0.00283041	ADORA2A, AXL, LEP, ADORA1, MET, TLR4, MYD88	386	71	19416	4.95921	0.999992	0.0231028	0.0201099
GOTERM_BP_DIRECT	GO:0048546~digestive tract morphogenesis	4	1.03359	0.00294795	BCL2, GLI1, HIF1A, EGFR	386	15	19416	13.4135	0.999995	0.0237333	0.0206587
GOTERM_BP_DIRECT	GO:0050966~detection of mechanical stimulus involved in sensory perception of pain	4	1.03359	0.00294795	BACE1, CXCL12, FYN, TNF	386	15	19416	13.4135	0.999995	0.0237333	0.0206587
GOTERM_BP_DIRECT	GO:0002281~macrophage activation involved in immune response	4	1.03359	0.00294795	IFNG, SYK, TICAM1, TNF	386	15	19416	13.4135	0.999995	0.0237333	0.0206587
GOTERM_BP_DIRECT	GO:0032725~positive regulation of granulocyte macrophage colony-stimulating factor production	4	1.03359	0.00294795	SYK, IL1B, IL18, IL12B	386	15	19416	13.4135	0.999995	0.0237333	0.0206587
GOTERM_BP_DIRECT	GO:0035729~cellular response to hepatocyte growth factor stimulus	4	1.03359	0.00294795	IL10, GCLC, GCLM, RELA	386	15	19416	13.4135	0.999995	0.0237333	0.0206587
GOTERM_BP_DIRECT	GO:0010039~response to iron ion	4	1.03359	0.00294795	TFRC, BCL2, DRD2, HIF1A	386	15	19416	13.4135	0.999995	0.0237333	0.0206587
GOTERM_BP_DIRECT	GO:1903265~positive regulation of tumor necrosis factor-mediated signaling pathway	4	1.03359	0.00294795	CASP1, RIPK1, HSPA1B, HSPA1A	386	15	19416	13.4135	0.999995	0.0237333	0.0206587
GOTERM_BP_DIRECT	GO:0001822~kidney development	9	2.32558	0.00300846	CASP9, HSPA8, ACE, APAF1, ODC1, BAX, GATA3, TP73, VEGFA	386	122	19416	3.71069	0.999996	0.0241732	0.0210416
GOTERM_BP_DIRECT	GO:0021549~cerebellum development	6	1.55039	0.0030428	HSPA8, PTPRS, GPX4, TP53, CDK5R1, IGF1R	386	50	19416	6.03606	0.999996	0.0244016	0.0212404
GOTERM_BP_DIRECT	GO:0043407~negative regulation of MAP kinase activity	5	1.29199	0.00313589	LYN, PTPN1, IL1B, ADIPOQ, APOE	386	31	19416	8.11299	0.999998	0.0250993	0.0218477
GOTERM_BP_DIRECT	GO:0043124~negative regulation of canonical NF-kappaB signal transduction	7	1.80879	0.0032551	PYCARD, NFKBIA, CASP8, ADIPOQ, NR1H4, RIPK1, ESR1	386	73	19416	4.82334	0.999999	0.026003	0.0226343
GOTERM_BP_DIRECT	GO:0016477~cell migration	14	3.61757	0.00344826	SYK, MMP2, MMP9, PIK3CG, PTK2, CDH2, RPS6KB1, CDH1, AXL, S1PR1, KDR, CDK1, IL12B, MET	386	275	19416	2.56075	0.999999	0.0274927	0.0239311
GOTERM_BP_DIRECT	GO:0070050~neuron cellular homeostasis	5	1.29199	0.0035286	APP, IL6, PRKAA1, IFNB1, CA2	386	32	19416	7.85946	1	0.0279119	0.024296
GOTERM_BP_DIRECT	GO:1900745~positive regulation of p38MAPK cascade	5	1.29199	0.0035286	LEP, IL1B, SPHK1, XDH, VEGFA	386	32	19416	7.85946	1	0.0279119	0.024296
GOTERM_BP_DIRECT	GO:0030878~thyroid gland development	5	1.29199	0.0035286	SMAD2, SMAD3, THRA, MAPK1, MAPK3	386	32	19416	7.85946	1	0.0279119	0.024296
GOTERM_BP_DIRECT	GO:0032206~positive regulation of telomere maintenance	5	1.29199	0.0035286	RAD50, MAPK1, NEK2, AURKB, MAPK3	386	32	19416	7.85946	1	0.0279119	0.024296
GOTERM_BP_DIRECT	GO:0002755~MyD88-dependent toll-like receptor signaling pathway	4	1.03359	0.00357533	IKBKB, TRAF6, TLR4, MYD88	386	16	19416	12.5751	1	0.0279119	0.024296
GOTERM_BP_DIRECT	GO:0070306~lens fiber cell differentiation	4	1.03359	0.00357533	SMAD2, TGFB1, SMAD3, SLC7A11	386	16	19416	12.5751	1	0.0279119	0.024296
GOTERM_BP_DIRECT	GO:0070266~necroptotic process	4	1.03359	0.00357533	RIPK1, PYGL, TP53, BIRC2	386	16	19416	12.5751	1	0.0279119	0.024296
GOTERM_BP_DIRECT	GO:0022408~negative regulation of cell-cell adhesion	4	1.03359	0.00357533	TGFB1, CDH1, PTK2, VEGFA	386	16	19416	12.5751	1	0.0279119	0.024296
GOTERM_BP_DIRECT	GO:0048169~regulation of long-term neuronal synaptic plasticity	4	1.03359	0.00357533	CAMK2B, APP, DRD2, SNCA	386	16	19416	12.5751	1	0.0279119	0.024296
GOTERM_BP_DIRECT	GO:0071361~cellular response to ethanol	4	1.03359	0.00357533	PRKAA1, UGT1A1, DRD2, SOD2	386	16	19416	12.5751	1	0.0279119	0.024296
GOTERM_BP_DIRECT	GO:0090399~replicative senescence	4	1.03359	0.00357533	CDKN1A, TERT, SERPINE1, TP53	386	16	19416	12.5751	1	0.0279119	0.024296
GOTERM_BP_DIRECT	GO:0007040~lysosome organization	6	1.55039	0.00361419	ABCA1, BECN1, GAA, HSD17B1, HEXA, MTOR	386	52	19416	5.80391	1	0.0281088	0.0244674
GOTERM_BP_DIRECT	GO:0008542~visual learning	6	1.55039	0.00361419	APP, CDK5, KIT, SLC7A11, DRD2, HIF1A	386	52	19416	5.80391	1	0.0281088	0.0244674
GOTERM_BP_DIRECT	GO:0010656~negative regulation of muscle cell apoptotic process	3	0.775194	0.00376941	PTK2B, ALOX12, IGF1R	386	5	19416	30.1803	1	0.0286142	0.0249073
GOTERM_BP_DIRECT	GO:0071677~positive regulation of mononuclear cell migration	3	0.775194	0.00376941	IL4, TGFB1, TNF	386	5	19416	30.1803	1	0.0286142	0.0249073
GOTERM_BP_DIRECT	GO:0035900~response to isolation stress	3	0.775194	0.00376941	TH, SOD2, TNF	386	5	19416	30.1803	1	0.0286142	0.0249073
GOTERM_BP_DIRECT	GO:0045923~positive regulation of fatty acid metabolic process	3	0.775194	0.00376941	ADIPOQ, PPARG, PPARA	386	5	19416	30.1803	1	0.0286142	0.0249073
GOTERM_BP_DIRECT	GO:0098708~D-glucose import across plasma membrane	3	0.775194	0.00376941	SLC2A1, SLC2A3, SLC5A1	386	5	19416	30.1803	1	0.0286142	0.0249073
GOTERM_BP_DIRECT	GO:0002520~immune system development	3	0.775194	0.00376941	SMAD2, SMAD3, GATA3	386	5	19416	30.1803	1	0.0286142	0.0249073
GOTERM_BP_DIRECT	GO:0033591~response to L-ascorbic acid	3	0.775194	0.00376941	IL1A, CAT, SOD2	386	5	19416	30.1803	1	0.0286142	0.0249073
GOTERM_BP_DIRECT	GO:0006700~C21-steroid hormone biosynthetic process	3	0.775194	0.00376941	CYP11A1, CYP11B1, AKR1B1	386	5	19416	30.1803	1	0.0286142	0.0249073
GOTERM_BP_DIRECT	GO:0002248~connective tissue replacement involved in inflammatory response wound healing	3	0.775194	0.00376941	IL1A, TGFB1, HIF1A	386	5	19416	30.1803	1	0.0286142	0.0249073
GOTERM_BP_DIRECT	GO:0031622~positive regulation of fever generation	3	0.775194	0.00376941	IL1B, PTGS2, TNF	386	5	19416	30.1803	1	0.0286142	0.0249073
GOTERM_BP_DIRECT	GO:1900103~positive regulation of endoplasmic reticulum unfolded protein response	3	0.775194	0.00376941	ERN1, BAX, PIK3R1	386	5	19416	30.1803	1	0.0286142	0.0249073
GOTERM_BP_DIRECT	GO:0032946~positive regulation of mononuclear cell proliferation	3	0.775194	0.00376941	ST6GAL1, IL12B, BCL2L1	386	5	19416	30.1803	1	0.0286142	0.0249073
GOTERM_BP_DIRECT	GO:0032909~regulation of transforming growth factor beta2 production	3	0.775194	0.00376941	SMAD2, SMAD3, HIF1A	386	5	19416	30.1803	1	0.0286142	0.0249073
GOTERM_BP_DIRECT	GO:0007200~phospholipase C-activating G protein-coupled receptor signaling pathway	9	2.32558	0.003847	OPRD1, GPR35, S1PR1, OPRM1, DRD2, SELE, ESR1, PIK3CG, VEGFA	386	127	19416	3.5646	1	0.0291495	0.0253732
GOTERM_BP_DIRECT	GO:0030900~forebrain development	6	1.55039	0.003927	SOX2, HSPA8, APP, APAF1, SRC, FYN	386	53	19416	5.6944	1	0.0295925	0.0257588
GOTERM_BP_DIRECT	GO:1900087~positive regulation of G1/S transition of mitotic cell cycle	6	1.55039	0.003927	CCND1, TERT, CYP1A1, AKT1, KCNA5, EGFR	386	53	19416	5.6944	1	0.0295925	0.0257588
GOTERM_BP_DIRECT	GO:0008344~adult locomotory behavior	6	1.55039	0.003927	OPRD1, APP, CXCL12, GDNF, DRD4, SNCA	386	53	19416	5.6944	1	0.0295925	0.0257588
GOTERM_BP_DIRECT	GO:0044344~cellular response to fibroblast growth factor stimulus	5	1.29199	0.00395341	PTPN1, GCLC, CXCL8, CCL2, GCLM	386	33	19416	7.62129	1	0.029629	0.0257906
GOTERM_BP_DIRECT	GO:0045648~positive regulation of erythrocyte differentiation	5	1.29199	0.00395341	STAT3, ARNT, HIF1A, HSPA1B, HSPA1A	386	33	19416	7.62129	1	0.029629	0.0257906
GOTERM_BP_DIRECT	GO:0051968~positive regulation of synaptic transmission, glutamatergic	5	1.29199	0.00395341	ADORA2A, PTK2B, CCL2, PTGS2, EGFR	386	33	19416	7.62129	1	0.029629	0.0257906
GOTERM_BP_DIRECT	GO:1904263~positive regulation of TORC1 signaling	6	1.55039	0.00425871	SYK, RPS6KB1, SRC, PIM1, EP300, AKT1	386	54	19416	5.58895	1	0.0317173	0.0276083
GOTERM_BP_DIRECT	GO:0001837~epithelial to mesenchymal transition	6	1.55039	0.00425871	GSK3B, TGFB1, SNAI1, CTNNB1, SNAI2, HIF1A	386	54	19416	5.58895	1	0.0317173	0.0276083
GOTERM_BP_DIRECT	GO:0097009~energy homeostasis	6	1.55039	0.00425871	ALK, CEBPA, PRKAA1, MAPK8, LEP, STAT3	386	54	19416	5.58895	1	0.0317173	0.0276083
GOTERM_BP_DIRECT	GO:0071383~cellular response to steroid hormone stimulus	4	1.03359	0.00427821	HSPA8, AR, HSPA1B, HSPA1A	386	17	19416	11.8354	1	0.0317173	0.0276083
GOTERM_BP_DIRECT	GO:0035162~embryonic hemopoiesis	4	1.03359	0.00427821	KIT, KDR, GATA3, HIF1A	386	17	19416	11.8354	1	0.0317173	0.0276083
GOTERM_BP_DIRECT	GO:0014002~astrocyte development	4	1.03359	0.00427821	CDK6, LAMB2, VIM, TLR4	386	17	19416	11.8354	1	0.0317173	0.0276083
GOTERM_BP_DIRECT	GO:0051301~cell division	17	4.39276	0.0043136	RB1, BECN1, TNKS, NEK6, PLK1, CDC25C, AURKB, CCNB3, CCNB2, CCNB1, CDK6, CCND1, CDK5, CDK4, CDK2, CDK1, NEK2	386	383	19416	2.23266	1	0.0319222	0.0277867
GOTERM_BP_DIRECT	GO:0072593~reactive oxygen species metabolic process	5	1.29199	0.00441152	P2RX7, BCL2, TP53, SOD1, NFE2L2	386	34	19416	7.39714	1	0.0324719	0.0282652
GOTERM_BP_DIRECT	GO:0035633~maintenance of blood-brain barrier	5	1.29199	0.00441152	TJP1, IL6, OCLN, PTGS2, CLDN1	386	34	19416	7.39714	1	0.0324719	0.0282652
GOTERM_BP_DIRECT	GO:0099171~presynaptic modulation of chemical synaptic transmission	5	1.29199	0.00441152	BACE1, GSK3B, ADORA2A, ADORA3, DRD2	386	34	19416	7.39714	1	0.0324719	0.0282652
GOTERM_BP_DIRECT	GO:0032729~positive regulation of type II interferon production	7	1.80879	0.0048153	PYCARD, APP, IL1B, IL18, IL12B, TNF, TLR4	386	79	19416	4.45701	1	0.0353809	0.0307973
GOTERM_BP_DIRECT	GO:0070328~triglyceride homeostasis	5	1.29199	0.00490408	NR1H4, ADORA1, IL18, NR1H3, APOE	386	35	19416	7.18579	1	0.0359052	0.0312537
GOTERM_BP_DIRECT	GO:0050873~brown fat cell differentiation	5	1.29199	0.00490408	CEBPA, CEBPB, ADIPOQ, SLC2A4, PTGS2	386	35	19416	7.18579	1	0.0359052	0.0312537
GOTERM_BP_DIRECT	GO:0031623~receptor internalization	6	1.55039	0.00498125	ACHE, CXCL8, SYK, CXCR1, TFRC, SNCA	386	56	19416	5.38934	1	0.0363411	0.0316332
GOTERM_BP_DIRECT	GO:0045600~positive regulation of fat cell differentiation	6	1.55039	0.00498125	CEBPA, CEBPB, SULT1E1, AKT1, SNAI2, PPARG	386	56	19416	5.38934	1	0.0363411	0.0316332
GOTERM_BP_DIRECT	GO:0034620~cellular response to unfolded protein	4	1.03359	0.00505913	ERN1, PTPN1, BAX, HSPA1A	386	18	19416	11.1779	1	0.0365214	0.0317901
GOTERM_BP_DIRECT	GO:0060749~mammary gland alveolus development	4	1.03359	0.00505913	AR, CCND1, ESR1, VEGFA	386	18	19416	11.1779	1	0.0365214	0.0317901
GOTERM_BP_DIRECT	GO:0030889~negative regulation of B cell proliferation	4	1.03359	0.00505913	IL10, LYN, CASP3, PKN1	386	18	19416	11.1779	1	0.0365214	0.0317901
GOTERM_BP_DIRECT	GO:0033189~response to vitamin A	4	1.03359	0.00505913	EPO, CAT, CYP1A1, PPARG	386	18	19416	11.1779	1	0.0365214	0.0317901
GOTERM_BP_DIRECT	GO:0002028~regulation of sodium ion transport	4	1.03359	0.00505913	P2RX7, TGFB1, NOS3, DRD2	386	18	19416	11.1779	1	0.0365214	0.0317901
GOTERM_BP_DIRECT	GO:0030224~monocyte differentiation	4	1.03359	0.00505913	CSF2, FASN, PPARG, VEGFA	386	18	19416	11.1779	1	0.0365214	0.0317901
GOTERM_BP_DIRECT	GO:0050680~negative regulation of epithelial cell proliferation	6	1.55039	0.0053733	SOX2, RB1, AR, TGFB1, CDK6, DRD2	386	57	19416	5.29479	1	0.0385866	0.0335878
GOTERM_BP_DIRECT	GO:0030218~erythrocyte differentiation	6	1.55039	0.0053733	LYN, THRA, EPO, CASP3, KIT, GATA3	386	57	19416	5.29479	1	0.0385866	0.0335878
GOTERM_BP_DIRECT	GO:0071320~cellular response to cAMP	6	1.55039	0.0053733	ADIPOQ, CYP1B1, AHR, FBP1, CFTR, PIK3CG	386	57	19416	5.29479	1	0.0385866	0.0335878
GOTERM_BP_DIRECT	GO:0008016~regulation of heart contraction	5	1.29199	0.00543224	THRB, THRA, TH, ADORA3, HBEGF	386	36	19416	6.98618	1	0.038788	0.033763
GOTERM_BP_DIRECT	GO:0048873~homeostasis of number of cells within a tissue	5	1.29199	0.00543224	P2RX7, NOS3, BCL2, BAX, VEGFA	386	36	19416	6.98618	1	0.038788	0.033763
GOTERM_BP_DIRECT	GO:0090050~positive regulation of cell migration involved in sprouting angiogenesis	5	1.29199	0.00543224	KDR, HMOX1, PTGS2, FGF2, VEGFA	386	36	19416	6.98618	1	0.038788	0.033763
GOTERM_BP_DIRECT	GO:0001933~negative regulation of protein phosphorylation	7	1.80879	0.00544042	LYN, CDKN1A, OCLN, TGFB1, PKN1, DRD2, XDH	386	81	19416	4.34696	1	0.038788	0.033763
GOTERM_BP_DIRECT	GO:0061844~antimicrobial humoral immune response mediated by antimicrobial peptide	9	2.32558	0.00555123	NPPB, APP, CCL8, CXCL12, CXCL8, CCL2, CXCL1, F2, LTF	386	135	19416	3.35337	1	0.038788	0.033763
GOTERM_BP_DIRECT	GO:0051702~biological process involved in interaction with symbiont	3	0.775194	0.00558012	GPX1, FN1, PLG	386	6	19416	25.1503	1	0.038788	0.033763
GOTERM_BP_DIRECT	GO:0061370~testosterone biosynthetic process	3	0.775194	0.00558012	HSD17B1, AKR1C3, CYP19A1	386	6	19416	25.1503	1	0.038788	0.033763
GOTERM_BP_DIRECT	GO:2000116~regulation of cysteine-type endopeptidase activity	3	0.775194	0.00558012	SOX2, BIRC2, BIRC3	386	6	19416	25.1503	1	0.038788	0.033763
GOTERM_BP_DIRECT	GO:1990962~xenobiotic transport across blood-brain barrier	3	0.775194	0.00558012	ABCC1, ABCB1, ABCG2	386	6	19416	25.1503	1	0.038788	0.033763
GOTERM_BP_DIRECT	GO:0038127~ERBB signaling pathway	3	0.775194	0.00558012	ERBB2, MAPK1, EGFR	386	6	19416	25.1503	1	0.038788	0.033763
GOTERM_BP_DIRECT	GO:0051712~positive regulation of killing of cells of another organism	3	0.775194	0.00558012	IFNG, SYK, NOS2	386	6	19416	25.1503	1	0.038788	0.033763
GOTERM_BP_DIRECT	GO:0070434~positive regulation of nucleotide-binding oligomerization domain containing 2 signaling pathway	3	0.775194	0.00558012	TLR4, HSPA1B, HSPA1A	386	6	19416	25.1503	1	0.038788	0.033763
GOTERM_BP_DIRECT	GO:0009750~response to fructose	3	0.775194	0.00558012	SREBF1, PTGS2, TNF	386	6	19416	25.1503	1	0.038788	0.033763
GOTERM_BP_DIRECT	GO:0032025~response to cobalt ion	3	0.775194	0.00558012	CASP9, CASP8, CASP3	386	6	19416	25.1503	1	0.038788	0.033763
GOTERM_BP_DIRECT	GO:0006527~arginine catabolic process	3	0.775194	0.00558012	NOS2, NOS3, ARG1	386	6	19416	25.1503	1	0.038788	0.033763
GOTERM_BP_DIRECT	GO:0035655~interleukin-18-mediated signaling pathway	3	0.775194	0.00558012	IL18, AKT1, PIK3R1	386	6	19416	25.1503	1	0.038788	0.033763
GOTERM_BP_DIRECT	GO:0120041~positive regulation of macrophage proliferation	3	0.775194	0.00558012	MAPK1, PTK2, MAPK3	386	6	19416	25.1503	1	0.038788	0.033763
GOTERM_BP_DIRECT	GO:0001714~endodermal cell fate specification	3	0.775194	0.00558012	SOX2, NANOG, POU5F1	386	6	19416	25.1503	1	0.038788	0.033763
GOTERM_BP_DIRECT	GO:0071455~cellular response to hyperoxia	3	0.775194	0.00558012	FAS, PPARG, ATG7	386	6	19416	25.1503	1	0.038788	0.033763
GOTERM_BP_DIRECT	GO:0002062~chondrocyte differentiation	6	1.55039	0.00578665	RB1, TGFB1, CTNNB1, TGFBI, HIF1A, RUNX2	386	58	19416	5.2035	1	0.0400883	0.0348949
GOTERM_BP_DIRECT	GO:1903078~positive regulation of protein localization to plasma membrane	6	1.55039	0.00578665	IFNG, AKT1, PIK3R1, TNF, EGFR, SPTBN1	386	58	19416	5.2035	1	0.0400883	0.0348949
GOTERM_BP_DIRECT	GO:0008631~intrinsic apoptotic signaling pathway in response to oxidative stress	4	1.03359	0.00592036	GPX1, BCL2, CYP1B1, SOD2	386	19	19416	10.5896	1	0.0404705	0.0352276
GOTERM_BP_DIRECT	GO:1904659~D-glucose transmembrane transport	4	1.03359	0.00592036	SLC2A1, SLC2A3, SLC2A4, SLC5A1	386	19	19416	10.5896	1	0.0404705	0.0352276
GOTERM_BP_DIRECT	GO:0035994~response to muscle stretch	4	1.03359	0.00592036	NFKBIA, FOS, RELA, NFKB1	386	19	19416	10.5896	1	0.0404705	0.0352276
GOTERM_BP_DIRECT	GO:0042730~fibrinolysis	4	1.03359	0.00592036	SERPINE1, PLG, PLAT, F2	386	19	19416	10.5896	1	0.0404705	0.0352276
GOTERM_BP_DIRECT	GO:0050678~regulation of epithelial cell proliferation	4	1.03359	0.00592036	SMAD2, SMAD3, PGR, BID	386	19	19416	10.5896	1	0.0404705	0.0352276
GOTERM_BP_DIRECT	GO:0008209~androgen metabolic process	4	1.03359	0.00592036	HSD17B2, HSD17B7, CYP3A4, ESR1	386	19	19416	10.5896	1	0.0404705	0.0352276
GOTERM_BP_DIRECT	GO:0002076~osteoblast development	4	1.03359	0.00592036	SMAD2, ACHE, SMAD3, RUNX2	386	19	19416	10.5896	1	0.0404705	0.0352276
GOTERM_BP_DIRECT	GO:0060065~uterus development	4	1.03359	0.00592036	SRC, GATA3, ESR1, CYP19A1	386	19	19416	10.5896	1	0.0404705	0.0352276
GOTERM_BP_DIRECT	GO:0061436~establishment of skin barrier	5	1.29199	0.00599708	IL18, ALOX12, CLDN1, MET, TP63	386	37	19416	6.79737	1	0.040792	0.0355074
GOTERM_BP_DIRECT	GO:0043029~T cell homeostasis	5	1.29199	0.00599708	P2RX7, CCNB2, TGFB1, CASP3, BCL2	386	37	19416	6.79737	1	0.040792	0.0355074
GOTERM_BP_DIRECT	GO:0031333~negative regulation of protein-containing complex assembly	5	1.29199	0.00599708	OPRD1, GSK3B, HSPA5, SRC, EP300	386	37	19416	6.79737	1	0.040792	0.0355074
GOTERM_BP_DIRECT	GO:0007155~cell adhesion	21	5.42636	0.00609862	ACHE, APP, PTPRS, VCAM1, LAMB2, SRC, FN1, SELE, CLDN1, ICAM1, SELP, CXCL12, CDH2, KIT, CCN5, S1PR1, CYP1B1, CCL2, CTNNB1, TGFBI, NEO1	386	543	19416	1.94532	1	0.0414143	0.0360492
GOTERM_BP_DIRECT	GO:0031397~negative regulation of protein ubiquitination	6	1.55039	0.0062219	GCLC, CDK5, AKT1, FYN, HSPA1B, HSPA1A	386	59	19416	5.11531	1	0.0421128	0.0366571
GOTERM_BP_DIRECT	GO:0042475~odontogenesis of dentin-containing tooth	6	1.55039	0.0062219	TGFB1, TRAF6, BAX, CTNNB1, TP63, RUNX2	386	59	19416	5.11531	1	0.0421128	0.0366571
GOTERM_BP_DIRECT	GO:0030198~extracellular matrix organization	10	2.58398	0.00645708	MMP12, APP, MMP13, MMP1, MMP2, MMP3, TGFBI, TNF, MMP9, NFKB2	386	168	19416	2.99408	1	0.0436329	0.0379803
GOTERM_BP_DIRECT	GO:0009267~cellular response to starvation	7	1.80879	0.00648662	HSPA8, SREBF1, MAP1LC3B, AKR1C3, PPARA, ATG7, MTOR	386	84	19416	4.19171	1	0.0437608	0.0380916
GOTERM_BP_DIRECT	GO:0032481~positive regulation of type I interferon production	5	1.29199	0.00659967	SYK, IRF3, TRAF6, TICAM1, MYD88	386	38	19416	6.61849	1	0.0443782	0.038629
GOTERM_BP_DIRECT	GO:0002052~positive regulation of neuroblast proliferation	5	1.29199	0.00659967	CTNNB1, DRD2, HIF1A, FGF2, VEGFA	386	38	19416	6.61849	1	0.0443782	0.038629
GOTERM_BP_DIRECT	GO:0030593~neutrophil chemotaxis	6	1.55039	0.00667965	CXCL8, SYK, CXCR1, IL1B, CXCL1, PIK3CG	386	60	19416	5.03005	1	0.04477	0.0389701
GOTERM_BP_DIRECT	GO:0007612~learning	6	1.55039	0.00667965	NTRK2, BCHE, APP, TH, FYN, PTGS2	386	60	19416	5.03005	1	0.04477	0.0389701
GOTERM_BP_DIRECT	GO:0060716~labyrinthine layer blood vessel development	4	1.03359	0.00686396	NSDHL, MAPK1, AKT1, PLG	386	20	19416	10.0601	1	0.0458561	0.0399155
GOTERM_BP_DIRECT	GO:0006801~superoxide metabolic process	4	1.03359	0.00686396	NOS2, NOX4, SOD2, SOD1	386	20	19416	10.0601	1	0.0458561	0.0399155
GOTERM_BP_DIRECT	GO:0008360~regulation of cell shape	9	2.32558	0.0068763	KIT, FN1, KDR, PTK2B, CCL2, FYN, F2, PTK2, VEGFA	386	140	19416	3.2336	1	0.0458643	0.0399226
GOTERM_BP_DIRECT	GO:0006508~proteolysis	22	5.68475	0.00698676	APP, USP48, ACE, F10, MMP1, MMP2, MMP3, PLAT, PLG, F2, MMP9, MMP12, BACE1, CASP9, AFG3L2, CASP7, MMP13, CASP8, CASP3, CASP1, CLCA1, LTF	386	586	19416	1.88842	1	0.0465257	0.0404984
GOTERM_BP_DIRECT	GO:0007626~locomotory behavior	7	1.80879	0.00767173	APP, ADORA2A, TH, GAA, DRD2, SOD2, SOD1	386	87	19416	4.04717	1	0.0500488	0.0435651
GOTERM_BP_DIRECT	GO:0001503~ossification	7	1.80879	0.00767173	THRA, TRAF6, ALOX15, BCL2, EGFR, RUNX2, LTF	386	87	19416	4.04717	1	0.0500488	0.0435651
GOTERM_BP_DIRECT	GO:0031000~response to caffeine	3	0.775194	0.0077101	PRKAA1, ADORA2A, PPARG	386	7	19416	21.5574	1	0.0500488	0.0435651
GOTERM_BP_DIRECT	GO:0034616~response to laminar fluid shear stress	3	0.775194	0.0077101	ABCA1, TGFB1, ACE	386	7	19416	21.5574	1	0.0500488	0.0435651
GOTERM_BP_DIRECT	GO:0071287~cellular response to manganese ion	3	0.775194	0.0077101	BACE1, TH, HSP90B1	386	7	19416	21.5574	1	0.0500488	0.0435651
GOTERM_BP_DIRECT	GO:1903573~negative regulation of response to endoplasmic reticulum stress	3	0.775194	0.0077101	ALOX5, LPCAT3, NR1H3	386	7	19416	21.5574	1	0.0500488	0.0435651
GOTERM_BP_DIRECT	GO:0035995~detection of muscle stretch	3	0.775194	0.0077101	CDH2, CTNNB1, PTK2	386	7	19416	21.5574	1	0.0500488	0.0435651
GOTERM_BP_DIRECT	GO:0034440~lipid oxidation	3	0.775194	0.0077101	ALOX5, ALOX15, ALOX12	386	7	19416	21.5574	1	0.0500488	0.0435651
GOTERM_BP_DIRECT	GO:0071393~cellular response to progesterone stimulus	3	0.775194	0.0077101	SRC, CYP1B1, IGF1R	386	7	19416	21.5574	1	0.0500488	0.0435651
GOTERM_BP_DIRECT	GO:0090594~inflammatory response to wounding	3	0.775194	0.0077101	MAPK9, IL6, TNF	386	7	19416	21.5574	1	0.0500488	0.0435651
GOTERM_BP_DIRECT	GO:1905039~carboxylic acid transmembrane transport	3	0.775194	0.0077101	ABCC1, SLC16A1, ABCB1	386	7	19416	21.5574	1	0.0500488	0.0435651
GOTERM_BP_DIRECT	GO:0019217~regulation of fatty acid metabolic process	3	0.775194	0.0077101	SREBF1, PANK2, PPARA	386	7	19416	21.5574	1	0.0500488	0.0435651
GOTERM_BP_DIRECT	GO:0002933~lipid hydroxylation	3	0.775194	0.0077101	CYP1A1, CYP2E1, CYP3A4	386	7	19416	21.5574	1	0.0500488	0.0435651
GOTERM_BP_DIRECT	GO:0070212~protein poly-ADP-ribosylation	3	0.775194	0.0077101	PARP1, TNKS2, TNKS	386	7	19416	21.5574	1	0.0500488	0.0435651
GOTERM_BP_DIRECT	GO:0016202~regulation of striated muscle tissue development	3	0.775194	0.0077101	SMAD2, TGFB1, SMAD3	386	7	19416	21.5574	1	0.0500488	0.0435651
GOTERM_BP_DIRECT	GO:0060440~trachea formation	3	0.775194	0.0077101	MAPK1, CTNNB1, MAPK3	386	7	19416	21.5574	1	0.0500488	0.0435651
GOTERM_BP_DIRECT	GO:0007399~nervous system development	18	4.65116	0.00775398	CAMK2B, ACHE, NTRK2, APAF1, BDNF, SIGMAR1, STAT3, FN1, CXCL1, FOS, SDHA, FGF2, VEGFA, GDNF, AXL, ADORA1, EP300, MET	386	444	19416	2.03921	1	0.0502545	0.0437441
GOTERM_BP_DIRECT	GO:0046628~positive regulation of insulin receptor signaling pathway	4	1.03359	0.00789175	SRC, LEP, NR1H4, INS	386	21	19416	9.58105	1	0.0506694	0.0441053
GOTERM_BP_DIRECT	GO:0009416~response to light stimulus	4	1.03359	0.00789175	MAPK8, TH, FOS, DRD2	386	21	19416	9.58105	1	0.0506694	0.0441053
GOTERM_BP_DIRECT	GO:0001659~temperature homeostasis	4	1.03359	0.00789175	GPX1, STAT3, ADORA1, DRD2	386	21	19416	9.58105	1	0.0506694	0.0441053
GOTERM_BP_DIRECT	GO:0060218~hematopoietic stem cell differentiation	4	1.03359	0.00789175	ACE, CDK6, BCL2, TP53	386	21	19416	9.58105	1	0.0506694	0.0441053
GOTERM_BP_DIRECT	GO:0010759~positive regulation of macrophage chemotaxis	4	1.03359	0.00789175	CXCL17, MAPK1, PTK2, MAPK3	386	21	19416	9.58105	1	0.0506694	0.0441053
GOTERM_BP_DIRECT	GO:0002042~cell migration involved in sprouting angiogenesis	4	1.03359	0.00789175	KDR, AKT1, FGF2, VEGFA	386	21	19416	9.58105	1	0.0506694	0.0441053
GOTERM_BP_DIRECT	GO:0048144~fibroblast proliferation	5	1.29199	0.00792221	CDKN1A, GPX1, CDK1, ESR1, TP53	386	40	19416	6.28756	1	0.0507071	0.044138
GOTERM_BP_DIRECT	GO:0032465~regulation of cytokinesis	5	1.29199	0.00792221	BECN1, PLK1, CALM1, AURKB, BCL2L1	386	40	19416	6.28756	1	0.0507071	0.044138
GOTERM_BP_DIRECT	GO:0045785~positive regulation of cell adhesion	6	1.55039	0.00819357	CXCL12, LAMB2, ERBB2, IL12B, TNF, VEGFA	386	63	19416	4.79053	1	0.0523626	0.0455791
GOTERM_BP_DIRECT	GO:0019233~sensory perception of pain	5	1.29199	0.00864413	P2RX7, CDK5, CCL2, OPRM1, MAPK3	386	41	19416	6.13421	1	0.0551565	0.048011
GOTERM_BP_DIRECT	GO:0042552~myelination	6	1.55039	0.00874698	AFG3L2, TGFB1, ERBB2, HEXA, MAPK1, MAPK3	386	64	19416	4.71567	1	0.0557265	0.0485072
GOTERM_BP_DIRECT	GO:0007204~positive regulation of cytosolic calcium ion concentration	9	2.32558	0.00876699	CXCR1, GPR35, CD38, PTK2B, S1PR3, HMGB1, OPRM1, ESR1, PIK3CG	386	146	19416	3.10072	1	0.0557678	0.0485432
GOTERM_BP_DIRECT	GO:0007088~regulation of mitotic nuclear division	4	1.03359	0.00900535	NEK2, MKI67, PKMYT1, CDC25C	386	22	19416	9.14555	1	0.0571084	0.0497101
GOTERM_BP_DIRECT	GO:0050804~modulation of chemical synaptic transmission	7	1.80879	0.00900546	MAPK9, PTPRS, RPS6KB1, BDNF, FYN, SLC7A11, MAPK3	386	90	19416	3.91226	1	0.0571084	0.0497101
GOTERM_BP_DIRECT	GO:0019722~calcium-mediated signaling	8	2.06718	0.00919028	P2RX7, APP, CXCL8, SYK, CXCR1, SPHK1, SELE, TNF	386	118	19416	3.4102	1	0.058191	0.0506524
GOTERM_BP_DIRECT	GO:0042594~response to starvation	5	1.29199	0.00940772	HSPA8, UGT1A1, DDIT3, GPT, PPARG	386	42	19416	5.98816	1	0.0594764	0.0517713
GOTERM_BP_DIRECT	GO:0030097~hemopoiesis	6	1.55039	0.00993025	IL10, FLT3, LCK, KIT, SOD2, RUNX2	386	66	19416	4.57277	1	0.0621885	0.0541321
GOTERM_BP_DIRECT	GO:0000165~MAPK cascade	8	2.06718	0.0100302	P2RX7, MAP2K4, AR, PTK2B, CTNNB1, RIPK1, EGFR, MAPK3	386	120	19416	3.35337	1	0.0621885	0.0541321
GOTERM_BP_DIRECT	GO:0038134~ERBB2-EGFR signaling pathway	3	0.775194	0.010146	ERBB2, EGFR, HBEGF	386	8	19416	18.8627	1	0.0621885	0.0541321
GOTERM_BP_DIRECT	GO:2000556~positive regulation of T-helper 1 cell cytokine production	3	0.775194	0.010146	IL1B, TBX21, IL18	386	8	19416	18.8627	1	0.0621885	0.0541321
GOTERM_BP_DIRECT	GO:2000641~regulation of early endosome to late endosome transport	3	0.775194	0.010146	SRC, MAPK1, MAPK3	386	8	19416	18.8627	1	0.0621885	0.0541321
GOTERM_BP_DIRECT	GO:0007077~mitotic nuclear membrane disassembly	3	0.775194	0.010146	NEK6, PLK1, CDK1	386	8	19416	18.8627	1	0.0621885	0.0541321
GOTERM_BP_DIRECT	GO:1904045~cellular response to aldosterone	3	0.775194	0.010146	ACE, SCNN1A, IGF1R	386	8	19416	18.8627	1	0.0621885	0.0541321
GOTERM_BP_DIRECT	GO:2000272~negative regulation of signaling receptor activity	3	0.775194	0.010146	PPARG, PPARA, TNF	386	8	19416	18.8627	1	0.0621885	0.0541321
GOTERM_BP_DIRECT	GO:0007172~signal complex assembly	3	0.775194	0.010146	SRC, PTK2B, PTK2	386	8	19416	18.8627	1	0.0621885	0.0541321
GOTERM_BP_DIRECT	GO:0009804~coumarin metabolic process	3	0.775194	0.010146	CYP1A1, UGT1A8, UGT1A7	386	8	19416	18.8627	1	0.0621885	0.0541321
GOTERM_BP_DIRECT	GO:0010742~macrophage derived foam cell differentiation	3	0.775194	0.010146	TGFB1, EP300, PPARG	386	8	19416	18.8627	1	0.0621885	0.0541321
GOTERM_BP_DIRECT	GO:0033028~myeloid cell apoptotic process	3	0.775194	0.010146	EPO, BCL2, SNAI2	386	8	19416	18.8627	1	0.0621885	0.0541321
GOTERM_BP_DIRECT	GO:0010544~negative regulation of platelet activation	3	0.775194	0.010146	NOS3, APOE, F2	386	8	19416	18.8627	1	0.0621885	0.0541321
GOTERM_BP_DIRECT	GO:0061044~negative regulation of vascular wound healing	3	0.775194	0.010146	ALOX5, SERPINE1, TNF	386	8	19416	18.8627	1	0.0621885	0.0541321
GOTERM_BP_DIRECT	GO:0038172~interleukin-33-mediated signaling pathway	3	0.775194	0.010146	IL33, TRAF6, MYD88	386	8	19416	18.8627	1	0.0621885	0.0541321
GOTERM_BP_DIRECT	GO:0097527~necroptotic signaling pathway	3	0.775194	0.010146	FAS, RIPK1, TNF	386	8	19416	18.8627	1	0.0621885	0.0541321
GOTERM_BP_DIRECT	GO:0001955~blood vessel maturation	3	0.775194	0.010146	DDIT3, MMP2, S1PR1	386	8	19416	18.8627	1	0.0621885	0.0541321
GOTERM_BP_DIRECT	GO:0009743~response to carbohydrate	3	0.775194	0.010146	LYN, NQO1, IL1B	386	8	19416	18.8627	1	0.0621885	0.0541321
GOTERM_BP_DIRECT	GO:0060336~negative regulation of type II interferon-mediated signaling pathway	3	0.775194	0.010146	ARG1, NR1H3, PPARG	386	8	19416	18.8627	1	0.0621885	0.0541321
GOTERM_BP_DIRECT	GO:0051924~regulation of calcium ion transport	4	1.03359	0.0102062	CAMK2B, OPRD1, ADORA2A, BCL2	386	23	19416	8.74792	1	0.0621885	0.0541321
GOTERM_BP_DIRECT	GO:0042178~xenobiotic catabolic process	4	1.03359	0.0102062	CYP2C9, CYP1A2, NR1I2, CYP3A4	386	23	19416	8.74792	1	0.0621885	0.0541321
GOTERM_BP_DIRECT	GO:0060546~negative regulation of necroptotic process	4	1.03359	0.0102062	CASP8, RIPK1, BIRC2, BIRC3	386	23	19416	8.74792	1	0.0621885	0.0541321
GOTERM_BP_DIRECT	GO:0051493~regulation of cytoskeleton organization	4	1.03359	0.0102062	TJP1, MAPK1, PTK2, MAPK3	386	23	19416	8.74792	1	0.0621885	0.0541321
GOTERM_BP_DIRECT	GO:1900273~positive regulation of long-term synaptic potentiation	4	1.03359	0.0102062	APP, ADORA2A, DRD2, INS	386	23	19416	8.74792	1	0.0621885	0.0541321
GOTERM_BP_DIRECT	GO:0071479~cellular response to ionizing radiation	5	1.29199	0.0102139	CDKN1A, TGFB1, SNAI2, TNF, TP53	386	43	19416	5.8489	1	0.0621885	0.0541321
GOTERM_BP_DIRECT	GO:0031640~killing of cells of another organism	7	1.80879	0.0104973	NPPB, CCL8, CXCL12, CXCL8, PLA2G2A, CXCL1, LTF	386	93	19416	3.78606	1	0.0638199	0.0555521
GOTERM_BP_DIRECT	GO:0001756~somitogenesis	5	1.29199	0.0110635	SMAD2, SMAD3, EP300, TP53, MIB1	386	44	19416	5.71597	1	0.0670641	0.058376
GOTERM_BP_DIRECT	GO:1904706~negative regulation of vascular associated smooth muscle cell proliferation	5	1.29199	0.0110635	IL10, CDKN1A, ADIPOQ, PPARG, SOD2	386	44	19416	5.71597	1	0.0670641	0.058376
GOTERM_BP_DIRECT	GO:0007346~regulation of mitotic cell cycle	6	1.55039	0.011219	RB1, NEK6, PLK1, CDK2, PIM1, TP73	386	68	19416	4.43828	1	0.0678073	0.059023
GOTERM_BP_DIRECT	GO:0042110~T cell activation	6	1.55039	0.011219	SMAD2, IL4, SMAD3, CASP8, LCK, PIK3CG	386	68	19416	4.43828	1	0.0678073	0.059023
GOTERM_BP_DIRECT	GO:0090090~negative regulation of canonical Wnt signaling pathway	9	2.32558	0.0114358	SOX2, GSK3B, APP, CDH2, DDIT3, CTNNB1, SNAI2, APOE, GLI1	386	153	19416	2.95885	1	0.0690166	0.0600756
GOTERM_BP_DIRECT	GO:0040014~regulation of multicellular organism growth	4	1.03359	0.0114955	AFG3L2, APP, STAT3, SOD1	386	24	19416	8.38342	1	0.0690735	0.0601251
GOTERM_BP_DIRECT	GO:0023019~signal transduction involved in regulation of gene expression	4	1.03359	0.0114955	SMAD2, SMAD3, IRF3, PARP1	386	24	19416	8.38342	1	0.0690735	0.0601251
GOTERM_BP_DIRECT	GO:0031954~positive regulation of protein autophosphorylation	4	1.03359	0.0114955	RAD50, CALM1, VEGFA, INS	386	24	19416	8.38342	1	0.0690735	0.0601251
GOTERM_BP_DIRECT	GO:0001817~regulation of cytokine production	6	1.55039	0.0119042	IL10, LYN, CASP8, IL12B, GATA3, LTF	386	69	19416	4.37396	1	0.0714249	0.0621719
GOTERM_BP_DIRECT	GO:0005975~carbohydrate metabolic process	9	2.32558	0.0122979	GLO1, GAA, HEXA, AKR1B1, SLC2A3, SLC3A2, SLC2A4, FBP1, IDH3A	386	155	19416	2.92068	1	0.0736799	0.0641348
GOTERM_BP_DIRECT	GO:0045668~negative regulation of osteoblast differentiation	6	1.55039	0.0126172	SMAD2, GSK3B, SMAD3, CDK6, PPARG, TNF	386	70	19416	4.31147	1	0.0748531	0.0651559
GOTERM_BP_DIRECT	GO:1903140~regulation of establishment of endothelial barrier	3	0.775194	0.012875	IKBKB, IL1B, TNF	386	9	19416	16.7668	1	0.0748531	0.0651559
GOTERM_BP_DIRECT	GO:0010042~response to manganese ion	3	0.775194	0.012875	TFRC, SOD2, PTGS2	386	9	19416	16.7668	1	0.0748531	0.0651559
GOTERM_BP_DIRECT	GO:0002686~negative regulation of leukocyte migration	3	0.775194	0.012875	IL33, ADORA1, HMOX1	386	9	19416	16.7668	1	0.0748531	0.0651559
GOTERM_BP_DIRECT	GO:0044597~daunorubicin metabolic process	3	0.775194	0.012875	AKR1B10, AKR1C3, AKR1B1	386	9	19416	16.7668	1	0.0748531	0.0651559
GOTERM_BP_DIRECT	GO:0150076~neuroinflammatory response	3	0.775194	0.012875	LYN, IL4, IFNG	386	9	19416	16.7668	1	0.0748531	0.0651559
GOTERM_BP_DIRECT	GO:0038133~ERBB2-ERBB3 signaling pathway	3	0.775194	0.012875	ERBB2, MAPK1, MAPK3	386	9	19416	16.7668	1	0.0748531	0.0651559
GOTERM_BP_DIRECT	GO:0048617~embryonic foregut morphogenesis	3	0.775194	0.012875	SMAD2, SMAD3, CTNNB1	386	9	19416	16.7668	1	0.0748531	0.0651559
GOTERM_BP_DIRECT	GO:0051901~positive regulation of mitochondrial depolarization	3	0.775194	0.012875	P2RX7, PARP1, KDR	386	9	19416	16.7668	1	0.0748531	0.0651559
GOTERM_BP_DIRECT	GO:0050805~negative regulation of synaptic transmission	3	0.775194	0.012875	BCHE, IL1B, ADIPOQ	386	9	19416	16.7668	1	0.0748531	0.0651559
GOTERM_BP_DIRECT	GO:1903243~negative regulation of cardiac muscle hypertrophy in response to stress	3	0.775194	0.012875	SMAD2, SMAD3, PPARG	386	9	19416	16.7668	1	0.0748531	0.0651559
GOTERM_BP_DIRECT	GO:0036462~TRAIL-activated apoptotic signaling pathway	3	0.775194	0.012875	CASP8, TNFSF10, TNFRSF10B	386	9	19416	16.7668	1	0.0748531	0.0651559
GOTERM_BP_DIRECT	GO:0033194~response to hydroperoxide	3	0.775194	0.012875	GPX1, CHUK, CD38	386	9	19416	16.7668	1	0.0748531	0.0651559
GOTERM_BP_DIRECT	GO:0001973~G protein-coupled adenosine receptor signaling pathway	3	0.775194	0.012875	ADORA2A, ADORA3, ADORA1	386	9	19416	16.7668	1	0.0748531	0.0651559
GOTERM_BP_DIRECT	GO:0001816~cytokine production	3	0.775194	0.012875	IL1A, IL1B, IL18	386	9	19416	16.7668	1	0.0748531	0.0651559
GOTERM_BP_DIRECT	GO:0070989~oxidative demethylation	3	0.775194	0.012875	CYP2C9, CYP1A2, CYP3A4	386	9	19416	16.7668	1	0.0748531	0.0651559
GOTERM_BP_DIRECT	GO:0010224~response to UV-B	3	0.775194	0.012875	BCL2, IL12B, RELA	386	9	19416	16.7668	1	0.0748531	0.0651559
GOTERM_BP_DIRECT	GO:0038003~G protein-coupled opioid receptor signaling pathway	3	0.775194	0.012875	OPRD1, SIGMAR1, OPRM1	386	9	19416	16.7668	1	0.0748531	0.0651559
GOTERM_BP_DIRECT	GO:0032872~regulation of stress-activated MAPK cascade	3	0.775194	0.012875	FAS, MAPK1, MAPK3	386	9	19416	16.7668	1	0.0748531	0.0651559
GOTERM_BP_DIRECT	GO:0009308~amine metabolic process	3	0.775194	0.012875	SULT1A1, VCAM1, CYP1A1	386	9	19416	16.7668	1	0.0748531	0.0651559
GOTERM_BP_DIRECT	GO:2000242~negative regulation of reproductive process	3	0.775194	0.012875	KIT, BCL2L1, SOD1	386	9	19416	16.7668	1	0.0748531	0.0651559
GOTERM_BP_DIRECT	GO:0003007~heart morphogenesis	5	1.29199	0.0138806	TH, GAA, PTK2, MTOR, VEGFA	386	47	19416	5.35112	1	0.0804726	0.0700475
GOTERM_BP_DIRECT	GO:0032526~response to retinoic acid	5	1.29199	0.0138806	SREBF1, TFRC, MMP2, HSD17B2, CD38	386	47	19416	5.35112	1	0.0804726	0.0700475
GOTERM_BP_DIRECT	GO:0016236~macroautophagy	6	1.55039	0.0141289	BECN1, MAP1LC3B, SRC, HMOX1, ATG7, MTOR	386	72	19416	4.19171	1	0.0816821	0.0711003
GOTERM_BP_DIRECT	GO:0010506~regulation of autophagy	6	1.55039	0.0141289	PYCARD, BECN1, DAPK1, DDIT3, EP300, KEAP1	386	72	19416	4.19171	1	0.0816821	0.0711003
GOTERM_BP_DIRECT	GO:0001954~positive regulation of cell-matrix adhesion	4	1.03359	0.0143435	GSK3B, CDK6, PTK2B, UTRN	386	26	19416	7.73854	1	0.082575	0.0718775
GOTERM_BP_DIRECT	GO:0032727~positive regulation of interferon-alpha production	4	1.03359	0.0143435	MMP12, CHUK, IRF3, TLR4	386	26	19416	7.73854	1	0.082575	0.0718775
GOTERM_BP_DIRECT	GO:1900227~positive regulation of NLRP3 inflammasome complex assembly	4	1.03359	0.0143435	P2RX7, MAPK8, TLR4, MYD88	386	26	19416	7.73854	1	0.082575	0.0718775
GOTERM_BP_DIRECT	GO:0042130~negative regulation of T cell proliferation	5	1.29199	0.0149117	IL10, CEBPB, TGFB1, ARG1, PLA2G2A	386	48	19416	5.23964	1	0.0855842	0.0744969
GOTERM_BP_DIRECT	GO:0120163~negative regulation of cold-induced thermogenesis	5	1.29199	0.0149117	RB1, DDIT3, ADIPOQ, NR1H3, TLR4	386	48	19416	5.23964	1	0.0855842	0.0744969
GOTERM_BP_DIRECT	GO:0009791~post-embryonic development	6	1.55039	0.0149284	SMAD2, CYP1A2, BCL2, GATA3, SOD2, MTOR	386	73	19416	4.13429	1	0.0855842	0.0744969
GOTERM_BP_DIRECT	GO:0031647~regulation of protein stability	8	2.06718	0.0156766	PYCARD, HSPA8, SREBF1, USP48, TERT, CASP3, BCL2, MAPK1	386	131	19416	3.07179	1	0.0881116	0.0766969
GOTERM_BP_DIRECT	GO:0051898~negative regulation of phosphatidylinositol 3-kinase/protein kinase B signal transduction	6	1.55039	0.0157577	PTPN1, DDIT3, MMP3, DRD2, PPARA, XDH	386	74	19416	4.07842	1	0.0881116	0.0766969
GOTERM_BP_DIRECT	GO:0033033~negative regulation of myeloid cell apoptotic process	3	0.775194	0.0158845	EPO, BCL2, SNAI2	386	10	19416	15.0902	1	0.0881116	0.0766969
GOTERM_BP_DIRECT	GO:0060068~vagina development	3	0.775194	0.0158845	AXL, BAX, ESR1	386	10	19416	15.0902	1	0.0881116	0.0766969
GOTERM_BP_DIRECT	GO:0032741~positive regulation of interleukin-18 production	3	0.775194	0.0158845	GSDMD, CASP1, TNF	386	10	19416	15.0902	1	0.0881116	0.0766969
GOTERM_BP_DIRECT	GO:0044598~doxorubicin metabolic process	3	0.775194	0.0158845	AKR1B10, AKR1C3, AKR1B1	386	10	19416	15.0902	1	0.0881116	0.0766969
GOTERM_BP_DIRECT	GO:0097237~cellular response to toxic substance	3	0.775194	0.0158845	OPRD1, CYP1B1, TNF	386	10	19416	15.0902	1	0.0881116	0.0766969
GOTERM_BP_DIRECT	GO:1904179~positive regulation of adipose tissue development	3	0.775194	0.0158845	PRKAA1, NR1H4, PPARG	386	10	19416	15.0902	1	0.0881116	0.0766969
GOTERM_BP_DIRECT	GO:0090084~negative regulation of inclusion body assembly	3	0.775194	0.0158845	HSPA2, HSPA1B, HSPA1A	386	10	19416	15.0902	1	0.0881116	0.0766969
GOTERM_BP_DIRECT	GO:0070431~nucleotide-binding oligomerization domain containing 2 signaling pathway	3	0.775194	0.0158845	NFKBIA, TLR4, RELA	386	10	19416	15.0902	1	0.0881116	0.0766969
GOTERM_BP_DIRECT	GO:2000810~regulation of bicellular tight junction assembly	3	0.775194	0.0158845	TJP1, SNAI1, SNAI2	386	10	19416	15.0902	1	0.0881116	0.0766969
GOTERM_BP_DIRECT	GO:0061298~retina vasculature development in camera-type eye	3	0.775194	0.0158845	PDGFRB, TGFB1, HIF1A	386	10	19416	15.0902	1	0.0881116	0.0766969
GOTERM_BP_DIRECT	GO:0070633~transepithelial transport	3	0.775194	0.0158845	ABCC1, ABCB1, ABCG2	386	10	19416	15.0902	1	0.0881116	0.0766969
GOTERM_BP_DIRECT	GO:0072540~T-helper 17 cell lineage commitment	3	0.775194	0.0158845	SOCS3, IL6, STAT3	386	10	19416	15.0902	1	0.0881116	0.0766969
GOTERM_BP_DIRECT	GO:0007231~osmosensory signaling pathway	3	0.775194	0.0158845	PYCARD, CASP1, NLRP3	386	10	19416	15.0902	1	0.0881116	0.0766969
GOTERM_BP_DIRECT	GO:0009967~positive regulation of signal transduction	3	0.775194	0.0158845	MAOA, ADIPOQ, GATA3	386	10	19416	15.0902	1	0.0881116	0.0766969
GOTERM_BP_DIRECT	GO:0042359~vitamin D metabolic process	3	0.775194	0.0158845	CYP11A1, CYP1A1, CYP3A4	386	10	19416	15.0902	1	0.0881116	0.0766969
GOTERM_BP_DIRECT	GO:0051128~regulation of cellular component organization	3	0.775194	0.0158845	GSK3B, PTK2, MTOR	386	10	19416	15.0902	1	0.0881116	0.0766969
GOTERM_BP_DIRECT	GO:0106015~negative regulation of inflammatory response to wounding	3	0.775194	0.0158845	IL33, STAT3, IL17A	386	10	19416	15.0902	1	0.0881116	0.0766969
GOTERM_BP_DIRECT	GO:0001783~B cell apoptotic process	3	0.775194	0.0158845	BCL2, BAX, PKN1	386	10	19416	15.0902	1	0.0881116	0.0766969
GOTERM_BP_DIRECT	GO:0033629~negative regulation of cell adhesion mediated by integrin	3	0.775194	0.0158845	SERPINE1, CYP1B1, SNAI2	386	10	19416	15.0902	1	0.0881116	0.0766969
GOTERM_BP_DIRECT	GO:0046456~icosanoid biosynthetic process	3	0.775194	0.0158845	PYCARD, CYP2C9, CASP1	386	10	19416	15.0902	1	0.0881116	0.0766969
GOTERM_BP_DIRECT	GO:0002092~positive regulation of receptor internalization	4	1.03359	0.0159037	SYK, DRD2, SELE, VEGFA	386	27	19416	7.45193	1	0.0881116	0.0766969
GOTERM_BP_DIRECT	GO:0051894~positive regulation of focal adhesion assembly	4	1.03359	0.0159037	SMAD2, SMAD3, KDR, VEGFA	386	27	19416	7.45193	1	0.0881116	0.0766969
GOTERM_BP_DIRECT	GO:0050482~arachidonate secretion	4	1.03359	0.0159037	ACE, PLA2G2A, DRD2, DRD4	386	27	19416	7.45193	1	0.0881116	0.0766969
GOTERM_BP_DIRECT	GO:0098869~cellular oxidant detoxification	6	1.55039	0.0166172	DUOX1, GPX1, GPX4, GSR, APOE, PTGS2	386	75	19416	4.02404	1	0.0919408	0.08003
GOTERM_BP_DIRECT	GO:0030838~positive regulation of actin filament polymerization	5	1.29199	0.0171156	PYCARD, CSF3, ALOX15, PTK2B, MTOR	386	50	19416	5.03005	1	0.094445	0.0822098
GOTERM_BP_DIRECT	GO:0045747~positive regulation of Notch signaling pathway	5	1.29199	0.0171156	SRC, NOS3, STAT3, KIT, TP63	386	50	19416	5.03005	1	0.094445	0.0822098
GOTERM_BP_DIRECT	GO:0042744~hydrogen peroxide catabolic process	4	1.03359	0.0175556	DUOX1, GPX1, CAT, MPO	386	28	19416	7.18579	1	0.0962288	0.0837625
GOTERM_BP_DIRECT	GO:0043507~positive regulation of JUN kinase activity	4	1.03359	0.0175556	ERN1, PTPN1, TRAF6, TNF	386	28	19416	7.18579	1	0.0962288	0.0837625
GOTERM_BP_DIRECT	GO:0030279~negative regulation of ossification	4	1.03359	0.0175556	SMAD2, TGFB1, SMAD3, BCL2	386	28	19416	7.18579	1	0.0962288	0.0837625
GOTERM_BP_DIRECT	GO:0045662~negative regulation of myoblast differentiation	4	1.03359	0.0175556	TGFB1, DDIT3, IL18, TNF	386	28	19416	7.18579	1	0.0962288	0.0837625
GOTERM_BP_DIRECT	GO:0006826~iron ion transport	4	1.03359	0.0175556	TFRC, FTH1, FTL, LTF	386	28	19416	7.18579	1	0.0962288	0.0837625
GOTERM_BP_DIRECT	GO:0050918~positive chemotaxis	5	1.29199	0.0182897	APP, HMGB1, FGF2, MET, VEGFA	386	51	19416	4.93142	1	0.10012	0.0871493
GOTERM_BP_DIRECT	GO:0007416~synapse assembly	6	1.55039	0.0184282	ACHE, CDH2, CDK5, BDNF, CDH1, DRD2	386	77	19416	3.91952	1	0.100744	0.0876928
GOTERM_BP_DIRECT	GO:0006914~autophagy	9	2.32558	0.0185015	LYN, BECN1, PRKAA1, MAP1LC3B, BCL2, HMGB1, DRD2, ATG7, TP53	386	167	19416	2.71081	1	0.101011	0.0879248
GOTERM_BP_DIRECT	GO:0034115~negative regulation of heterotypic cell-cell adhesion	3	0.775194	0.0191625	IL10, IL1RN, ADIPOQ	386	11	19416	13.7183	1	0.102051	0.0888306
GOTERM_BP_DIRECT	GO:1904357~negative regulation of telomere maintenance via telomere lengthening	3	0.775194	0.0191625	PARP1, TNKS2, TNKS	386	11	19416	13.7183	1	0.102051	0.0888306
GOTERM_BP_DIRECT	GO:0050435~amyloid-beta metabolic process	3	0.775194	0.0191625	BACE1, BECN1, ACE	386	11	19416	13.7183	1	0.102051	0.0888306
GOTERM_BP_DIRECT	GO:0060397~growth hormone receptor signaling pathway via JAK-STAT	3	0.775194	0.0191625	LYN, PTPN1, STAT3	386	11	19416	13.7183	1	0.102051	0.0888306
GOTERM_BP_DIRECT	GO:0060020~Bergmann glial cell differentiation	3	0.775194	0.0191625	MAPK1, VIM, MAPK3	386	11	19416	13.7183	1	0.102051	0.0888306
GOTERM_BP_DIRECT	GO:1902065~response to L-glutamate	3	0.775194	0.0191625	PCNA, TNF, IGF1R	386	11	19416	13.7183	1	0.102051	0.0888306
GOTERM_BP_DIRECT	GO:2000048~negative regulation of cell-cell adhesion mediated by cadherin	3	0.775194	0.0191625	TGFB1, PLG, VEGFA	386	11	19416	13.7183	1	0.102051	0.0888306
GOTERM_BP_DIRECT	GO:0048304~positive regulation of isotype switching to IgG isotypes	3	0.775194	0.0191625	IL4, CD40, TBX21	386	11	19416	13.7183	1	0.102051	0.0888306
GOTERM_BP_DIRECT	GO:0044346~fibroblast apoptotic process	3	0.775194	0.0191625	CASP9, CASP7, CASP3	386	11	19416	13.7183	1	0.102051	0.0888306
GOTERM_BP_DIRECT	GO:0043279~response to alkaloid	3	0.775194	0.0191625	NQO1, BCHE, IGF1R	386	11	19416	13.7183	1	0.102051	0.0888306
GOTERM_BP_DIRECT	GO:1900015~regulation of cytokine production involved in inflammatory response	3	0.775194	0.0191625	NOS2, ALOX5, LEP	386	11	19416	13.7183	1	0.102051	0.0888306
GOTERM_BP_DIRECT	GO:1901203~positive regulation of extracellular matrix assembly	3	0.775194	0.0191625	SMAD2, TGFB1, SMAD3	386	11	19416	13.7183	1	0.102051	0.0888306
GOTERM_BP_DIRECT	GO:0033598~mammary gland epithelial cell proliferation	3	0.775194	0.0191625	CEBPB, CCND1, MAPK1	386	11	19416	13.7183	1	0.102051	0.0888306
GOTERM_BP_DIRECT	GO:0043306~positive regulation of mast cell degranulation	3	0.775194	0.0191625	IL4, SYK, IL13	386	11	19416	13.7183	1	0.102051	0.0888306
GOTERM_BP_DIRECT	GO:0070213~protein auto-ADP-ribosylation	3	0.775194	0.0191625	PARP1, TNKS2, TNKS	386	11	19416	13.7183	1	0.102051	0.0888306
GOTERM_BP_DIRECT	GO:1904628~cellular response to phorbol 13-acetate 12-myristate	3	0.775194	0.0191625	CDK4, FOS, FBP1	386	11	19416	13.7183	1	0.102051	0.0888306
GOTERM_BP_DIRECT	GO:0019852~L-ascorbic acid metabolic process	3	0.775194	0.0191625	GCLC, SLC2A1, SLC2A3	386	11	19416	13.7183	1	0.102051	0.0888306
GOTERM_BP_DIRECT	GO:0046688~response to copper ion	3	0.775194	0.0191625	IL1A, TFRC, CDK1	386	11	19416	13.7183	1	0.102051	0.0888306
GOTERM_BP_DIRECT	GO:1900407~regulation of cellular response to oxidative stress	3	0.775194	0.0191625	ALOX5, SLC7A11, NFE2L2	386	11	19416	13.7183	1	0.102051	0.0888306
GOTERM_BP_DIRECT	GO:0050807~regulation of synapse organization	4	1.03359	0.0192994	IL10, SLC7A11, APOE, TNF	386	29	19416	6.938	1	0.102384	0.0891202
GOTERM_BP_DIRECT	GO:0031116~positive regulation of microtubule polymerization	4	1.03359	0.0192994	OCLN, SLAIN2, MET, CDK5R1	386	29	19416	6.938	1	0.102384	0.0891202
GOTERM_BP_DIRECT	GO:0060586~multicellular organismal-level iron ion homeostasis	4	1.03359	0.0192994	TFRC, HMOX1, SOD2, NEO1	386	29	19416	6.938	1	0.102384	0.0891202
GOTERM_BP_DIRECT	GO:0070371~ERK1 and ERK2 cascade	5	1.29199	0.0195127	CDK1, MAPK1, FGF2, TLR4, MAPK3	386	52	19416	4.83659	1	0.103382	0.089989
GOTERM_BP_DIRECT	GO:0009653~anatomical structure morphogenesis	8	2.06718	0.019563	SOX2, SMAD2, SMAD3, CHUK, TH, S1PR3, GATA3, POU5F1	386	137	19416	2.93726	1	0.103515	0.0901051
GOTERM_BP_DIRECT	GO:0031648~protein destabilization	5	1.29199	0.020785	SRC, PLK1, EP300, MTOR, SNCA	386	53	19416	4.74533	1	0.10984	0.0956108
GOTERM_BP_DIRECT	GO:0010043~response to zinc ion	4	1.03359	0.0211356	P2RX7, VCAM1, TH, SOD2	386	30	19416	6.70674	1	0.111124	0.0967277
GOTERM_BP_DIRECT	GO:1990000~amyloid fibril formation	4	1.03359	0.0211356	BACE1, APP, RIPK1, SNCA	386	30	19416	6.70674	1	0.111124	0.0967277
GOTERM_BP_DIRECT	GO:0048714~positive regulation of oligodendrocyte differentiation	4	1.03359	0.0211356	IL33, PPARG, MTOR, TP73	386	30	19416	6.70674	1	0.111124	0.0967277
GOTERM_BP_DIRECT	GO:0090314~positive regulation of protein targeting to membrane	4	1.03359	0.0211356	CDK5, ERBB2, FYN, CDK5R1	386	30	19416	6.70674	1	0.111124	0.0967277
GOTERM_BP_DIRECT	GO:0032720~negative regulation of tumor necrosis factor production	6	1.55039	0.021381	IL10, IL4, AXL, ADIPOQ, NR1H4, TLR4	386	80	19416	3.77254	1	0.112271	0.097726
GOTERM_BP_DIRECT	GO:0006874~intracellular calcium ion homeostasis	7	1.80879	0.0223665	CD40, TGFB1, CCL8, CXCL12, APOE, DRD2, DRD4	386	110	19416	3.20094	1	0.117239	0.102051
GOTERM_BP_DIRECT	GO:1990776~response to angiotensin	3	0.775194	0.022697	SMAD2, SMAD3, PTGS2	386	12	19416	12.5751	1	0.117239	0.102051
GOTERM_BP_DIRECT	GO:0071474~cellular hyperosmotic response	3	0.775194	0.022697	NFAT5, EPO, SLC2A1	386	12	19416	12.5751	1	0.117239	0.102051
GOTERM_BP_DIRECT	GO:0050847~progesterone receptor signaling pathway	3	0.775194	0.022697	SRC, MAPK1, PGR	386	12	19416	12.5751	1	0.117239	0.102051
GOTERM_BP_DIRECT	GO:1903898~negative regulation of PERK-mediated unfolded protein response	3	0.775194	0.022697	PTPN1, HSPA5, AKT1	386	12	19416	12.5751	1	0.117239	0.102051
GOTERM_BP_DIRECT	GO:0051549~positive regulation of keratinocyte migration	3	0.775194	0.022697	MMP9, MTOR, HBEGF	386	12	19416	12.5751	1	0.117239	0.102051
GOTERM_BP_DIRECT	GO:0014075~response to amine	3	0.775194	0.022697	NQO1, CDK1, MYD88	386	12	19416	12.5751	1	0.117239	0.102051
GOTERM_BP_DIRECT	GO:0006995~cellular response to nitrogen starvation	3	0.775194	0.022697	BECN1, MAP1LC3B, ATG7	386	12	19416	12.5751	1	0.117239	0.102051
GOTERM_BP_DIRECT	GO:0097091~synaptic vesicle clustering	3	0.775194	0.022697	CDH2, CTNNB1, SYN1	386	12	19416	12.5751	1	0.117239	0.102051
GOTERM_BP_DIRECT	GO:0032308~positive regulation of prostaglandin secretion	3	0.775194	0.022697	P2RX7, IL1A, IL1B	386	12	19416	12.5751	1	0.117239	0.102051
GOTERM_BP_DIRECT	GO:0070231~T cell apoptotic process	3	0.775194	0.022697	P2RX7, BCL2, RIPK1	386	12	19416	12.5751	1	0.117239	0.102051
GOTERM_BP_DIRECT	GO:0032754~positive regulation of interleukin-5 production	3	0.775194	0.022697	IL33, NLRP3, GATA3	386	12	19416	12.5751	1	0.117239	0.102051
GOTERM_BP_DIRECT	GO:0043534~blood vessel endothelial cell migration	3	0.775194	0.022697	GPX1, PTK2B, CYP1B1	386	12	19416	12.5751	1	0.117239	0.102051
GOTERM_BP_DIRECT	GO:0001935~endothelial cell proliferation	4	1.03359	0.0230641	ERN1, HMOX1, FGF2, VEGFA	386	31	19416	6.49039	1	0.118838	0.103443
GOTERM_BP_DIRECT	GO:0016239~positive regulation of macroautophagy	4	1.03359	0.0230641	IL4, BNIP3L, KDR, HMOX1	386	31	19416	6.49039	1	0.118838	0.103443
GOTERM_BP_DIRECT	GO:0035019~somatic stem cell population maintenance	5	1.29199	0.0234794	SOX2, STAT3, KIT, NANOG, POU5F1	386	55	19416	4.57277	1	0.120826	0.105174
GOTERM_BP_DIRECT	GO:0045727~positive regulation of translation	6	1.55039	0.0235112	IL6, RPS6KB1, ERBB2, PTK2B, CYP1B1, MTOR	386	82	19416	3.68053	1	0.120839	0.105185
GOTERM_BP_DIRECT	GO:0051281~positive regulation of release of sequestered calcium ion into cytosol	4	1.03359	0.0250851	IL13, BAX, F2, SNCA	386	32	19416	6.28756	1	0.128448	0.111808
GOTERM_BP_DIRECT	GO:0048565~digestive tract development	4	1.03359	0.0250851	RB1, TGFB1, KIT, CYP1A1	386	32	19416	6.28756	1	0.128448	0.111808
GOTERM_BP_DIRECT	GO:0045671~negative regulation of osteoclast differentiation	4	1.03359	0.0250851	IL4, CTNNB1, PIK3R1, TLR4	386	32	19416	6.28756	1	0.128448	0.111808
GOTERM_BP_DIRECT	GO:0007005~mitochondrion organization	7	1.80879	0.0251322	P2RX7, GSK3B, CEBPA, PANK2, TERT, PARP1, NOS3	386	113	19416	3.11596	1	0.128529	0.111879
GOTERM_BP_DIRECT	GO:0007265~Ras protein signal transduction	6	1.55039	0.0257739	RB1, CDKN1A, CDK2, DHCR24, TP53, FGF2	386	84	19416	3.59289	1	0.131648	0.114593
GOTERM_BP_DIRECT	GO:0045165~cell fate commitment	5	1.29199	0.0263762	SMAD2, CASP3, KDR, PPARG, GATA3	386	57	19416	4.41233	1	0.13342	0.116135
GOTERM_BP_DIRECT	GO:0007157~heterophilic cell-cell adhesion via plasma membrane cell adhesion molecules	5	1.29199	0.0263762	SELP, VCAM1, CDH2, SELE, ICAM1	386	57	19416	4.41233	1	0.13342	0.116135
GOTERM_BP_DIRECT	GO:0070837~dehydroascorbic acid transport	3	0.775194	0.0264768	SLC2A1, SLC2A3, SLC2A4	386	13	19416	11.6078	1	0.13342	0.116135
GOTERM_BP_DIRECT	GO:0010763~positive regulation of fibroblast migration	3	0.775194	0.0264768	TGFB1, AKT1, PTK2	386	13	19416	11.6078	1	0.13342	0.116135
GOTERM_BP_DIRECT	GO:0035810~positive regulation of urine volume	3	0.775194	0.0264768	NPPB, ADORA2A, DRD2	386	13	19416	11.6078	1	0.13342	0.116135
GOTERM_BP_DIRECT	GO:2000679~positive regulation of transcription regulatory region DNA binding	3	0.775194	0.0264768	RB1, TRAF6, GATA3	386	13	19416	11.6078	1	0.13342	0.116135
GOTERM_BP_DIRECT	GO:0060396~growth hormone receptor signaling pathway	3	0.775194	0.0264768	STAT3, PIK3R1, PTK2	386	13	19416	11.6078	1	0.13342	0.116135
GOTERM_BP_DIRECT	GO:0033628~regulation of cell adhesion mediated by integrin	3	0.775194	0.0264768	LYN, PTK2, PIK3CG	386	13	19416	11.6078	1	0.13342	0.116135
GOTERM_BP_DIRECT	GO:0002357~defense response to tumor cell	3	0.775194	0.0264768	DAPK1, TNFRSF10B, RELA	386	13	19416	11.6078	1	0.13342	0.116135
GOTERM_BP_DIRECT	GO:0023035~CD40 signaling pathway	3	0.775194	0.0264768	CD40, CD40LG, TRAF6	386	13	19416	11.6078	1	0.13342	0.116135
GOTERM_BP_DIRECT	GO:0060644~mammary gland epithelial cell differentiation	3	0.775194	0.0264768	CEBPB, AKT1, FGF2	386	13	19416	11.6078	1	0.13342	0.116135
GOTERM_BP_DIRECT	GO:0060045~positive regulation of cardiac muscle cell proliferation	4	1.03359	0.0271982	CDK1, PIM1, GLI1, FGF2	386	33	19416	6.09703	1	0.136888	0.119154
GOTERM_BP_DIRECT	GO:0030155~regulation of cell adhesion	5	1.29199	0.0279013	CXCL8, IL18, S1PR1, PTK2B, PTK2	386	58	19416	4.33625	1	0.140255	0.122085
GOTERM_BP_DIRECT	GO:0009617~response to bacterium	7	1.80879	0.0291617	NOS2, ADIPOQ, CASP1, CCL2, CYP2E1, PYGL, B3GALT5	386	117	19416	3.00943	1	0.146413	0.127445
GOTERM_BP_DIRECT	GO:0051497~negative regulation of stress fiber assembly	4	1.03359	0.0294034	TJP1, S1PR1, PIK3R1, MET	386	34	19416	5.91771	1	0.146822	0.127801
GOTERM_BP_DIRECT	GO:0045931~positive regulation of mitotic cell cycle	4	1.03359	0.0294034	APP, CCNB1, RPS6KB1, SPHK1	386	34	19416	5.91771	1	0.146822	0.127801
GOTERM_BP_DIRECT	GO:0045824~negative regulation of innate immune response	4	1.03359	0.0294034	PARP1, PIM1, DRD2, AURKB	386	34	19416	5.91771	1	0.146822	0.127801
GOTERM_BP_DIRECT	GO:0033574~response to testosterone	4	1.03359	0.0294034	NQO1, RPS6KB1, EPO, CA9	386	34	19416	5.91771	1	0.146822	0.127801
GOTERM_BP_DIRECT	GO:0016485~protein processing	6	1.55039	0.0294214	P2RX7, BACE1, CASP9, AFG3L2, CASP7, CASP3	386	87	19416	3.469	1	0.146822	0.127801
GOTERM_BP_DIRECT	GO:0030282~bone mineralization	5	1.29199	0.029478	MMP13, ALOX15, PTGS2, HIF1A, RUNX2	386	59	19416	4.26276	1	0.146927	0.127893
GOTERM_BP_DIRECT	GO:0030195~negative regulation of blood coagulation	3	0.775194	0.0304907	SERPINE1, APOE, F2	386	14	19416	10.7787	1	0.150338	0.130862
GOTERM_BP_DIRECT	GO:0031571~mitotic G1 DNA damage checkpoint signaling	3	0.775194	0.0304907	CCND1, CDK2, TP53	386	14	19416	10.7787	1	0.150338	0.130862
GOTERM_BP_DIRECT	GO:0032801~receptor catabolic process	3	0.775194	0.0304907	BECN1, TGFB1, CDK5	386	14	19416	10.7787	1	0.150338	0.130862
GOTERM_BP_DIRECT	GO:0033120~positive regulation of RNA splicing	3	0.775194	0.0304907	ERN1, PIK3R1, HSPA1A	386	14	19416	10.7787	1	0.150338	0.130862
GOTERM_BP_DIRECT	GO:1900272~negative regulation of long-term synaptic potentiation	3	0.775194	0.0304907	APP, ADORA1, APOE	386	14	19416	10.7787	1	0.150338	0.130862
GOTERM_BP_DIRECT	GO:0060134~prepulse inhibition	3	0.775194	0.0304907	BACE1, ADORA2A, DRD2	386	14	19416	10.7787	1	0.150338	0.130862
GOTERM_BP_DIRECT	GO:1901386~negative regulation of voltage-gated calcium channel activity	3	0.775194	0.0304907	GPR35, DRD2, DRD4	386	14	19416	10.7787	1	0.150338	0.130862
GOTERM_BP_DIRECT	GO:0038166~angiotensin-activated signaling pathway	3	0.775194	0.0304907	ACE, CA2, SRC	386	14	19416	10.7787	1	0.150338	0.130862
GOTERM_BP_DIRECT	GO:0002523~leukocyte migration involved in inflammatory response	3	0.775194	0.0304907	ALOX5, SELE, TNF	386	14	19416	10.7787	1	0.150338	0.130862
GOTERM_BP_DIRECT	GO:0007193~adenylate cyclase-inhibiting G protein-coupled receptor signaling pathway	5	1.29199	0.0311065	OPRD1, APP, ADORA1, S1PR1, S1PR3	386	60	19416	4.19171	1	0.153191	0.133345
GOTERM_BP_DIRECT	GO:0031069~hair follicle morphogenesis	4	1.03359	0.0317002	BCL2, SNAI1, CTNNB1, TP63	386	35	19416	5.74863	1	0.155929	0.135728
GOTERM_BP_DIRECT	GO:0060326~cell chemotaxis	6	1.55039	0.0333791	PDGFRB, ABCC1, CXCL12, VCAM1, KIT, HBEGF	386	90	19416	3.35337	1	0.163991	0.142746
GOTERM_BP_DIRECT	GO:0007186~G protein-coupled receptor signaling pathway	28	7.23514	0.0336806	OPRD1, APP, CXCL8, LHB, CXCL1, PIK3CG, INS, CXCR1, ADORA1, S1PR1, CCL2, AKT1, S1PR3, S1PR2, APOE, ABCA1, PDGFRB, GPR35, FSHB, AVPR2, AKR1C3, F2, ESR1, AR, CXCL12, PPARG, PGR, CALM1	386	936	19416	1.50472	1	0.165275	0.143864
GOTERM_BP_DIRECT	GO:0032743~positive regulation of interleukin-2 production	4	1.03359	0.0340882	IL1A, IL1B, TRAF6, SPTBN1	386	36	19416	5.58895	1	0.166452	0.144888
GOTERM_BP_DIRECT	GO:0001975~response to amphetamine	4	1.03359	0.0340882	ADORA2A, TH, DRD2, DRD4	386	36	19416	5.58895	1	0.166452	0.144888
GOTERM_BP_DIRECT	GO:0045595~regulation of cell differentiation	4	1.03359	0.0340882	CEBPB, NANOG, BIRC2, RUNX2	386	36	19416	5.58895	1	0.166452	0.144888
GOTERM_BP_DIRECT	GO:0006357~regulation of transcription by RNA polymerase II	46	11.8863	0.034102	RB1, CEBPA, APP, NFAT5, KDM3A, CEBPB, THRA, EPO, GLO1, AHR, HMGB1, GLI1, HIF1A, RELA, TBX21, HMOX1, MAPK1, TP63, ESRRA, SMAD2, SREBF1, JUN, SMAD3, STAT3, NR1H4, ARNT, NFATC1, FOS, SOD2, ESR1, POU5F1, RUNX2, ESR2, NFKB1, VEGFA, IRF3, DDIT3, CDK1, PPARG, NANOG, PGR, PKN1, ATF6, TP53, NFE2L2, TP73	386	1721	19416	1.34446	1	0.166452	0.144888
GOTERM_BP_DIRECT	GO:0007052~mitotic spindle organization	5	1.29199	0.0345195	CCNB1, TNKS, NEK6, PLK1, AURKB	386	62	19416	4.05649	1	0.166452	0.144888
GOTERM_BP_DIRECT	GO:0014070~response to organic cyclic compound	5	1.29199	0.0345195	LYN, TET2, SLC7A11, PPARA, MYD88	386	62	19416	4.05649	1	0.166452	0.144888
GOTERM_BP_DIRECT	GO:0000302~response to reactive oxygen species	3	0.775194	0.034728	CAT, APOE, HIF1A	386	15	19416	10.0601	1	0.166452	0.144888
GOTERM_BP_DIRECT	GO:1901029~negative regulation of mitochondrial outer membrane permeabilization involved in apoptotic signaling pathway	3	0.775194	0.034728	GCLC, BCL2L1, HSPA1A	386	15	19416	10.0601	1	0.166452	0.144888
GOTERM_BP_DIRECT	GO:0032732~positive regulation of interleukin-1 production	3	0.775194	0.034728	GSDMD, HMGB1, TLR4	386	15	19416	10.0601	1	0.166452	0.144888
GOTERM_BP_DIRECT	GO:0045820~negative regulation of glycolytic process	3	0.775194	0.034728	STAT3, PPARA, FBP1	386	15	19416	10.0601	1	0.166452	0.144888
GOTERM_BP_DIRECT	GO:0097049~motor neuron apoptotic process	3	0.775194	0.034728	BCL2, FAS, BAX	386	15	19416	10.0601	1	0.166452	0.144888
GOTERM_BP_DIRECT	GO:0016242~negative regulation of macroautophagy	3	0.775194	0.034728	HMOX1, AKT1, MTOR	386	15	19416	10.0601	1	0.166452	0.144888
GOTERM_BP_DIRECT	GO:0043068~positive regulation of programmed cell death	3	0.775194	0.034728	CDKN1A, RIPK1, TNF	386	15	19416	10.0601	1	0.166452	0.144888
GOTERM_BP_DIRECT	GO:0050930~induction of positive chemotaxis	3	0.775194	0.034728	CXCL12, CXCL8, VEGFA	386	15	19416	10.0601	1	0.166452	0.144888
GOTERM_BP_DIRECT	GO:0021854~hypothalamus development	3	0.775194	0.034728	UQCRQ, BAX, CTNNB1	386	15	19416	10.0601	1	0.166452	0.144888
GOTERM_BP_DIRECT	GO:1900034~regulation of cellular response to heat	3	0.775194	0.034728	GSK3B, EP300, MTOR	386	15	19416	10.0601	1	0.166452	0.144888
GOTERM_BP_DIRECT	GO:0071639~positive regulation of monocyte chemotactic protein-1 production	3	0.775194	0.034728	SYK, IL1B, ADIPOQ	386	15	19416	10.0601	1	0.166452	0.144888
GOTERM_BP_DIRECT	GO:0045667~regulation of osteoblast differentiation	3	0.775194	0.034728	SNAI2, GLI1, PTK2	386	15	19416	10.0601	1	0.166452	0.144888
GOTERM_BP_DIRECT	GO:0010631~epithelial cell migration	3	0.775194	0.034728	SNAI1, SNAI2, PKN1	386	15	19416	10.0601	1	0.166452	0.144888
GOTERM_BP_DIRECT	GO:0030278~regulation of ossification	3	0.775194	0.034728	MAPK1, RUNX2, MAPK3	386	15	19416	10.0601	1	0.166452	0.144888
GOTERM_BP_DIRECT	GO:0009749~response to glucose	5	1.29199	0.0363043	SREBF1, RPS6KB1, CASP3, ADIPOQ, PTK2B	386	63	19416	3.9921	1	0.173402	0.150938
GOTERM_BP_DIRECT	GO:0050808~synapse organization	5	1.29199	0.0363043	APP, PTPRS, CTNNB1, SYN1, SNCA	386	63	19416	3.9921	1	0.173402	0.150938
GOTERM_BP_DIRECT	GO:0006986~response to unfolded protein	5	1.29199	0.0363043	HSPA8, HSPA1L, DDIT3, HSPA2, HSPA1A	386	63	19416	3.9921	1	0.173402	0.150938
GOTERM_BP_DIRECT	GO:0043122~regulation of canonical NF-kappaB signal transduction	4	1.03359	0.0365668	IL1B, TRAF6, TNF, NFKBIB	386	37	19416	5.43789	1	0.17345	0.15098
GOTERM_BP_DIRECT	GO:0048147~negative regulation of fibroblast proliferation	4	1.03359	0.0365668	FTH1, BAX, SOD2, TP53	386	37	19416	5.43789	1	0.17345	0.15098
GOTERM_BP_DIRECT	GO:0006641~triglyceride metabolic process	4	1.03359	0.0365668	GPX1, DGAT1, CAT, APOE	386	37	19416	5.43789	1	0.17345	0.15098
GOTERM_BP_DIRECT	GO:0050870~positive regulation of T cell activation	4	1.03359	0.0365668	PYCARD, PRKAA1, LCK, CCL2	386	37	19416	5.43789	1	0.17345	0.15098
GOTERM_BP_DIRECT	GO:0001657~ureteric bud development	4	1.03359	0.0365668	SMAD2, TGFB1, SMAD3, CAT	386	37	19416	5.43789	1	0.17345	0.15098
GOTERM_BP_DIRECT	GO:0008340~determination of adult lifespan	4	1.03359	0.0365668	LEP, TP53, TP63, SOD1	386	37	19416	5.43789	1	0.17345	0.15098
GOTERM_BP_DIRECT	GO:0007411~axon guidance	9	2.32558	0.0375899	CXCL12, BDNF, LAMB2, FYN, GATA3, SLC7A11, NEO1, PTK2, CDK5R1	386	192	19416	2.35784	1	0.176889	0.153974
GOTERM_BP_DIRECT	GO:0010634~positive regulation of epithelial cell migration	4	1.03359	0.0391354	IFNG, SRC, HIF1A, PTK2	386	38	19416	5.29479	1	0.176889	0.153974
GOTERM_BP_DIRECT	GO:0048148~behavioral response to cocaine	3	0.775194	0.0391784	CDK5, DRD2, DRD4	386	16	19416	9.43135	1	0.176889	0.153974
GOTERM_BP_DIRECT	GO:0048485~sympathetic nervous system development	3	0.775194	0.0391784	GDNF, GATA3, TP63	386	16	19416	9.43135	1	0.176889	0.153974
GOTERM_BP_DIRECT	GO:0046325~negative regulation of D-glucose import	3	0.775194	0.0391784	ACE, LEP, TNF	386	16	19416	9.43135	1	0.176889	0.153974
GOTERM_BP_DIRECT	GO:0002407~dendritic cell chemotaxis	3	0.775194	0.0391784	CXCR1, HMGB1, PIK3CG	386	16	19416	9.43135	1	0.176889	0.153974
GOTERM_BP_DIRECT	GO:0071375~cellular response to peptide hormone stimulus	3	0.775194	0.0391784	SRC, CYP11A1, CYP11B1	386	16	19416	9.43135	1	0.176889	0.153974
GOTERM_BP_DIRECT	GO:0090336~positive regulation of brown fat cell differentiation	3	0.775194	0.0391784	PIM1, PTGS2, INS	386	16	19416	9.43135	1	0.176889	0.153974
GOTERM_BP_DIRECT	GO:0010288~response to lead ion	3	0.775194	0.0391784	BACE1, BECN1, CAT	386	16	19416	9.43135	1	0.176889	0.153974
GOTERM_BP_DIRECT	GO:0045779~negative regulation of bone resorption	3	0.775194	0.0391784	P2RX7, IL6, CD38	386	16	19416	9.43135	1	0.176889	0.153974
GOTERM_BP_DIRECT	GO:0090280~positive regulation of calcium ion import	3	0.775194	0.0391784	PDGFRB, CXCL12, CCL2	386	16	19416	9.43135	1	0.176889	0.153974
GOTERM_BP_DIRECT	GO:0098693~regulation of synaptic vesicle cycle	3	0.775194	0.0391784	CASP3, SYN1, CDK5R1	386	16	19416	9.43135	1	0.176889	0.153974
GOTERM_BP_DIRECT	GO:0030214~hyaluronan catabolic process	3	0.775194	0.0391784	TGFB1, HEXA, FGF2	386	16	19416	9.43135	1	0.176889	0.153974
GOTERM_BP_DIRECT	GO:0033689~negative regulation of osteoblast proliferation	3	0.775194	0.0391784	SMAD2, SMAD3, BCL2	386	16	19416	9.43135	1	0.176889	0.153974
GOTERM_BP_DIRECT	GO:0045651~positive regulation of macrophage differentiation	3	0.775194	0.0391784	RB1, CASP8, RIPK1	386	16	19416	9.43135	1	0.176889	0.153974
GOTERM_BP_DIRECT	GO:0160049~negative regulation of cGAS/STING signaling pathway	3	0.775194	0.0391784	PARP1, AKT1, AURKB	386	16	19416	9.43135	1	0.176889	0.153974
GOTERM_BP_DIRECT	GO:1902948~negative regulation of tau-protein kinase activity	2	0.516796	0.0392658	RB1, IFNG	386	2	19416	50.3005	1	0.176889	0.153974
GOTERM_BP_DIRECT	GO:1903141~negative regulation of establishment of endothelial barrier	2	0.516796	0.0392658	S1PR3, VEGFA	386	2	19416	50.3005	1	0.176889	0.153974
GOTERM_BP_DIRECT	GO:1990268~response to gold nanoparticle	2	0.516796	0.0392658	MPO, TNF	386	2	19416	50.3005	1	0.176889	0.153974
GOTERM_BP_DIRECT	GO:0002246~wound healing involved in inflammatory response	2	0.516796	0.0392658	HMOX1, TLR4	386	2	19416	50.3005	1	0.176889	0.153974
GOTERM_BP_DIRECT	GO:0014806~smooth muscle hyperplasia	2	0.516796	0.0392658	NOS3, HMOX1	386	2	19416	50.3005	1	0.176889	0.153974
GOTERM_BP_DIRECT	GO:1903421~regulation of synaptic vesicle recycling	2	0.516796	0.0392658	CDK5, SNCA	386	2	19416	50.3005	1	0.176889	0.153974
GOTERM_BP_DIRECT	GO:0071887~leukocyte apoptotic process	2	0.516796	0.0392658	CASP9, CASP3	386	2	19416	50.3005	1	0.176889	0.153974
GOTERM_BP_DIRECT	GO:0001773~myeloid dendritic cell activation	2	0.516796	0.0392658	PYCARD, HMGB1	386	2	19416	50.3005	1	0.176889	0.153974
GOTERM_BP_DIRECT	GO:0099039~sphingolipid translocation	2	0.516796	0.0392658	ABCA1, ABCC1	386	2	19416	50.3005	1	0.176889	0.153974
GOTERM_BP_DIRECT	GO:0017055~negative regulation of RNA polymerase II transcription preinitiation complex assembly	2	0.516796	0.0392658	THRA, HMGB1	386	2	19416	50.3005	1	0.176889	0.153974
GOTERM_BP_DIRECT	GO:0006808~regulation of nitrogen utilization	2	0.516796	0.0392658	BCL2, BAX	386	2	19416	50.3005	1	0.176889	0.153974
GOTERM_BP_DIRECT	GO:0060557~positive regulation of vitamin D biosynthetic process	2	0.516796	0.0392658	IFNG, TNF	386	2	19416	50.3005	1	0.176889	0.153974
GOTERM_BP_DIRECT	GO:2001258~negative regulation of cation channel activity	2	0.516796	0.0392658	EPO, MMP9	386	2	19416	50.3005	1	0.176889	0.153974
GOTERM_BP_DIRECT	GO:0061767~negative regulation of lung blood pressure	2	0.516796	0.0392658	SMAD2, SMAD3	386	2	19416	50.3005	1	0.176889	0.153974
GOTERM_BP_DIRECT	GO:0048340~paraxial mesoderm morphogenesis	2	0.516796	0.0392658	SMAD2, SMAD3	386	2	19416	50.3005	1	0.176889	0.153974
GOTERM_BP_DIRECT	GO:1903597~negative regulation of gap junction assembly	2	0.516796	0.0392658	ACE, IL1B	386	2	19416	50.3005	1	0.176889	0.153974
GOTERM_BP_DIRECT	GO:0072182~regulation of nephron tubule epithelial cell differentiation	2	0.516796	0.0392658	CTNNB1, GATA3	386	2	19416	50.3005	1	0.176889	0.153974
GOTERM_BP_DIRECT	GO:0006581~acetylcholine catabolic process	2	0.516796	0.0392658	ACHE, BCHE	386	2	19416	50.3005	1	0.176889	0.153974
GOTERM_BP_DIRECT	GO:0070194~synaptonemal complex disassembly	2	0.516796	0.0392658	PLK1, HSPA2	386	2	19416	50.3005	1	0.176889	0.153974
GOTERM_BP_DIRECT	GO:0097069~cellular response to thyroxine stimulus	2	0.516796	0.0392658	GCLC, GCLM	386	2	19416	50.3005	1	0.176889	0.153974
GOTERM_BP_DIRECT	GO:0002439~chronic inflammatory response to antigenic stimulus	2	0.516796	0.0392658	IL10, TNF	386	2	19416	50.3005	1	0.176889	0.153974
GOTERM_BP_DIRECT	GO:0051541~elastin metabolic process	2	0.516796	0.0392658	LEP, HIF1A	386	2	19416	50.3005	1	0.176889	0.153974
GOTERM_BP_DIRECT	GO:1902893~regulation of miRNA transcription	2	0.516796	0.0392658	SMAD2, SMAD3	386	2	19416	50.3005	1	0.176889	0.153974
GOTERM_BP_DIRECT	GO:0097048~dendritic cell apoptotic process	2	0.516796	0.0392658	BCL2, BCL2L1	386	2	19416	50.3005	1	0.176889	0.153974
GOTERM_BP_DIRECT	GO:1905784~regulation of anaphase-promoting complex-dependent catabolic process	2	0.516796	0.0392658	PLK1, CDK2	386	2	19416	50.3005	1	0.176889	0.153974
GOTERM_BP_DIRECT	GO:0016488~farnesol catabolic process	2	0.516796	0.0392658	AKR1B10, AKR1C3	386	2	19416	50.3005	1	0.176889	0.153974
GOTERM_BP_DIRECT	GO:0031550~positive regulation of brain-derived neurotrophic factor receptor signaling pathway	2	0.516796	0.0392658	BDNF, SLC2A4	386	2	19416	50.3005	1	0.176889	0.153974
GOTERM_BP_DIRECT	GO:1904681~response to 3-methylcholanthrene	2	0.516796	0.0392658	CYP1A1, CYP1B1	386	2	19416	50.3005	1	0.176889	0.153974
GOTERM_BP_DIRECT	GO:0008050~female courtship behavior	2	0.516796	0.0392658	THRB, THRA	386	2	19416	50.3005	1	0.176889	0.153974
GOTERM_BP_DIRECT	GO:1990646~cellular response to prolactin	2	0.516796	0.0392658	SRC, FOS	386	2	19416	50.3005	1	0.176889	0.153974
GOTERM_BP_DIRECT	GO:0007616~long-term memory	4	1.03359	0.0417933	RPS6KB1, SLC2A4, APOE, DRD2	386	39	19416	5.15903	1	0.187252	0.162994
GOTERM_BP_DIRECT	GO:0033077~T cell differentiation in thymus	4	1.03359	0.0417933	CDK6, BCL2, CTNNB1, TP53	386	39	19416	5.15903	1	0.187252	0.162994
GOTERM_BP_DIRECT	GO:0050776~regulation of immune response	4	1.03359	0.0417933	SMAD2, IL4, CD40, SMAD3	386	39	19416	5.15903	1	0.187252	0.162994
GOTERM_BP_DIRECT	GO:0030073~insulin secretion	4	1.03359	0.0417933	SMAD2, SREBF1, IL1RN, LEP	386	39	19416	5.15903	1	0.187252	0.162994
GOTERM_BP_DIRECT	GO:0001937~negative regulation of endothelial cell proliferation	4	1.03359	0.0417933	ALOX5, APOE, TNF, XDH	386	39	19416	5.15903	1	0.187252	0.162994
GOTERM_BP_DIRECT	GO:0006355~regulation of DNA-templated transcription	28	7.23514	0.0421518	RB1, CEBPA, CEBPB, NR1I2, AHR, GLI1, HIF1A, RELA, INS, SOX2, EP300, NEO1, ESRRA, SMAD2, SMAD3, STAT3, NR1H4, ESR1, POU5F1, ESR2, NFKB2, ADORA2A, DDIT3, SNAI1, SNAI2, NANOG, PGR, TP53	386	957	19416	1.4717	1	0.188653	0.164214
GOTERM_BP_DIRECT	GO:0045542~positive regulation of cholesterol biosynthetic process	3	0.775194	0.0438317	SREBF1, PRKAA1, MAPK1	386	17	19416	8.87656	1	0.193857	0.168743
GOTERM_BP_DIRECT	GO:0043691~reverse cholesterol transport	3	0.775194	0.0438317	ABCA1, APOE, CES1	386	17	19416	8.87656	1	0.193857	0.168743
GOTERM_BP_DIRECT	GO:0042770~signal transduction in response to DNA damage	3	0.775194	0.0438317	CASP9, BID, MAPK3	386	17	19416	8.87656	1	0.193857	0.168743
GOTERM_BP_DIRECT	GO:0048246~macrophage chemotaxis	3	0.775194	0.0438317	MMP2, CXCL17, CCL2	386	17	19416	8.87656	1	0.193857	0.168743
GOTERM_BP_DIRECT	GO:0002221~pattern recognition receptor signaling pathway	3	0.775194	0.0438317	PYCARD, CASP1, NLRP3	386	17	19416	8.87656	1	0.193857	0.168743
GOTERM_BP_DIRECT	GO:0030194~positive regulation of blood coagulation	3	0.775194	0.0438317	SERPINE1, F2, NFE2L2	386	17	19416	8.87656	1	0.193857	0.168743
GOTERM_BP_DIRECT	GO:0070542~response to fatty acid	3	0.775194	0.0438317	TBXAS1, CAT, PTGS2	386	17	19416	8.87656	1	0.193857	0.168743
GOTERM_BP_DIRECT	GO:0071901~negative regulation of protein serine/threonine kinase activity	3	0.775194	0.0438317	PYCARD, RB1, AKT1	386	17	19416	8.87656	1	0.193857	0.168743
GOTERM_BP_DIRECT	GO:0071732~cellular response to nitric oxide	3	0.775194	0.0438317	PTPN1, CDK2, MMP3	386	17	19416	8.87656	1	0.193857	0.168743
GOTERM_BP_DIRECT	GO:0021819~layer formation in cerebral cortex	3	0.775194	0.0438317	CDK5, CTNNB1, CDK5R1	386	17	19416	8.87656	1	0.193857	0.168743
GOTERM_BP_DIRECT	GO:0097435~supramolecular fiber organization	3	0.775194	0.0438317	BAX, BID, SNCA	386	17	19416	8.87656	1	0.193857	0.168743
GOTERM_BP_DIRECT	GO:0043433~negative regulation of DNA-binding transcription factor activity	5	1.29199	0.0439674	RB1, DDIT3, PIM1, KEAP1, ESR1	386	67	19416	3.75377	1	0.19404	0.168902
GOTERM_BP_DIRECT	GO:0030216~keratinocyte differentiation	5	1.29199	0.0439674	CDKN1A, CASP3, AKR1C3, TP63, IL17A	386	67	19416	3.75377	1	0.19404	0.168902
GOTERM_BP_DIRECT	GO:0007281~germ cell development	4	1.03359	0.0445396	RPS6KB1, BAX, MTOR, BCL2L1	386	40	19416	5.03005	1	0.195936	0.170553
GOTERM_BP_DIRECT	GO:0043542~endothelial cell migration	4	1.03359	0.0445396	NOS3, CYP1B1, SNAI2, VEGFA	386	40	19416	5.03005	1	0.195936	0.170553
GOTERM_BP_DIRECT	GO:0001974~blood vessel remodeling	4	1.03359	0.0445396	ACE, AXL, NOS3, BAX	386	40	19416	5.03005	1	0.195936	0.170553
GOTERM_BP_DIRECT	GO:0007605~sensory perception of sound	8	2.06718	0.0466192	TJP1, GPX1, THRB, DDIT3, CASP3, HEXA, SNAI2, SOD1	386	165	19416	2.43881	1	0.204866	0.178326
GOTERM_BP_DIRECT	GO:0030855~epithelial cell differentiation	6	1.55039	0.0471647	CBR1, PCNA, CDK1, PPARG, CES1, VEGFA	386	99	19416	3.04852	1	0.207043	0.180221
GOTERM_BP_DIRECT	GO:0007595~lactation	4	1.03359	0.0473735	CCND1, HIF1A, XDH, VEGFA	386	41	19416	4.90737	1	0.207517	0.180633
GOTERM_BP_DIRECT	GO:0045333~cellular respiration	4	1.03359	0.0473735	UQCRQ, NDUFA4, CYP1A2, CYCS	386	41	19416	4.90737	1	0.207517	0.180633
GOTERM_BP_DIRECT	GO:0071380~cellular response to prostaglandin E stimulus	3	0.775194	0.0486783	PRKAA1, AKT1, PPARG	386	18	19416	8.38342	1	0.211435	0.184044
GOTERM_BP_DIRECT	GO:0014009~glial cell proliferation	3	0.775194	0.0486783	RB1, PTK2B, TP53	386	18	19416	8.38342	1	0.211435	0.184044
GOTERM_BP_DIRECT	GO:0002753~cytoplasmic pattern recognition receptor signaling pathway	3	0.775194	0.0486783	BECN1, IRF3, TRAF6	386	18	19416	8.38342	1	0.211435	0.184044
GOTERM_BP_DIRECT	GO:0090190~positive regulation of branching involved in ureteric bud morphogenesis	3	0.775194	0.0486783	TGFB1, GDNF, VEGFA	386	18	19416	8.38342	1	0.211435	0.184044
GOTERM_BP_DIRECT	GO:0050872~white fat cell differentiation	3	0.775194	0.0486783	CEBPA, SNAI2, PPARG	386	18	19416	8.38342	1	0.211435	0.184044
GOTERM_BP_DIRECT	GO:0045638~negative regulation of myeloid cell differentiation	3	0.775194	0.0486783	NFKBIA, CDK6, PTK2B	386	18	19416	8.38342	1	0.211435	0.184044
GOTERM_BP_DIRECT	GO:0034374~low-density lipoprotein particle remodeling	3	0.775194	0.0486783	PLA2G2A, APOE, MPO	386	18	19416	8.38342	1	0.211435	0.184044
GOTERM_BP_DIRECT	GO:0003085~negative regulation of systemic arterial blood pressure	3	0.775194	0.0486783	NPPB, ADORA1, TNF	386	18	19416	8.38342	1	0.211435	0.184044
GOTERM_BP_DIRECT	GO:0007409~axonogenesis	6	1.55039	0.0488763	AFG3L2, APP, CDK5, BCL2, DRD2, IGF1R	386	100	19416	3.01803	1	0.212072	0.184598
GOTERM_BP_DIRECT	GO:0010977~negative regulation of neuron projection development	5	1.29199	0.0502645	PTPN1, PTPRS, CD38, VIM, APOE	386	70	19416	3.59289	1	0.217637	0.189442
GOTERM_BP_DIRECT	GO:0050679~positive regulation of epithelial cell proliferation	5	1.29199	0.0502645	TGFB1, ERBB2, EGFR, RUNX2, VEGFA	386	70	19416	3.59289	1	0.217637	0.189442
GOTERM_BP_DIRECT	GO:0030501~positive regulation of bone mineralization	4	1.03359	0.0532999	P2RX7, SMAD2, SMAD3, ALOX5	386	43	19416	4.67912	1	0.22847	0.198872
GOTERM_BP_DIRECT	GO:0007043~cell-cell junction assembly	4	1.03359	0.0532999	TJP1, CDH2, CDH1, NR1H4	386	43	19416	4.67912	1	0.22847	0.198872
GOTERM_BP_DIRECT	GO:0150052~regulation of postsynapse assembly	4	1.03359	0.0532999	PTPN1, SIGMAR1, NAE1, S1PR2	386	43	19416	4.67912	1	0.22847	0.198872
GOTERM_BP_DIRECT	GO:1901796~regulation of signal transduction by p53 class mediator	4	1.03359	0.0532999	EP300, AKT1, MTOR, AURKB	386	43	19416	4.67912	1	0.22847	0.198872
GOTERM_BP_DIRECT	GO:0045721~negative regulation of gluconeogenesis	3	0.775194	0.0537087	ADIPOQ, EP300, INS	386	19	19416	7.94219	1	0.22847	0.198872
GOTERM_BP_DIRECT	GO:0043277~apoptotic cell clearance	3	0.775194	0.0537087	ALOX15, NR1H3, HMGB1	386	19	19416	7.94219	1	0.22847	0.198872
GOTERM_BP_DIRECT	GO:0008610~lipid biosynthetic process	3	0.775194	0.0537087	SREBF1, PRKAA1, ACSL4	386	19	19416	7.94219	1	0.22847	0.198872
GOTERM_BP_DIRECT	GO:0048514~blood vessel morphogenesis	3	0.775194	0.0537087	SYK, CDH2, CYP1B1	386	19	19416	7.94219	1	0.22847	0.198872
GOTERM_BP_DIRECT	GO:0033173~calcineurin-NFAT signaling cascade	3	0.775194	0.0537087	NFAT5, NFATC1, MTOR	386	19	19416	7.94219	1	0.22847	0.198872
GOTERM_BP_DIRECT	GO:0043129~surfactant homeostasis	3	0.775194	0.0537087	TGFB1, KDR, VEGFA	386	19	19416	7.94219	1	0.22847	0.198872
GOTERM_BP_DIRECT	GO:0030949~positive regulation of vascular endothelial growth factor receptor signaling pathway	3	0.775194	0.0537087	IL1B, ARNT, HIF1A	386	19	19416	7.94219	1	0.22847	0.198872
GOTERM_BP_DIRECT	GO:0048489~synaptic vesicle transport	3	0.775194	0.0537087	CDK5, CTNNB1, SNCA	386	19	19416	7.94219	1	0.22847	0.198872
GOTERM_BP_DIRECT	GO:0031396~regulation of protein ubiquitination	3	0.775194	0.0537087	CTNNB1, HSPA1B, HSPA1A	386	19	19416	7.94219	1	0.22847	0.198872
GOTERM_BP_DIRECT	GO:0033280~response to vitamin D	3	0.775194	0.0537087	TGFB1, TYR, PTGS2	386	19	19416	7.94219	1	0.22847	0.198872
GOTERM_BP_DIRECT	GO:0010165~response to X-ray	3	0.775194	0.0537087	CDKN1A, CASP3, TP53	386	19	19416	7.94219	1	0.22847	0.198872
GOTERM_BP_DIRECT	GO:1902236~negative regulation of endoplasmic reticulum stress-induced intrinsic apoptotic signaling pathway	3	0.775194	0.0537087	PTPN1, BCL2L1, HSPA1A	386	19	19416	7.94219	1	0.22847	0.198872
GOTERM_BP_DIRECT	GO:0012501~programmed cell death	3	0.775194	0.0537087	GSDMD, PKM, TOP1	386	19	19416	7.94219	1	0.22847	0.198872
GOTERM_BP_DIRECT	GO:0009306~protein secretion	5	1.29199	0.0547231	GSDMD, ABCA1, P2RX7, ERP29, NEO1	386	72	19416	3.49309	1	0.232545	0.202419
GOTERM_BP_DIRECT	GO:0000902~cell morphogenesis	6	1.55039	0.0560853	P2RX7, LYN, TGFB1, CDH2, CDH1, NOX4	386	104	19416	2.90195	1	0.238088	0.207244
GOTERM_BP_DIRECT	GO:0042098~T cell proliferation	4	1.03359	0.0563904	P2RX7, TGFB1, IL12B, PIK3CG	386	44	19416	4.57277	1	0.23848	0.207585
GOTERM_BP_DIRECT	GO:0001658~branching involved in ureteric bud morphogenesis	4	1.03359	0.0563904	GDNF, BCL2, CTNNB1, FGF2	386	44	19416	4.57277	1	0.23848	0.207585
GOTERM_BP_DIRECT	GO:0032956~regulation of actin cytoskeleton organization	6	1.55039	0.0579782	PDGFRB, IL1A, TGFB1, PTK2B, MTOR, CDK5R1	386	105	19416	2.87432	1	0.23848	0.207585
GOTERM_BP_DIRECT	GO:0060769~positive regulation of epithelial cell proliferation involved in prostate gland development	2	0.516796	0.0583182	AR, CTNNB1	386	3	19416	33.5337	1	0.23848	0.207585
GOTERM_BP_DIRECT	GO:0002154~thyroid hormone receptor signaling pathway	2	0.516796	0.0583182	THRB, THRA	386	3	19416	33.5337	1	0.23848	0.207585
GOTERM_BP_DIRECT	GO:0010893~positive regulation of steroid biosynthetic process	2	0.516796	0.0583182	IL1A, FSHB	386	3	19416	33.5337	1	0.23848	0.207585
GOTERM_BP_DIRECT	GO:0031281~positive regulation of cyclase activity	2	0.516796	0.0583182	MAPK8, MAPK3	386	3	19416	33.5337	1	0.23848	0.207585
GOTERM_BP_DIRECT	GO:0002157~positive regulation of thyroid hormone receptor signaling pathway	2	0.516796	0.0583182	THRB, THRA	386	3	19416	33.5337	1	0.23848	0.207585
GOTERM_BP_DIRECT	GO:1903660~negative regulation of complement-dependent cytotoxicity	2	0.516796	0.0583182	IL4, IL13	386	3	19416	33.5337	1	0.23848	0.207585
GOTERM_BP_DIRECT	GO:0009407~toxin catabolic process	2	0.516796	0.0583182	UGT1A10, UGT1A7	386	3	19416	33.5337	1	0.23848	0.207585
GOTERM_BP_DIRECT	GO:0050999~regulation of nitric-oxide synthase activity	2	0.516796	0.0583182	LEP, IL1B	386	3	19416	33.5337	1	0.23848	0.207585
GOTERM_BP_DIRECT	GO:0039535~regulation of RIG-I signaling pathway	2	0.516796	0.0583182	BIRC2, BIRC3	386	3	19416	33.5337	1	0.23848	0.207585
GOTERM_BP_DIRECT	GO:0002679~respiratory burst involved in defense response	2	0.516796	0.0583182	MPO, PIK3CG	386	3	19416	33.5337	1	0.23848	0.207585
GOTERM_BP_DIRECT	GO:0062033~positive regulation of mitotic sister chromatid segregation	2	0.516796	0.0583182	CDK1, AURKB	386	3	19416	33.5337	1	0.23848	0.207585
GOTERM_BP_DIRECT	GO:0032916~positive regulation of transforming growth factor beta3 production	2	0.516796	0.0583182	SMAD2, SMAD3	386	3	19416	33.5337	1	0.23848	0.207585
GOTERM_BP_DIRECT	GO:2000630~positive regulation of miRNA metabolic process	2	0.516796	0.0583182	RELA, NFKB1	386	3	19416	33.5337	1	0.23848	0.207585
GOTERM_BP_DIRECT	GO:0071000~response to magnetism	2	0.516796	0.0583182	TJP1, SOD2	386	3	19416	33.5337	1	0.23848	0.207585
GOTERM_BP_DIRECT	GO:1904999~positive regulation of leukocyte adhesion to arterial endothelial cell	2	0.516796	0.0583182	ALOX5, TNF	386	3	19416	33.5337	1	0.23848	0.207585
GOTERM_BP_DIRECT	GO:0002904~positive regulation of B cell apoptotic process	2	0.516796	0.0583182	IL10, BAX	386	3	19416	33.5337	1	0.23848	0.207585
GOTERM_BP_DIRECT	GO:0051586~positive regulation of dopamine uptake involved in synaptic transmission	2	0.516796	0.0583182	DRD2, DRD4	386	3	19416	33.5337	1	0.23848	0.207585
GOTERM_BP_DIRECT	GO:2001303~lipoxin A4 biosynthetic process	2	0.516796	0.0583182	ALOX15, ALOX12	386	3	19416	33.5337	1	0.23848	0.207585
GOTERM_BP_DIRECT	GO:0044752~response to human chorionic gonadotropin	2	0.516796	0.0583182	GCLC, GCLM	386	3	19416	33.5337	1	0.23848	0.207585
GOTERM_BP_DIRECT	GO:0045939~negative regulation of steroid metabolic process	2	0.516796	0.0583182	UGT1A1, UGT1A8	386	3	19416	33.5337	1	0.23848	0.207585
GOTERM_BP_DIRECT	GO:0060693~regulation of branching involved in salivary gland morphogenesis	2	0.516796	0.0583182	SNAI2, TNF	386	3	19416	33.5337	1	0.23848	0.207585
GOTERM_BP_DIRECT	GO:0001660~fever generation	2	0.516796	0.0583182	IL1A, IL1B	386	3	19416	33.5337	1	0.23848	0.207585
GOTERM_BP_DIRECT	GO:1902033~regulation of hematopoietic stem cell proliferation	2	0.516796	0.0583182	ACE, PIM1	386	3	19416	33.5337	1	0.23848	0.207585
GOTERM_BP_DIRECT	GO:0038091~positive regulation of cell proliferation by VEGF-activated platelet derived growth factor receptor signaling pathway	2	0.516796	0.0583182	PDGFRB, VEGFA	386	3	19416	33.5337	1	0.23848	0.207585
GOTERM_BP_DIRECT	GO:0060748~tertiary branching involved in mammary gland duct morphogenesis	2	0.516796	0.0583182	AR, PGR	386	3	19416	33.5337	1	0.23848	0.207585
GOTERM_BP_DIRECT	GO:0061308~cardiac neural crest cell development involved in heart development	2	0.516796	0.0583182	MAPK1, MAPK3	386	3	19416	33.5337	1	0.23848	0.207585
GOTERM_BP_DIRECT	GO:1900221~regulation of amyloid-beta clearance	2	0.516796	0.0583182	APP, APOE	386	3	19416	33.5337	1	0.23848	0.207585
GOTERM_BP_DIRECT	GO:0060374~mast cell differentiation	2	0.516796	0.0583182	KIT, GATA3	386	3	19416	33.5337	1	0.23848	0.207585
GOTERM_BP_DIRECT	GO:1904251~regulation of bile acid metabolic process	2	0.516796	0.0583182	PANK2, KIT	386	3	19416	33.5337	1	0.23848	0.207585
GOTERM_BP_DIRECT	GO:0035711~T-helper 1 cell activation	2	0.516796	0.0583182	CEBPB, HMGB1	386	3	19416	33.5337	1	0.23848	0.207585
GOTERM_BP_DIRECT	GO:1903940~negative regulation of TORC2 signaling	2	0.516796	0.0583182	GSK3B, RPS6KB1	386	3	19416	33.5337	1	0.23848	0.207585
GOTERM_BP_DIRECT	GO:0065008~regulation of biological quality	2	0.516796	0.0583182	TNF, PTK2	386	3	19416	33.5337	1	0.23848	0.207585
GOTERM_BP_DIRECT	GO:0032787~monocarboxylic acid metabolic process	2	0.516796	0.0583182	CYP2C9, CYP1A2	386	3	19416	33.5337	1	0.23848	0.207585
GOTERM_BP_DIRECT	GO:1903131~mononuclear cell differentiation	2	0.516796	0.0583182	NFATC1, FOS	386	3	19416	33.5337	1	0.23848	0.207585
GOTERM_BP_DIRECT	GO:0071318~cellular response to ATP	3	0.775194	0.0589136	P2RX7, PTGS2, HSP90B1	386	20	19416	7.54508	1	0.238548	0.207644
GOTERM_BP_DIRECT	GO:0015711~organic anion transport	3	0.775194	0.0589136	SLCO1B1, SLCO1B3, ABCG2	386	20	19416	7.54508	1	0.238548	0.207644
GOTERM_BP_DIRECT	GO:0008053~mitochondrial fusion	3	0.775194	0.0589136	AFG3L2, BAX, MCL1	386	20	19416	7.54508	1	0.238548	0.207644
GOTERM_BP_DIRECT	GO:2000406~positive regulation of T cell migration	3	0.775194	0.0589136	PYCARD, APP, CXCL12	386	20	19416	7.54508	1	0.238548	0.207644
GOTERM_BP_DIRECT	GO:0045807~positive regulation of endocytosis	3	0.775194	0.0589136	APOE, MIB1, SNCA	386	20	19416	7.54508	1	0.238548	0.207644
GOTERM_BP_DIRECT	GO:0043401~steroid hormone receptor signaling pathway	3	0.775194	0.0589136	MAPK1, PPARA, ESR1	386	20	19416	7.54508	1	0.238548	0.207644
GOTERM_BP_DIRECT	GO:0032332~positive regulation of chondrocyte differentiation	3	0.775194	0.0589136	SMAD2, SMAD3, RUNX2	386	20	19416	7.54508	1	0.238548	0.207644
GOTERM_BP_DIRECT	GO:0021954~central nervous system neuron development	3	0.775194	0.0589136	NTRK2, CDK5, LEP	386	20	19416	7.54508	1	0.238548	0.207644
GOTERM_BP_DIRECT	GO:0043011~myeloid dendritic cell differentiation	3	0.775194	0.0589136	IL4, CSF2, TRAF6	386	20	19416	7.54508	1	0.238548	0.207644
GOTERM_BP_DIRECT	GO:2000647~negative regulation of stem cell proliferation	3	0.775194	0.0589136	CDKN2C, TP53, FGF2	386	20	19416	7.54508	1	0.238548	0.207644
GOTERM_BP_DIRECT	GO:0060047~heart contraction	3	0.775194	0.0642844	ACE, GPX1, SOD1	386	21	19416	7.18579	1	0.258014	0.224588
GOTERM_BP_DIRECT	GO:0090201~negative regulation of release of cytochrome c from mitochondria	3	0.775194	0.0642844	GPX1, AKT1, BCL2L1	386	21	19416	7.18579	1	0.258014	0.224588
GOTERM_BP_DIRECT	GO:0045862~positive regulation of proteolysis	3	0.775194	0.0642844	HSPA8, CASP8, PLK1	386	21	19416	7.18579	1	0.258014	0.224588
GOTERM_BP_DIRECT	GO:0046323~D-glucose import	3	0.775194	0.0642844	SLC2A1, SLC2A3, SLC2A4	386	21	19416	7.18579	1	0.258014	0.224588
GOTERM_BP_DIRECT	GO:0031641~regulation of myelination	3	0.775194	0.0642844	CTNNB1, AKT1, MTOR	386	21	19416	7.18579	1	0.258014	0.224588
GOTERM_BP_DIRECT	GO:0044772~mitotic cell cycle phase transition	3	0.775194	0.0642844	CCNB3, CCNB2, CCNB1	386	21	19416	7.18579	1	0.258014	0.224588
GOTERM_BP_DIRECT	GO:0003184~pulmonary valve morphogenesis	3	0.775194	0.0642844	SMAD2, NOS3, NFATC1	386	21	19416	7.18579	1	0.258014	0.224588
GOTERM_BP_DIRECT	GO:0071391~cellular response to estrogen stimulus	3	0.775194	0.0642844	AR, ESR1, ESR2	386	21	19416	7.18579	1	0.258014	0.224588
GOTERM_BP_DIRECT	GO:0048384~retinoic acid receptor signaling pathway	3	0.775194	0.0642844	THRB, THRA, PPARG	386	21	19416	7.18579	1	0.258014	0.224588
GOTERM_BP_DIRECT	GO:0007229~integrin-mediated signaling pathway	6	1.55039	0.0659119	CD40LG, SYK, SRC, FN1, PTK2B, PTK2	386	109	19416	2.76884	1	0.264032	0.229827
GOTERM_BP_DIRECT	GO:0060070~canonical Wnt signaling pathway	6	1.55039	0.0659119	GSK3B, TGFB1, SNAI1, CTNNB1, GATA3, FGF2	386	109	19416	2.76884	1	0.264032	0.229827
GOTERM_BP_DIRECT	GO:0007283~spermatogenesis	16	4.13437	0.0684462	RB1, ACE, GPX4, SRC, FSHB, HSPA2, CDC25C, SOD1, IL1A, AR, AXL, KIT, MYBL1, TP63, BIRC3, BCL2L1	386	494	19416	1.62917	1	0.273918	0.238432
GOTERM_BP_DIRECT	GO:0032088~negative regulation of NF-kappaB transcription factor activity	5	1.29199	0.0693315	PYCARD, NFKBIA, CHUK, ADORA3, CYP1B1	386	78	19416	3.22439	1	0.276432	0.240621
GOTERM_BP_DIRECT	GO:0021762~substantia nigra development	4	1.03359	0.0695732	MAOB, HSPA5, CALM1, FGF2	386	48	19416	4.19171	1	0.276432	0.240621
GOTERM_BP_DIRECT	GO:0016079~synaptic vesicle exocytosis	3	0.775194	0.0698123	P2RX7, CDK5, SNCA	386	22	19416	6.85916	1	0.276432	0.240621
GOTERM_BP_DIRECT	GO:0060292~long-term synaptic depression	3	0.775194	0.0698123	ADORA1, CD38, PTK2B	386	22	19416	6.85916	1	0.276432	0.240621
GOTERM_BP_DIRECT	GO:0045445~myoblast differentiation	3	0.775194	0.0698123	RB1, GPX1, PLG	386	22	19416	6.85916	1	0.276432	0.240621
GOTERM_BP_DIRECT	GO:0030520~estrogen receptor signaling pathway	3	0.775194	0.0698123	AR, ESR1, ESR2	386	22	19416	6.85916	1	0.276432	0.240621
GOTERM_BP_DIRECT	GO:2000377~regulation of reactive oxygen species metabolic process	3	0.775194	0.0698123	CYP1B1, TNF, BIRC2	386	22	19416	6.85916	1	0.276432	0.240621
GOTERM_BP_DIRECT	GO:0042116~macrophage activation	3	0.775194	0.0698123	IL4, IL13, TLR4	386	22	19416	6.85916	1	0.276432	0.240621
GOTERM_BP_DIRECT	GO:0042157~lipoprotein metabolic process	3	0.775194	0.0698123	APP, APOE, PPARA	386	22	19416	6.85916	1	0.276432	0.240621
GOTERM_BP_DIRECT	GO:0043254~regulation of protein-containing complex assembly	3	0.775194	0.0698123	HSPA8, APOE, TICAM1	386	22	19416	6.85916	1	0.276432	0.240621
GOTERM_BP_DIRECT	GO:0043523~regulation of neuron apoptotic process	3	0.775194	0.0698123	SIGMAR1, GATA3, NAE1	386	22	19416	6.85916	1	0.276432	0.240621
GOTERM_BP_DIRECT	GO:0030334~regulation of cell migration	6	1.55039	0.070095	TGFB1, CDK5, MMP3, AKT1, FGF2, MET	386	111	19416	2.71895	1	0.277285	0.241363
GOTERM_BP_DIRECT	GO:0006302~double-strand break repair	5	1.29199	0.0719431	RAD50, CSNK2A1, PARP1, PLK1, TP53	386	79	19416	3.18358	1	0.284323	0.24749
GOTERM_BP_DIRECT	GO:0035235~ionotropic glutamate receptor signaling pathway	3	0.775194	0.075489	APP, PTK2B, CDK5R1	386	23	19416	6.56094	1	0.290099	0.252517
GOTERM_BP_DIRECT	GO:0030517~negative regulation of axon extension	3	0.775194	0.075489	PTPRS, CDK5, CDH1	386	23	19416	6.56094	1	0.290099	0.252517
GOTERM_BP_DIRECT	GO:1900181~negative regulation of protein localization to nucleus	3	0.775194	0.075489	GSK3B, APP, MTOR	386	23	19416	6.56094	1	0.290099	0.252517
GOTERM_BP_DIRECT	GO:0043069~negative regulation of programmed cell death	3	0.775194	0.075489	BECN1, BNIP3L, KIT	386	23	19416	6.56094	1	0.290099	0.252517
GOTERM_BP_DIRECT	GO:0050730~regulation of peptidyl-tyrosine phosphorylation	3	0.775194	0.075489	APP, FYN, EGFR	386	23	19416	6.56094	1	0.290099	0.252517
GOTERM_BP_DIRECT	GO:0030220~platelet formation	3	0.775194	0.075489	CASP9, CASP3, EP300	386	23	19416	6.56094	1	0.290099	0.252517
GOTERM_BP_DIRECT	GO:0071168~protein localization to chromatin	3	0.775194	0.075489	PARP1, PLK1, ESR1	386	23	19416	6.56094	1	0.290099	0.252517
GOTERM_BP_DIRECT	GO:0002009~morphogenesis of an epithelium	3	0.775194	0.075489	CA2, GREB1, CA9	386	23	19416	6.56094	1	0.290099	0.252517
GOTERM_BP_DIRECT	GO:0002677~negative regulation of chronic inflammatory response	2	0.516796	0.0769937	IL4, CYP19A1	386	4	19416	25.1503	1	0.290099	0.252517
GOTERM_BP_DIRECT	GO:0090170~regulation of Golgi inheritance	2	0.516796	0.0769937	MAPK1, MAPK3	386	4	19416	25.1503	1	0.290099	0.252517
GOTERM_BP_DIRECT	GO:0006701~progesterone biosynthetic process	2	0.516796	0.0769937	FSHB, LHB	386	4	19416	25.1503	1	0.290099	0.252517
GOTERM_BP_DIRECT	GO:0071248~cellular response to metal ion	2	0.516796	0.0769937	NQO1, HSD17B1	386	4	19416	25.1503	1	0.290099	0.252517
GOTERM_BP_DIRECT	GO:1905448~positive regulation of mitochondrial ATP synthesis coupled electron transport	2	0.516796	0.0769937	CCNB1, CDK1	386	4	19416	25.1503	1	0.290099	0.252517
GOTERM_BP_DIRECT	GO:1905906~regulation of amyloid fibril formation	2	0.516796	0.0769937	APP, APOE	386	4	19416	25.1503	1	0.290099	0.252517
GOTERM_BP_DIRECT	GO:0051409~response to nitrosative stress	2	0.516796	0.0769937	GCLC, GCLM	386	4	19416	25.1503	1	0.290099	0.252517
GOTERM_BP_DIRECT	GO:0002513~tolerance induction to self antigen	2	0.516796	0.0769937	LYN, TGFB1	386	4	19416	25.1503	1	0.290099	0.252517
GOTERM_BP_DIRECT	GO:0034650~cortisol metabolic process	2	0.516796	0.0769937	CYP11A1, CYP11B1	386	4	19416	25.1503	1	0.290099	0.252517
GOTERM_BP_DIRECT	GO:2001225~regulation of chloride transport	2	0.516796	0.0769937	ABCB1, CA2	386	4	19416	25.1503	1	0.290099	0.252517
GOTERM_BP_DIRECT	GO:0046666~retinal cell programmed cell death	2	0.516796	0.0769937	BCL2, BAX	386	4	19416	25.1503	1	0.290099	0.252517
GOTERM_BP_DIRECT	GO:0072331~signal transduction by p53 class mediator	2	0.516796	0.0769937	CDKN1A, TP53	386	4	19416	25.1503	1	0.290099	0.252517
GOTERM_BP_DIRECT	GO:0045191~regulation of isotype switching	2	0.516796	0.0769937	IL10, IL4	386	4	19416	25.1503	1	0.290099	0.252517
GOTERM_BP_DIRECT	GO:0030730~sequestering of triglyceride	2	0.516796	0.0769937	IL1B, TNF	386	4	19416	25.1503	1	0.290099	0.252517
GOTERM_BP_DIRECT	GO:1902219~negative regulation of intrinsic apoptotic signaling pathway in response to osmotic stress	2	0.516796	0.0769937	EPO, PTGS2	386	4	19416	25.1503	1	0.290099	0.252517
GOTERM_BP_DIRECT	GO:2000635~negative regulation of primary miRNA processing	2	0.516796	0.0769937	IL6, STAT3	386	4	19416	25.1503	1	0.290099	0.252517
GOTERM_BP_DIRECT	GO:1903378~positive regulation of oxidative stress-induced neuron intrinsic apoptotic signaling pathway	2	0.516796	0.0769937	MMP2, MCL1	386	4	19416	25.1503	1	0.290099	0.252517
GOTERM_BP_DIRECT	GO:0006534~cysteine metabolic process	2	0.516796	0.0769937	GCLC, GCLM	386	4	19416	25.1503	1	0.290099	0.252517
GOTERM_BP_DIRECT	GO:0072107~positive regulation of ureteric bud formation	2	0.516796	0.0769937	GDNF, GATA3	386	4	19416	25.1503	1	0.290099	0.252517
GOTERM_BP_DIRECT	GO:0002296~T-helper 1 cell lineage commitment	2	0.516796	0.0769937	TBX21, MTOR	386	4	19416	25.1503	1	0.290099	0.252517
GOTERM_BP_DIRECT	GO:0034776~response to histamine	2	0.516796	0.0769937	DRD2, DRD4	386	4	19416	25.1503	1	0.290099	0.252517
GOTERM_BP_DIRECT	GO:1905672~negative regulation of lysosome organization	2	0.516796	0.0769937	BECN1, MTOR	386	4	19416	25.1503	1	0.290099	0.252517
GOTERM_BP_DIRECT	GO:0048597~post-embryonic camera-type eye morphogenesis	2	0.516796	0.0769937	KDR, BAX	386	4	19416	25.1503	1	0.290099	0.252517
GOTERM_BP_DIRECT	GO:0019695~choline metabolic process	2	0.516796	0.0769937	ACHE, BCHE	386	4	19416	25.1503	1	0.290099	0.252517
GOTERM_BP_DIRECT	GO:0046886~positive regulation of hormone biosynthetic process	2	0.516796	0.0769937	ARNT, HIF1A	386	4	19416	25.1503	1	0.290099	0.252517
GOTERM_BP_DIRECT	GO:1904783~positive regulation of NMDA glutamate receptor activity	2	0.516796	0.0769937	IFNG, CCL2	386	4	19416	25.1503	1	0.290099	0.252517
GOTERM_BP_DIRECT	GO:1990402~embryonic liver development	2	0.516796	0.0769937	TGFB1, A2M	386	4	19416	25.1503	1	0.290099	0.252517
GOTERM_BP_DIRECT	GO:0038124~toll-like receptor TLR6:TLR2 signaling pathway	2	0.516796	0.0769937	RELA, MYD88	386	4	19416	25.1503	1	0.290099	0.252517
GOTERM_BP_DIRECT	GO:0010646~regulation of cell communication	2	0.516796	0.0769937	ERBB2, EGFR	386	4	19416	25.1503	1	0.290099	0.252517
GOTERM_BP_DIRECT	GO:1903978~regulation of microglial cell activation	2	0.516796	0.0769937	IL6, SPHK1	386	4	19416	25.1503	1	0.290099	0.252517
GOTERM_BP_DIRECT	GO:0071635~negative regulation of transforming growth factor beta production	2	0.516796	0.0769937	IL13, FN1	386	4	19416	25.1503	1	0.290099	0.252517
GOTERM_BP_DIRECT	GO:1900122~positive regulation of receptor binding	2	0.516796	0.0769937	BDNF, MMP9	386	4	19416	25.1503	1	0.290099	0.252517
GOTERM_BP_DIRECT	GO:0062100~positive regulation of programmed necrotic cell death	2	0.516796	0.0769937	RIPK1, TP53	386	4	19416	25.1503	1	0.290099	0.252517
GOTERM_BP_DIRECT	GO:0060742~epithelial cell differentiation involved in prostate gland development	2	0.516796	0.0769937	AR, CTNNB1	386	4	19416	25.1503	1	0.290099	0.252517
GOTERM_BP_DIRECT	GO:0120188~regulation of bile acid secretion	2	0.516796	0.0769937	PRKAA1, CES1	386	4	19416	25.1503	1	0.290099	0.252517
GOTERM_BP_DIRECT	GO:1900038~negative regulation of cellular response to hypoxia	2	0.516796	0.0769937	DRD2, NFE2L2	386	4	19416	25.1503	1	0.290099	0.252517
GOTERM_BP_DIRECT	GO:0009635~response to herbicide	2	0.516796	0.0769937	TH, CYP1A1	386	4	19416	25.1503	1	0.290099	0.252517
GOTERM_BP_DIRECT	GO:0032765~positive regulation of mast cell cytokine production	2	0.516796	0.0769937	SYK, KIT	386	4	19416	25.1503	1	0.290099	0.252517
GOTERM_BP_DIRECT	GO:0060571~morphogenesis of an epithelial fold	2	0.516796	0.0769937	AR, EGFR	386	4	19416	25.1503	1	0.290099	0.252517
GOTERM_BP_DIRECT	GO:0060978~angiogenesis involved in coronary vascular morphogenesis	2	0.516796	0.0769937	ACE, FGF2	386	4	19416	25.1503	1	0.290099	0.252517
GOTERM_BP_DIRECT	GO:0051651~maintenance of location in cell	2	0.516796	0.0769937	HEXA, APOE	386	4	19416	25.1503	1	0.290099	0.252517
GOTERM_BP_DIRECT	GO:0070495~negative regulation of thrombin-activated receptor signaling pathway	2	0.516796	0.0769937	MET, SNCA	386	4	19416	25.1503	1	0.290099	0.252517
GOTERM_BP_DIRECT	GO:0035815~positive regulation of renal sodium excretion	2	0.516796	0.0769937	NPPB, DRD2	386	4	19416	25.1503	1	0.290099	0.252517
GOTERM_BP_DIRECT	GO:0070373~negative regulation of ERK1 and ERK2 cascade	5	1.29199	0.0773146	LYN, PTPN1, PSCA, ADIPOQ, TLR4	386	81	19416	3.10497	1	0.291042	0.253338
GOTERM_BP_DIRECT	GO:0042632~cholesterol homeostasis	6	1.55039	0.0788894	ABCA1, NR1H4, IL18, NR1H3, APOE, CES1	386	115	19416	2.62437	1	0.296699	0.258262
GOTERM_BP_DIRECT	GO:0030336~negative regulation of cell migration	8	2.06718	0.0802821	GSK3B, CDH1, ADORA3, ADIPOQ, SERPINE1, BCL2, CYP1B1, DRD2	386	188	19416	2.14045	1	0.301662	0.262582
GOTERM_BP_DIRECT	GO:0007492~endoderm development	3	0.775194	0.0813066	SMAD2, TGFB1, SMAD3	386	24	19416	6.28756	1	0.303849	0.264486
GOTERM_BP_DIRECT	GO:0050768~negative regulation of neurogenesis	3	0.775194	0.0813066	IL6, IL1B, TNF	386	24	19416	6.28756	1	0.303849	0.264486
GOTERM_BP_DIRECT	GO:0071398~cellular response to fatty acid	3	0.775194	0.0813066	SREBF1, SRC, NR1H4	386	24	19416	6.28756	1	0.303849	0.264486
GOTERM_BP_DIRECT	GO:0009792~embryo development ending in birth or egg hatching	3	0.775194	0.0813066	ACE, FGF2, CDK5R1	386	24	19416	6.28756	1	0.303849	0.264486
GOTERM_BP_DIRECT	GO:0030521~androgen receptor signaling pathway	3	0.775194	0.0813066	AR, KDM3A, MAPK1	386	24	19416	6.28756	1	0.303849	0.264486
GOTERM_BP_DIRECT	GO:0042246~tissue regeneration	3	0.775194	0.0813066	SOX2, CDKN1A, PLG	386	24	19416	6.28756	1	0.303849	0.264486
GOTERM_BP_DIRECT	GO:0016055~Wnt signaling pathway	8	2.06718	0.0819052	GSK3B, PRKAA1, CSNK2A1, CCND1, TNKS2, TNKS, DDIT3, DRD2	386	189	19416	2.12912	1	0.305809	0.266192
GOTERM_BP_DIRECT	GO:0034446~substrate adhesion-dependent cell spreading	4	1.03359	0.0840069	SRC, AXL, FN1, PIK3R1	386	52	19416	3.86927	1	0.313089	0.272529
GOTERM_BP_DIRECT	GO:0050766~positive regulation of phagocytosis	4	1.03359	0.0840069	PYCARD, HSPA8, IFNG, SOD1	386	52	19416	3.86927	1	0.313089	0.272529
GOTERM_BP_DIRECT	GO:0043303~mast cell degranulation	3	0.775194	0.0872572	SYK, KIT, PIK3CG	386	25	19416	6.03606	1	0.324031	0.282053
GOTERM_BP_DIRECT	GO:0030099~myeloid cell differentiation	3	0.775194	0.0872572	CEBPA, CSF2, TET2	386	25	19416	6.03606	1	0.324031	0.282053
GOTERM_BP_DIRECT	GO:0021983~pituitary gland development	3	0.775194	0.0872572	SOX2, CDH1, GLI1	386	25	19416	6.03606	1	0.324031	0.282053
GOTERM_BP_DIRECT	GO:0030325~adrenal gland development	3	0.775194	0.0872572	SMAD2, SMAD3, CYP1B1	386	25	19416	6.03606	1	0.324031	0.282053
GOTERM_BP_DIRECT	GO:0048863~stem cell differentiation	4	1.03359	0.0878002	KIT, A2M, ESR1, RUNX2	386	53	19416	3.79627	1	0.324585	0.282535
GOTERM_BP_DIRECT	GO:0048666~neuron development	4	1.03359	0.0878002	ALK, BECN1, SOD2, SYN1	386	53	19416	3.79627	1	0.324585	0.282535
GOTERM_BP_DIRECT	GO:0000423~mitophagy	4	1.03359	0.0878002	BECN1, MAP1LC3B, ATG7, TP53	386	53	19416	3.79627	1	0.324585	0.282535
GOTERM_BP_DIRECT	GO:0032091~negative regulation of protein binding	4	1.03359	0.0878002	CDKN1A, MAPK8, BAX, AKT1	386	53	19416	3.79627	1	0.324585	0.282535
GOTERM_BP_DIRECT	GO:0001932~regulation of protein phosphorylation	4	1.03359	0.0878002	LYN, SOCS3, FN1, PTK2	386	53	19416	3.79627	1	0.324585	0.282535
GOTERM_BP_DIRECT	GO:2000045~regulation of G1/S transition of mitotic cell cycle	4	1.03359	0.0916645	CDKN1A, CDKN2C, CCND1, BID	386	54	19416	3.72596	1	0.334035	0.290762
GOTERM_BP_DIRECT	GO:0051592~response to calcium ion	4	1.03359	0.0916645	P2RX7, PTK2B, CALM1, EGFR	386	54	19416	3.72596	1	0.334035	0.290762
GOTERM_BP_DIRECT	GO:0007187~G protein-coupled receptor signaling pathway, coupled to cyclic nucleotide second messenger	4	1.03359	0.0916645	OPRD1, CCL2, OPRM1, DRD4	386	54	19416	3.72596	1	0.334035	0.290762
GOTERM_BP_DIRECT	GO:0050852~T cell receptor signaling pathway	6	1.55039	0.0931335	IKBKB, LCK, TRAF6, MAPK1, FYN, GATA3	386	121	19416	2.49424	1	0.334035	0.290762
GOTERM_BP_DIRECT	GO:0007271~synaptic transmission, cholinergic	3	0.775194	0.0933334	NQO1, ADORA2A, APOE	386	26	19416	5.80391	1	0.334035	0.290762
GOTERM_BP_DIRECT	GO:0002548~monocyte chemotaxis	3	0.775194	0.0933334	IL6, CCL8, CCL2	386	26	19416	5.80391	1	0.334035	0.290762
GOTERM_BP_DIRECT	GO:0010001~glial cell differentiation	3	0.775194	0.0933334	PFKFB3, CDH2, FGF2	386	26	19416	5.80391	1	0.334035	0.290762
GOTERM_BP_DIRECT	GO:1901673~regulation of mitotic spindle assembly	3	0.775194	0.0933334	PLK1, HSPA1B, HSPA1A	386	26	19416	5.80391	1	0.334035	0.290762
GOTERM_BP_DIRECT	GO:0009954~proximal/distal pattern formation	3	0.775194	0.0933334	CTNNB1, GLI1, TP63	386	26	19416	5.80391	1	0.334035	0.290762
GOTERM_BP_DIRECT	GO:0031016~pancreas development	3	0.775194	0.0933334	SMAD2, CTNNB1, MET	386	26	19416	5.80391	1	0.334035	0.290762
GOTERM_BP_DIRECT	GO:0045332~phospholipid translocation	3	0.775194	0.0933334	ABCA1, ABCC1, ABCB1	386	26	19416	5.80391	1	0.334035	0.290762
GOTERM_BP_DIRECT	GO:0003009~skeletal muscle contraction	3	0.775194	0.0933334	RPS6KB1, CHUK, TNF	386	26	19416	5.80391	1	0.334035	0.290762
GOTERM_BP_DIRECT	GO:0048589~developmental growth	3	0.775194	0.0933334	SMAD2, SMAD3, GATA3	386	26	19416	5.80391	1	0.334035	0.290762
GOTERM_BP_DIRECT	GO:0042908~xenobiotic transport	3	0.775194	0.0933334	ABCC1, NR1I2, SLC2A1	386	26	19416	5.80391	1	0.334035	0.290762
GOTERM_BP_DIRECT	GO:0045444~fat cell differentiation	5	1.29199	0.094585	SREBF1, CEBPA, GPX1, CCND1, EP300	386	87	19416	2.89083	1	0.334035	0.290762
GOTERM_BP_DIRECT	GO:1902034~negative regulation of hematopoietic stem cell proliferation	2	0.516796	0.0952998	CEBPA, SNAI2	386	5	19416	20.1202	1	0.334035	0.290762
GOTERM_BP_DIRECT	GO:0044546~NLRP3 inflammasome complex assembly	2	0.516796	0.0952998	PYCARD, NLRP3	386	5	19416	20.1202	1	0.334035	0.290762
GOTERM_BP_DIRECT	GO:0015757~galactose transmembrane transport	2	0.516796	0.0952998	SLC2A3, SLC5A1	386	5	19416	20.1202	1	0.334035	0.290762
GOTERM_BP_DIRECT	GO:0060011~Sertoli cell proliferation	2	0.516796	0.0952998	FSHB, BAX	386	5	19416	20.1202	1	0.334035	0.290762
GOTERM_BP_DIRECT	GO:0051900~regulation of mitochondrial depolarization	2	0.516796	0.0952998	GCLC, GCLM	386	5	19416	20.1202	1	0.334035	0.290762
GOTERM_BP_DIRECT	GO:0070427~nucleotide-binding oligomerization domain containing 1 signaling pathway	2	0.516796	0.0952998	NFKBIA, TLR4	386	5	19416	20.1202	1	0.334035	0.290762
GOTERM_BP_DIRECT	GO:0006778~porphyrin-containing compound metabolic process	2	0.516796	0.0952998	CYP1A2, CYP1A1	386	5	19416	20.1202	1	0.334035	0.290762
GOTERM_BP_DIRECT	GO:0070857~regulation of bile acid biosynthetic process	2	0.516796	0.0952998	NR1H4, CES1	386	5	19416	20.1202	1	0.334035	0.290762
GOTERM_BP_DIRECT	GO:1905278~positive regulation of epithelial tube formation	2	0.516796	0.0952998	FGF2, VEGFA	386	5	19416	20.1202	1	0.334035	0.290762
GOTERM_BP_DIRECT	GO:0070370~cellular heat acclimation	2	0.516796	0.0952998	HSPA1B, HSPA1A	386	5	19416	20.1202	1	0.334035	0.290762
GOTERM_BP_DIRECT	GO:0060536~cartilage morphogenesis	2	0.516796	0.0952998	SNAI1, SNAI2	386	5	19416	20.1202	1	0.334035	0.290762
GOTERM_BP_DIRECT	GO:0002326~B cell lineage commitment	2	0.516796	0.0952998	BCL2, TP53	386	5	19416	20.1202	1	0.334035	0.290762
GOTERM_BP_DIRECT	GO:1902952~positive regulation of dendritic spine maintenance	2	0.516796	0.0952998	APOE, INS	386	5	19416	20.1202	1	0.334035	0.290762
GOTERM_BP_DIRECT	GO:0071475~cellular hyperosmotic salinity response	2	0.516796	0.0952998	AKR1B1, FBP1	386	5	19416	20.1202	1	0.334035	0.290762
GOTERM_BP_DIRECT	GO:1905908~positive regulation of amyloid fibril formation	2	0.516796	0.0952998	APP, APOE	386	5	19416	20.1202	1	0.334035	0.290762
GOTERM_BP_DIRECT	GO:0007195~adenylate cyclase-inhibiting dopamine receptor signaling pathway	2	0.516796	0.0952998	DRD2, DRD4	386	5	19416	20.1202	1	0.334035	0.290762
GOTERM_BP_DIRECT	GO:0051823~regulation of synapse structural plasticity	2	0.516796	0.0952998	CAMK2B, DRD2	386	5	19416	20.1202	1	0.334035	0.290762
GOTERM_BP_DIRECT	GO:0072734~cellular response to staurosporine	2	0.516796	0.0952998	CASP7, CASP3	386	5	19416	20.1202	1	0.334035	0.290762
GOTERM_BP_DIRECT	GO:0033599~regulation of mammary gland epithelial cell proliferation	2	0.516796	0.0952998	GPX1, BAX	386	5	19416	20.1202	1	0.334035	0.290762
GOTERM_BP_DIRECT	GO:0010193~response to ozone	2	0.516796	0.0952998	IL1A, CAT	386	5	19416	20.1202	1	0.334035	0.290762
GOTERM_BP_DIRECT	GO:0071312~cellular response to alkaloid	2	0.516796	0.0952998	TH, BCL2L1	386	5	19416	20.1202	1	0.334035	0.290762
GOTERM_BP_DIRECT	GO:0010523~negative regulation of calcium ion transport into cytosol	2	0.516796	0.0952998	EPO, BCL2	386	5	19416	20.1202	1	0.334035	0.290762
GOTERM_BP_DIRECT	GO:0060435~bronchiole development	2	0.516796	0.0952998	MMP12, TGFB1	386	5	19416	20.1202	1	0.334035	0.290762
GOTERM_BP_DIRECT	GO:0035377~transepithelial water transport	2	0.516796	0.0952998	SLC5A1, CFTR	386	5	19416	20.1202	1	0.334035	0.290762
GOTERM_BP_DIRECT	GO:0072584~caveolin-mediated endocytosis	2	0.516796	0.0952998	MAPK1, MAPK3	386	5	19416	20.1202	1	0.334035	0.290762
GOTERM_BP_DIRECT	GO:0051222~positive regulation of protein transport	2	0.516796	0.0952998	SRC, TNF	386	5	19416	20.1202	1	0.334035	0.290762
GOTERM_BP_DIRECT	GO:0071284~cellular response to lead ion	2	0.516796	0.0952998	PTGS2, CLDN1	386	5	19416	20.1202	1	0.334035	0.290762
GOTERM_BP_DIRECT	GO:0090205~positive regulation of cholesterol metabolic process	2	0.516796	0.0952998	APOE, CES1	386	5	19416	20.1202	1	0.334035	0.290762
GOTERM_BP_DIRECT	GO:0009299~mRNA transcription	2	0.516796	0.0952998	IRF3, TP53	386	5	19416	20.1202	1	0.334035	0.290762
GOTERM_BP_DIRECT	GO:1904018~positive regulation of vasculature development	2	0.516796	0.0952998	TGFB1, CXCL12	386	5	19416	20.1202	1	0.334035	0.290762
GOTERM_BP_DIRECT	GO:0043243~positive regulation of protein-containing complex disassembly	2	0.516796	0.0952998	TNF, IGF1R	386	5	19416	20.1202	1	0.334035	0.290762
GOTERM_BP_DIRECT	GO:0060676~ureteric bud formation	2	0.516796	0.0952998	GDNF, GATA3	386	5	19416	20.1202	1	0.334035	0.290762
GOTERM_BP_DIRECT	GO:0042976~activation of Janus kinase activity	2	0.516796	0.0952998	IL4, PTK2B	386	5	19416	20.1202	1	0.334035	0.290762
GOTERM_BP_DIRECT	GO:0140448~signaling receptor ligand precursor processing	2	0.516796	0.0952998	BACE1, CASP1	386	5	19416	20.1202	1	0.334035	0.290762
GOTERM_BP_DIRECT	GO:0014061~regulation of norepinephrine secretion	2	0.516796	0.0952998	ADORA2A, ADORA3	386	5	19416	20.1202	1	0.334035	0.290762
GOTERM_BP_DIRECT	GO:0038135~ERBB2-ERBB4 signaling pathway	2	0.516796	0.0952998	ERBB2, HBEGF	386	5	19416	20.1202	1	0.334035	0.290762
GOTERM_BP_DIRECT	GO:0051584~regulation of dopamine uptake involved in synaptic transmission	2	0.516796	0.0952998	GDNF, DRD2	386	5	19416	20.1202	1	0.334035	0.290762
GOTERM_BP_DIRECT	GO:1901532~regulation of hematopoietic progenitor cell differentiation	2	0.516796	0.0952998	KDR, VEGFA	386	5	19416	20.1202	1	0.334035	0.290762
GOTERM_BP_DIRECT	GO:1905605~positive regulation of blood-brain barrier permeability	2	0.516796	0.0952998	TJP1, OCLN	386	5	19416	20.1202	1	0.334035	0.290762
GOTERM_BP_DIRECT	GO:0061431~cellular response to methionine	2	0.516796	0.0952998	MTOR, NFE2L2	386	5	19416	20.1202	1	0.334035	0.290762
GOTERM_BP_DIRECT	GO:1902951~negative regulation of dendritic spine maintenance	2	0.516796	0.0952998	FYN, APOE	386	5	19416	20.1202	1	0.334035	0.290762
GOTERM_BP_DIRECT	GO:0070849~response to epidermal growth factor	2	0.516796	0.0952998	MAPK1, MAPK3	386	5	19416	20.1202	1	0.334035	0.290762
GOTERM_BP_DIRECT	GO:0071681~cellular response to indole-3-methanol	2	0.516796	0.0952998	CDH1, CTNNB1	386	5	19416	20.1202	1	0.334035	0.290762
GOTERM_BP_DIRECT	GO:0072676~lymphocyte migration	2	0.516796	0.0952998	TBX21, GATA3	386	5	19416	20.1202	1	0.334035	0.290762
GOTERM_BP_DIRECT	GO:0070424~regulation of nucleotide-binding domain, leucine rich repeat containing receptor signaling pathway	2	0.516796	0.0952998	BIRC2, BIRC3	386	5	19416	20.1202	1	0.334035	0.290762
GOTERM_BP_DIRECT	GO:0071359~cellular response to dsRNA	2	0.516796	0.0952998	P2RX7, NFKB1	386	5	19416	20.1202	1	0.334035	0.290762
GOTERM_BP_DIRECT	GO:2000773~negative regulation of cellular senescence	3	0.775194	0.0995278	CDK6, TERT, TP63	386	27	19416	5.58895	1	0.347336	0.302339
GOTERM_BP_DIRECT	GO:2000060~positive regulation of ubiquitin-dependent protein catabolic process	3	0.775194	0.0995278	PTK2B, PTK2, NFE2L2	386	27	19416	5.58895	1	0.347336	0.302339
GOTERM_BP_DIRECT	GO:0032967~positive regulation of collagen biosynthetic process	3	0.775194	0.0995278	TGFB1, VIM, F2	386	27	19416	5.58895	1	0.347336	0.302339
GOTERM_BP_DIRECT	GO:0043616~keratinocyte proliferation	3	0.775194	0.0995278	CDKN1A, TP63, IL17A	386	27	19416	5.58895	1	0.347336	0.302339
GOTERM_BP_DIRECT	GO:0072332~intrinsic apoptotic signaling pathway by p53 class mediator	3	0.775194	0.0995278	PYCARD, BAX, TP53	386	27	19416	5.58895	1	0.347336	0.302339
GOTERM_BP_DIRECT	GO:0007519~skeletal muscle tissue development	4	1.03359	0.0995999	HSPA8, CDK5, HSD17B1, EP300	386	56	19416	3.59289	1	0.347336	0.302339

## Sheet: Bp_filter
S4 File. Gene Ontology (GO) enrichment results obtained using the DAVID database.
Category	Term	Count	%	PValue	Genes	List Total	Pop Hits	Pop Total	Fold Enrichment	Bonferroni	Benjamini	FDR
GOTERM_BP_DIRECT	GO:0045944~positive regulation of transcription by RNA polymerase II	89	22.9974	1.98e-26	RB1, APP, CSF3, CD40, THRB, THRA, AHR, HMGB1, GLI1, FGF2, TNF, SOX2, IKBKB, AKT1, EP300, MYBL1, TP63, IL10, SREBF1, PARP1, CHUK, FSHB, IL13, TET2, IL18, ARNT, FOS, POU5F1, RUNX2, MMP12, IL1A, AR, PKM, IFNG, IRF3, TRAF6, IL1B, DDIT3, PPARG, PGR, PPARA, MET, ATF6, TLR4, TP53, CEBPA, NFAT5, KDM3A, CEBPB, TNKS, NR1I2, PIK3R1, GATA3, HIF1A, EGFR, RELA, TBX21, S1PR1, NLRP3, RIPK1, DRD2, MAPK3, ESRRA, S…	386	1246	19416	3.59289	8.18e-23	1.36e-23	1.19e-23
GOTERM_BP_DIRECT	GO:0007165~signal transduction	72	18.6047	1.12e-14	ALK, IL1RN, PTPRS, CXCL8, EPO, CXCL1, HMGB1, FGF2, IGF1R, PYCARD, ADORA3, ADORA1, CCN5, TNFSF10, CASP1, CD38, AKT1, PDGFRB, MAP2K4, CSNK2A1, SYK, ADIPOQ, AR, IL1B, KIT, PPARG, PGR, MET, ATF6, HBEGF, CAMK2B, NFAT5, PRKAA1, SRC, LHB, NR1I2, PIK3R1, GATA3, HIF1A, EGFR, MAPK8, CCL8, TTR, ERBB2, PTK2B, CCL2, MAPK1, NLRP3, NAE1, DRD4, LYN, HSPA8, GABRA6, STAT3, ARHGAP29, TNFRSF10B, ESR1, ESR2, NFKB1, N…	386	1326	19416	2.73125	4.62e-11	1.65e-12	1.44e-12
GOTERM_BP_DIRECT	GO:0043066~negative regulation of apoptotic process	63	16.2791	2.52e-31	GSK3B, CDKN1A, TFRC, AKR1B1, MPO, TNF, IGF1R, ADORA1, PIM1, CD38, AKT1, IL10, BNIP3L, DAPK1, SPHK1, MMP9, CAT, TP53, BIRC2, BIRC3, LTF, BECN1, PRKAA1, SRC, GLO1, PIK3R1, EGFR, RELA, HSP90B1, SOCS3, MAPK8, ERBB2, PTK2B, RIPK1, MCL1, SNCA, SMAD2, NQO1, SMAD3, HSPA5, PLK1, NR1H4, SOD2, MTOR, NFKB1, PTK2, VEGFA, TJP1, IL4, GCLC, IL6, CD40LG, RPS6KB1, GDNF, AXL, LEP, BCL2, CDK1, CTNNB1, FAS, HSPA1B, B…	386	506	19416	6.26271	1.04e-27	1.04e-27	9.04e-28
GOTERM_BP_DIRECT	GO:0045893~positive regulation of DNA-templated transcription	60	15.5039	7.45e-21	EPO, AHR, GLI1, FGF2, TNF, SOX2, IKBKB, CDH1, PIM1, CD38, AKT1, EP300, MYBL1, TP63, IL10, CHUK, AIP, ARNT, FOS, RUNX2, AR, IRF3, IL1B, DDIT3, PPARG, PPARA, TP53, BIRC2, KDM3A, CEBPB, PRKAA1, NR1I2, GATA3, HIF1A, EGFR, RELA, TFPT, TBX21, APOE, SMAD2, JUN, TGFB1, SMAD3, STAT3, NR1H4, NR1H3, NFATC1, ESR1, ESR2, NFKB1, IL4, IL6, IL5, CDK2, SNAI1, CTNNB1, PKN1, NFE2L2, NFKBIB, TP73	386	717	19416	4.20925	3.07e-17	3.07e-18	2.67e-18
GOTERM_BP_DIRECT	GO:0010628~positive regulation of gene expression	58	14.9871	5.96e-27	APP, GSK3B, CSF2, CXCL8, TFRC, FGF2, TNF, AKT1, CHUK, FSHB, IL13, AVPR2, TICAM1, POU5F1, RUNX2, IL1A, AR, IFNG, IL1B, ERP29, PPARG, PGR, TLR4, TP53, CRP, CEBPA, NFAT5, PRKAA1, NR1I2, HIF1A, RELA, INS, MAPK9, MAPK8, ERBB2, RIPK1, SMAD2, NTRK2, IL33, TGFB1, SMAD3, NOS3, STAT3, FN1, MTOR, VEGFA, P2RX7, IL4, OCLN, IL6, CDK6, CDK1, CTNNB1, VIM, MYD88, HSPA1B, NFE2L2, HSPA1A	386	505	19416	5.77709	2.46e-23	4.91e-24	4.28e-24
GOTERM_BP_DIRECT	GO:0000122~negative regulation of transcription by RNA polymerase II	58	14.9871	9.27e-14	RB1, APP, THRB, THRA, EPO, KEAP1, HMGB1, TNF, SOX2, CCND1, EP300, TP63, SREBF1, PARP1, POU5F1, MMP12, AR, IFNG, IRF3, TRAF6, DDIT3, PPARG, PPARA, FBP1, TP53, PPID, CEBPA, CEBPB, PCNA, SRC, NR1I2, GATA3, RELA, AURKB, TBX21, SNCA, SMAD2, IL33, JUN, TGFB1, SMAD3, PLK1, STAT3, NR1H4, NR1H3, ESR1, ESR2, NFKB1, VEGFA, IL4, CDK6, LEP, CDK2, SNAI1, SNAI2, CTNNB1, NANOG, HSPA1A	386	958	19416	3.04533	3.82e-10	1.16e-11	1.01e-11
GOTERM_BP_DIRECT	GO:0006954~inflammatory response	55	14.2119	3.77e-28	CD40, IL1RN, CXCL8, CXCL1, HMGB1, TNF, PIK3CG, PYCARD, IKBKB, ADORA3, ADORA1, AKT1, CHUK, SPHK1, IL13, IL18, FOS, TICAM1, IL1A, ADORA2A, IL1B, KIT, TLR4, CRP, CEBPB, ALOX15, GATA3, RELA, CCL8, CCL2, NLRP3, RIPK1, S1PR3, TGFB1, VCAM1, NOS2, PLA2G2A, STAT3, NR1H4, SELE, MTOR, NFKB1, NFKB2, SELP, P2RX7, IL6, CD40LG, IL5, AXL, FASN, NOX4, MYD88, IL17A, NFE2L2, NFKBIB	386	424	19416	6.52483	1.56e-24	5.18e-25	4.51e-25
GOTERM_BP_DIRECT	GO:0006338~chromatin remodeling	53	13.6951	8e-12	RB1, ALK, GSK3B, PTPRS, FLT3, PIK3CG, IGF1R, IKBKB, PIM1, KDR, AKT1, NEK2, TP63, PDGFRB, MAP2K4, CSNK2A1, SYK, DAPK1, CDC25C, ERN1, AFG3L2, PKM, LCK, KIT, TOP1, MET, CFTR, KDM3A, PRKAA1, SRC, GATA3, PKMYT1, EGFR, TFPT, ERBB2, PTK2B, RIPK1, FYN, LYN, PTPN1, NTRK2, HSPA5, NEK6, ESR1, MTOR, PTK2, RPS6KB1, CDK5, AXL, CDK2, CDK1, PKN1, MYD88	386	917	19416	2.90723	3.3e-08	6.87e-10	5.98e-10
GOTERM_BP_DIRECT	GO:0006915~apoptotic process	52	13.4367	4.21e-18	APP, AHR, PYCARD, CASP9, CASP7, CASP8, CASP3, TNFSF10, PIM1, CASP1, EP300, TP63, PARP1, CSNK2A1, APAF1, GPX4, DAPK1, MMP9, IL1A, IFNG, ADORA2A, IRF3, IL1B, TP53, BIRC2, PPID, BIRC3, BECN1, PFKFB3, AFP, TFPT, PTK2B, MAPK1, NLRP3, RIPK1, MCL1, MAPK3, NEK6, TNFRSF10B, NFKB1, SOD1, VEGFA, RPS6KB1, BCL2, CDK1, CYCS, BAX, FAS, MYD88, IL17A, BCL2L1, TP73	386	620	19416	4.21875	1.73e-14	1.45e-15	1.26e-15
GOTERM_BP_DIRECT	GO:0009410~response to xenobiotic stimulus	47	12.1447	1.29e-30	BECN1, CDKN1A, ABCB1, MAOB, SRC, GATA3, AHR, PTGS2, TNF, RELA, CCND1, CDH1, CASP3, PTK2B, CD38, CA9, DRD2, SNCA, IL10, LYN, SREBF1, HSPA8, ABCC1, TGFB1, ACE, GPX1, CHUK, MMP2, FOS, SOD2, SOD1, P2RX7, TJP1, GCLC, ADORA2A, RPS6KB1, LCK, CDK4, CAT, BCL2, CDK1, CTNNB1, PPARG, TOP1, GCLM, TP53, TP73	386	257	19416	9.19893	5.31e-27	2.65e-27	2.31e-27
GOTERM_BP_DIRECT	GO:0006357~regulation of transcription by RNA polymerase II	46	11.8863	0.034102	RB1, CEBPA, APP, NFAT5, KDM3A, CEBPB, THRA, EPO, GLO1, AHR, HMGB1, GLI1, HIF1A, RELA, TBX21, HMOX1, MAPK1, TP63, ESRRA, SMAD2, SREBF1, JUN, SMAD3, STAT3, NR1H4, ARNT, NFATC1, FOS, SOD2, ESR1, POU5F1, RUNX2, ESR2, NFKB1, VEGFA, IRF3, DDIT3, CDK1, PPARG, NANOG, PGR, PKN1, ATF6, TP53, NFE2L2, TP73	386	1721	19416	1.34446	1	0.166452	0.144888
GOTERM_BP_DIRECT	GO:0008284~positive regulation of cell population proliferation	44	11.3695	1.16e-15	CSF3, PRKAA1, CSF2, EPO, FLT3, COX17, ODC1, GLI1, FGF2, RELA, EGFR, IGF1R, INS, ERBB2, KDR, PTK2B, S1PR3, S1PR2, LYN, PDGFRB, NTRK2, TGFB1, CSNK2A1, SPHK1, FSHB, AVPR2, AKR1C3, FN1, F2, PTK2, VEGFA, TJP1, IL4, AR, IL6, IFNG, GDNF, CDK4, IL1B, LEP, CDK2, BCL2, CTNNB1, HBEGF	386	511	19416	4.33116	4.58e-12	2.17e-13	1.89e-13
GOTERM_BP_DIRECT	GO:0008285~negative regulation of cell population proliferation	41	10.5943	6.22e-16	CEBPA, APP, BECN1, CDKN1A, CXCL8, PLG, CXCL1, GATA3, PTGS2, ADORA3, FTH1, ADORA1, PTK2B, CYP1B1, DRD2, IL10, LYN, SMAD2, PTPN1, BCHE, TGFB1, CDKN2C, SMAD3, NOS3, AVPR2, STAT3, DHCR24, OPRM1, SOD2, IL1A, AR, IL6, CDK6, ADORA2A, IL1B, NOX4, CTNNB1, TP53, HSPA1B, HSPA1A, TP73	386	435	19416	4.74097	2.75e-12	1.28e-13	1.12e-13
GOTERM_BP_DIRECT	GO:0001666~response to hypoxia	38	9.81912	3.18e-27	BECN1, PRKAA1, TFRC, EPO, SLC2A1, PLAT, KCNA5, HIF1A, TNF, HSP90B1, CASP9, CASP3, ADORA1, PTK2B, EP300, CD38, CA9, DRD2, SMAD2, TGFB1, ACE, VCAM1, SMAD3, NOS2, APAF1, MMP2, ADIPOQ, ARNT, SOD2, VEGFA, IL1A, CXCL12, TH, LEP, CAT, CYP1A1, PPARA, BIRC2	386	178	19416	10.7383	1.31e-23	3.28e-24	2.86e-24
GOTERM_BP_DIRECT	GO:0071222~cellular response to lipopolysaccharide	38	9.81912	1.76e-25	CSF3, CD40, CSF2, CXCL8, SRC, SERPINE1, CXCL1, HMGB1, PTGS2, TNF, RELA, PYCARD, CASP7, MAPK8, CASP1, IL12B, CCL2, NLRP3, IL10, ABCA1, NOS2, MMP3, IL18, NR1H4, NR1H3, TICAM1, MMP9, NFKB1, IL1A, IL6, AXL, CDK4, TRAF6, IL1B, VIM, TLR4, MYD88, NFKBIB	386	198	19416	9.65363	7.24e-22	1.03e-22	9e-23
GOTERM_BP_DIRECT	GO:0043065~positive regulation of apoptotic process	37	9.56072	5.67e-17	APP, SRC, HMGB1, PTGS2, TNF, CASP9, PYCARD, TFPT, MAPK8, CASP8, TNFSF10, CYP1B1, RIPK1, BID, ATG7, MCL1, SNCA, BNIP3L, JUN, TGFB1, ACE, APAF1, DAPK1, TNFRSF10B, MMP9, SOD1, IL6, BCL2, BAX, CTNNB1, FAS, PPARG, ATF6, TP53, PPID, BCL2L1, TP73	386	327	19416	5.6915	4.58e-13	1.56e-14	1.36e-14
GOTERM_BP_DIRECT	GO:0030335~positive regulation of cell migration	36	9.30233	4.95e-18	CSF2, GLI1, CLDN1, EGFR, IGF1R, INS, CASP8, CCL8, KDR, S1PR1, PTK2B, CCL2, AKT1, LYN, PDGFRB, SMAD2, HSPA8, TGFB1, SMAD3, HSPA5, F10, MMP2, SPHK1, FSHB, STAT3, SOD2, PTK2, VEGFA, TJP1, IL4, CXCL12, IL1B, KIT, SNAI1, SNAI2, HBEGF	386	285	19416	6.35375	2.04e-14	1.57e-15	1.37e-15
GOTERM_BP_DIRECT	GO:0010629~negative regulation of gene expression	35	9.04393	8.2e-16	RB1, OPRD1, APP, GSK3B, CDKN1A, PRKAA1, CXCL8, SRC, FGF2, HIF1A, TNF, INS, TERT, KDR, AKT1, FYN, APOE, XDH, SMAD2, TGFB1, ACE, SMAD3, NOS2, STAT3, ESR1, POU5F1, NFKB1, VEGFA, OCLN, IFNG, ERP29, CDK1, CTNNB1, PPARG, PGR	386	314	19416	5.60675	3.2e-12	1.61e-13	1.4e-13
GOTERM_BP_DIRECT	GO:0045087~innate immune response	34	8.78553	3.26e-08	CRP, APP, SRC, GATA3, HMGB1, RELA, PIK3CG, IKBKB, PYCARD, NLRP3, FYN, LYN, GSDMD, NQO1, SYK, PARP1, CHUK, IFNB1, DAPK1, ARG1, MMP3, NR1H4, TICAM1, NFKB1, NFKB2, IRF3, LCK, AXL, TRAF6, PPARG, TLR4, MYD88, IL17A, LTF	386	564	19416	3.0323	0.000134	1.37e-06	1.19e-06
GOTERM_BP_DIRECT	GO:0032496~response to lipopolysaccharide	32	8.26873	2.28e-23	CEBPB, MAOB, EPO, PTGS2, MPO, CLDN1, CASP9, CASP8, CASP3, SNCA, NQO1, ACE, VCAM1, GPX1, UGT1A1, NOS2, CHUK, GPX4, NOS3, IL13, FOS, SOD2, SELE, NFKB2, SELP, P2RX7, TJP1, TH, RPS6KB1, IL1B, CYP1A1, TLR4	386	145	19416	11.1008	9.4e-20	1.04e-20	9.09e-21
GOTERM_BP_DIRECT	GO:0051897~positive regulation of phosphatidylinositol 3-kinase/protein kinase B signal transduction	32	8.26873	2.62e-19	APP, BECN1, CSF3, FLT3, SRC, GATA3, FGF2, TNF, EGFR, PIK3CG, IGF1R, INS, KDR, PTK2B, PDGFRB, NTRK2, TGFB1, GPX1, AKR1C3, IL18, FN1, F2, MTOR, PTK2, VEGFA, SELP, AXL, LEP, CAT, KIT, NOX4, HBEGF	386	196	19416	8.21233	1.08e-15	9.81e-17	8.54e-17
GOTERM_BP_DIRECT	GO:0006955~immune response	32	8.26873	8.4e-08	OPRD1, CEBPB, CSF3, IL1RN, CSF2, CXCL8, AFP, PIK3R1, TNF, PIK3CG, IGF1R, CXCR1, FTH1, TNFSF10, CCL2, IL10, SMAD2, SMAD3, CHUK, IL13, IL18, IL4, IL1A, IL6, IL5, CXCL12, CD40LG, IL1B, CYP11B1, FAS, TLR4, IL17A	386	529	19416	3.04275	0.000346	3.06e-06	2.67e-06
GOTERM_BP_DIRECT	GO:0043123~positive regulation of canonical NF-kappaB signal transduction	31	8.01034	1.47e-16	NFAT5, CD40, TFRC, TNF, RELA, IKBKB, PYCARD, CASP8, CASP1, TNFSF10, HMOX1, RIPK1, TGFB1, PARP1, CHUK, NEK6, ADIPOQ, STAT3, TNFRSF10B, TICAM1, VEGFA, IL1A, CD40LG, IRF3, TRAF6, IL1B, TLR4, MYD88, BIRC2, BIRC3, LTF	386	226	19416	6.89963	4.58e-13	3.38e-14	2.94e-14
GOTERM_BP_DIRECT	GO:0045471~response to ethanol	30	7.75194	1.76e-24	OPRD1, CSF3, MAOB, GATA3, SLC2A4, TNF, CLDN1, IGF1R, CASP8, PTK2B, FYN, SREBF1, NQO1, HSPA8, ST6GAL1, VCAM1, IL13, ADIPOQ, FOS, SOD1, TJP1, TH, RPS6KB1, LEP, TBXAS1, CAT, CDK1, PPARA, MYD88, BIRC2	386	112	19416	13.4734	7.24e-21	9.05e-22	7.87e-22
GOTERM_BP_DIRECT	GO:0006468~protein phosphorylation	30	7.75194	1.07e-12	CAMK2B, GSK3B, PRKAA1, IKBKB, MAPK9, MAPK8, ERBB2, PIM1, PTK2B, CCL2, AKT1, MAPK1, NEK2, FYN, MAPK3, LYN, SYK, CSNK2A1, CHUK, DAPK1, NEK6, PLK1, MTOR, ERN1, CDK6, CDK5, LCK, CDK4, CDK2, PKN1	386	292	19416	5.16786	4.43e-09	1.08e-10	9.41e-11
GOTERM_BP_DIRECT	GO:0045892~negative regulation of DNA-templated transcription	29	7.49354	1.22e-05	RB1, CEBPA, CSF2, THRA, NR1I2, GATA3, AHR, TNF, RELA, TBX21, CD38, TP63, SMAD2, HSPA8, JUN, TGFB1, PARP1, ADIPOQ, RUNX2, IL4, GCLC, IFNG, CDK5, TRAF6, DDIT3, CTNNB1, PPARG, TP53, CDK5R1	386	574	19416	2.54132	0.0491966	0.000238	0.000207
GOTERM_BP_DIRECT	GO:0030154~cell differentiation	29	7.49354	0.000271	RB1, CAMK2B, GSK3B, THRB, THRA, SRC, NR1I2, CXCL17, FGF2, SOX2, SOCS3, AKT1, FYN, MYBL1, MCL1, SMAD2, NTRK2, SMAD3, SYK, APAF1, STAT3, NR1H4, NR1H3, ARNT, VEGFA, IL6, PPARG, NANOG, PPARA	386	687	19416	2.12331	0.672676	0.00325555	0.0028338
GOTERM_BP_DIRECT	GO:0007186~G protein-coupled receptor signaling pathway	28	7.23514	0.0336806	OPRD1, APP, CXCL8, LHB, CXCL1, PIK3CG, INS, CXCR1, ADORA1, S1PR1, CCL2, AKT1, S1PR3, S1PR2, APOE, ABCA1, PDGFRB, GPR35, FSHB, AVPR2, AKR1C3, F2, ESR1, AR, CXCL12, PPARG, PGR, CALM1	386	936	19416	1.50472	1	0.165275	0.143864
GOTERM_BP_DIRECT	GO:0006355~regulation of DNA-templated transcription	28	7.23514	0.0421518	RB1, CEBPA, CEBPB, NR1I2, AHR, GLI1, HIF1A, RELA, INS, SOX2, EP300, NEO1, ESRRA, SMAD2, SMAD3, STAT3, NR1H4, ESR1, POU5F1, ESR2, NFKB2, ADORA2A, DDIT3, SNAI1, SNAI2, NANOG, PGR, TP53	386	957	19416	1.4717	1	0.188653	0.164214
GOTERM_BP_DIRECT	GO:0043410~positive regulation of MAPK cascade	27	6.97674	1.28e-14	APP, CD40, FLT3, HMGB1, FGF2, TNF, IGF1R, INS, SOX2, CDH2, ERBB2, ADORA1, KDR, DRD2, LYN, NTRK2, TGFB1, SYK, SOD1, VEGFA, P2RX7, AR, IL6, LEP, KIT, CTNNB1, TP73	386	193	19416	7.03686	5.26e-11	1.75e-12	1.53e-12
GOTERM_BP_DIRECT	GO:0001934~positive regulation of protein phosphorylation	26	6.71835	3.34e-13	APP, CDKN1A, CD40, TFRC, FGF2, TNF, EGFR, CCND1, ERBB2, KDR, AKT1, RIPK1, LYN, MAP2K4, NTRK2, ADIPOQ, HSPA2, F2, MMP9, PTK2, VEGFA, P2RX7, IL1B, LEP, ERP29, FAS	386	203	19416	6.44243	1.38e-09	3.63e-11	3.16e-11
GOTERM_BP_DIRECT	GO:0006805~xenobiotic metabolic process	24	6.20155	1.27e-16	NQO1, CBR1, BCHE, UGT1A10, ABCC1, ABCB1, UGT1A1, UGT2B15, NR1I2, AIP, AHR, CYP3A4, SULT1A1, SLCO1B1, CYP2C9, CYP21A2, CYP1A2, SLCO1B3, CYP1A1, CYP1B1, CYP2E1, UGT1A9, UGT1A8, UGT1A7	386	119	19416	10.1446	4.58e-13	3.07e-14	2.67e-14
GOTERM_BP_DIRECT	GO:0050728~negative regulation of inflammatory response	24	6.20155	3.06e-14	IL10, RB1, SMAD2, SMAD3, IL13, STAT3, ADIPOQ, CXCL17, NR1H4, NR1H3, ARNT, GATA3, AHR, NFKB1, SOD1, IL4, SOCS3, ADORA2A, ALOX5, LPCAT3, NLRP3, PPARG, APOE, PPARA	386	151	19416	7.99478	1.26e-10	4.06e-12	3.54e-12
GOTERM_BP_DIRECT	GO:0070374~positive regulation of ERK1 and ERK2 cascade	24	6.20155	2.1e-11	PDGFRB, APP, TGFB1, EPO, SRC, PLA2G2A, ALOX15, CXCL17, HMGB1, OPRM1, FGF2, TNF, EGFR, ICAM1, VEGFA, PYCARD, IL1A, KDR, PTK2B, NOX4, APOE, DRD2, TLR4, MAPK3	386	205	19416	5.88884	8.67e-08	1.7e-09	1.48e-09
GOTERM_BP_DIRECT	GO:0001525~angiogenesis	24	6.20155	3.26e-09	PDGFRB, PANK2, CXCL8, SYK, NOS3, MMP2, SERPINE1, CXCL17, IL18, FN1, PTGS2, HIF1A, PIK3CG, PTK2, VEGFA, CASP8, CCL8, LEP, S1PR1, KDR, CYP1B1, CCL2, HMOX1, TGFBI	386	264	19416	4.57277	1.34e-05	1.82e-07	1.58e-07
GOTERM_BP_DIRECT	GO:0035556~intracellular signal transduction	24	6.20155	6.64e-05	SMAD2, GSK3B, CXCL8, SYK, TFRC, DAPK1, SRC, SPHK1, NFATC1, CXCL1, RELA, SOCS3, LCK, LEP, KIT, ERBB2, AKT1, HMOX1, MAPK1, RIPK1, FYN, PKN1, DRD2, MAPK3	386	468	19416	2.57951	0.23956	0.000996	0.000867
GOTERM_BP_DIRECT	GO:0051092~positive regulation of NF-kappaB transcription factor activity	23	5.94315	2.92e-15	ALK, CD40, CHUK, TFRC, SPHK1, STAT3, IL18, TNF, RELA, INS, PYCARD, IKBKB, AR, CD40LG, IL1B, TRAF6, NLRP3, RIPK1, TLR4, MYD88, HSPA1B, HSPA1A, LTF	386	122	19416	9.48288	1.19e-11	5.24e-13	4.56e-13
GOTERM_BP_DIRECT	GO:0006974~DNA damage response	23	5.94315	3.09e-07	LYN, NFAT5, CDKN1A, SLF2, PARP1, CSNK2A1, MTOR, CASP9, RAD50, IRF3, CCND1, CASP3, DDIT3, TRAF6, BCL2, CDK1, MAPK1, NAE1, TP53, TP63, MCL1, TP73, MAPK3	386	312	19416	3.70805	0.00127339	9.88e-06	8.6e-06
GOTERM_BP_DIRECT	GO:0071356~cellular response to tumor necrosis factor	22	5.68475	4.6e-15	CEBPA, CD40, VCAM1, CXCL8, CHUK, NFATC1, GATA3, FOS, SLC2A4, CLDN1, RELA, NFKB1, PYCARD, NFKBIA, IKBKB, CYP1B1, CCL2, AKT1, MAPK1, RIPK1, NFE2L2, MAPK3	386	111	19416	9.96947	1.88e-11	7.91e-13	6.88e-13
GOTERM_BP_DIRECT	GO:0046777~protein autophosphorylation	22	5.68475	4.83e-13	LYN, PDGFRB, ALK, CAMK2B, NTRK2, GSK3B, DAPK1, FLT3, SRC, NEK6, EGFR, MTOR, PTK2, IGF1R, ERN1, KIT, PIM1, KDR, PTK2B, AKT1, RIPK1, NEK2	386	139	19416	7.96123	1.99e-09	5.1e-11	4.44e-11
GOTERM_BP_DIRECT	GO:0042981~regulation of apoptotic process	22	5.68475	1.46e-08	ALK, APAF1, DAPK1, FLT3, TNFRSF10B, CASP9, PYCARD, CASP8, IRF3, CDK5, TRAF6, CASP1, FAS, BAX, AKT1, NAE1, APOE, TP53, BIRC2, MCL1, BIRC3, BCL2L1	386	240	19416	4.61088	6.04e-05	6.49e-07	5.65e-07
GOTERM_BP_DIRECT	GO:0006508~proteolysis	22	5.68475	0.00698676	APP, USP48, ACE, F10, MMP1, MMP2, MMP3, PLAT, PLG, F2, MMP9, MMP12, BACE1, CASP9, AFG3L2, CASP7, MMP13, CASP8, CASP3, CASP1, CLCA1, LTF	386	586	19416	1.88842	1	0.0465257	0.0404984
GOTERM_BP_DIRECT	GO:0071260~cellular response to mechanical stimulus	21	5.42636	2.03e-17	MAP2K4, IL33, CD40, TGFB1, IL13, SLC2A1, TNFRSF10B, PTGS2, FGF2, EGFR, NFKB1, IGF1R, GCLC, MAPK8, CASP8, IL1B, CASP1, FAS, TLR4, MYD88, MAPK3	386	76	19416	13.8988	8.36e-14	5.97e-15	5.2e-15
GOTERM_BP_DIRECT	GO:0032755~positive regulation of interleukin-6 production	21	5.42636	1.24e-14	IL33, APP, TGFB1, SYK, NOS2, STAT3, HMGB1, TICAM1, TNF, RELA, P2RX7, PYCARD, IL1A, IL6, IFNG, IL1B, LEP, TRAF6, TLR4, MYD88, IL17A	386	103	19416	10.2554	5.08e-11	1.75e-12	1.53e-12
GOTERM_BP_DIRECT	GO:0050729~positive regulation of inflammatory response	21	5.42636	5.58e-14	GSDMD, IL33, CEBPA, APP, ABCC1, CEBPB, TGFB1, PLA2G2A, SERPINE1, IL18, TNF, PYCARD, NFKBIA, IFNG, IL1B, CASP1, IL12B, NLRP3, RIPK1, TLR4, SNCA	386	111	19416	9.51631	2.3e-10	7.19e-12	6.26e-12
GOTERM_BP_DIRECT	GO:0007155~cell adhesion	21	5.42636	0.00609862	ACHE, APP, PTPRS, VCAM1, LAMB2, SRC, FN1, SELE, CLDN1, ICAM1, SELP, CXCL12, CDH2, KIT, CCN5, S1PR1, CYP1B1, CCL2, CTNNB1, TGFBI, NEO1	386	543	19416	1.94532	1	0.0414143	0.0360492
GOTERM_BP_DIRECT	GO:0032355~response to estradiol	20	5.16796	5.79e-15	NQO1, HSPA8, TGFB1, PCNA, GPX1, GPX4, STAT3, PTGS2, ESR1, CYP19A1, CASP9, CASP8, TH, CASP3, LEP, CAT, CYP1B1, CD38, CTNNB1, DRD2	386	87	19416	11.5633	2.38e-11	9.55e-13	8.31e-13
GOTERM_BP_DIRECT	GO:0043524~negative regulation of neuron apoptotic process	20	5.16796	2.63e-10	NTRK2, CEBPB, BDNF, SOD2, HIF1A, SOD1, GCLC, ADORA2A, TERT, GDNF, CCND1, AXL, KDR, BCL2, BAX, PTK2B, CCL2, GCLM, BCL2L1, SNCA	386	155	19416	6.49039	1.08e-06	1.81e-08	1.57e-08
GOTERM_BP_DIRECT	GO:0051726~regulation of cell cycle	20	5.16796	3.25e-07	RB1, HSPA8, CEBPA, CDKN1A, JUN, CSNK2A1, PLK1, STAT3, FGF2, TFPT, CDK6, CDK5, CDK4, LEP, DDIT3, BAX, TP53, BIRC2, BIRC3, TP73	386	239	19416	4.20925	0.00133723	1.03e-05	8.96e-06
GOTERM_BP_DIRECT	GO:0007166~cell surface receptor signaling pathway	20	5.16796	8.16e-05	IFNB1, STAT3, TNFRSF10B, F2, EGFR, P2RX7, NPPB, CD40LG, IFNG, CXCR1, ERBB2, TNFSF10, PTK2B, CCL2, MAPK1, MET, MYD88, BIRC2, BIRC3, MAPK3	386	351	19416	2.86613	0.285573	0.0011882	0.00103427
GOTERM_BP_DIRECT	GO:1902895~positive regulation of miRNA transcription	19	4.90956	1.21e-16	IL10, SMAD2, SREBF1, JUN, TGFB1, SMAD3, STAT3, GATA3, FOS, FGF2, HIF1A, TNF, EGFR, RELA, AR, IL6, TERT, PPARG, TP53	386	62	19416	15.4147	4.58e-13	3.07e-14	2.67e-14
GOTERM_BP_DIRECT	GO:0008286~insulin receptor signaling pathway	19	4.90956	1.45e-11	PDGFRB, ALK, SREBF1, PTPN1, NTRK2, GSK3B, FLT3, PIK3R1, EGFR, INS, IGF1R, AXL, KIT, ERBB2, KDR, AKT1, MAPK1, MET, MAPK3	386	116	19416	8.23888	5.96e-08	1.19e-09	1.04e-09
GOTERM_BP_DIRECT	GO:0048661~positive regulation of smooth muscle cell proliferation	18	4.65116	1.85e-16	PDGFRB, TGFB1, IL13, IL18, PIK3R1, PTGS2, FGF2, TNF, EGFR, IGF1R, IL6, RPS6KB1, S1PR1, AKT1, HMOX1, TLR4, MYD88, HBEGF	386	54	19416	16.7668	9.15e-13	4.01e-14	3.49e-14
GOTERM_BP_DIRECT	GO:0032757~positive regulation of interleukin-8 production	18	4.65116	6.26e-15	SYK, NOS2, STAT3, ADIPOQ, SERPINE1, HMGB1, TNF, RELA, PYCARD, IL6, IL1B, LEP, DDIT3, RIPK1, TLR4, MYD88, HSPA1B, HSPA1A	386	65	19416	13.9294	2.56e-11	9.93e-13	8.64e-13
GOTERM_BP_DIRECT	GO:0043525~positive regulation of neuron apoptotic process	18	4.65116	8.28e-15	NQO1, MAP2K4, GSK3B, APP, TNF, BACE1, CASP9, CASP7, CASP8, CDK5, CASP3, DDIT3, BAX, CTNNB1, RIPK1, TP53, MCL1, CDK5R1	386	66	19416	13.7183	3.43e-11	1.26e-12	1.1e-12
GOTERM_BP_DIRECT	GO:0048013~ephrin receptor signaling pathway	18	4.65116	7.45e-13	LYN, PDGFRB, ALK, NTRK2, FLT3, SRC, MMP2, MMP9, EGFR, PTK2, IGF1R, AXL, KIT, ERBB2, KDR, FYN, MET, CDK5R1	386	85	19416	10.6519	3.07e-09	7.68e-11	6.68e-11
GOTERM_BP_DIRECT	GO:0051402~neuron apoptotic process	18	4.65116	1.99e-12	RB1, APP, TGFB1, GPX1, APAF1, HIF1A, CASP9, CASP7, CDK5, AXL, CASP3, BCL2, NAE1, BID, TP53, TP63, BCL2L1, SNCA	386	90	19416	10.0601	8.21e-09	1.87e-10	1.62e-10
GOTERM_BP_DIRECT	GO:0032760~positive regulation of tumor necrosis factor production	18	4.65116	1.03e-10	IL33, APP, TGFB1, SYK, STAT3, HMGB1, PIK3R1, TICAM1, PYCARD, IL1A, IL6, IFNG, LEP, IL12B, RIPK1, TLR4, MYD88, IL17A	386	114	19416	7.94219	4.23e-07	7.3e-09	6.35e-09
GOTERM_BP_DIRECT	GO:0006979~response to oxidative stress	18	4.65116	5.83e-10	NQO1, APP, GPX1, GPX4, PTGS2, MPO, EGFR, DUOX1, GCLC, MAPK8, CAT, AKT1, HMOX1, RIPK1, APOE, GCLM, TP53, NFE2L2	386	127	19416	7.12921	2.4e-06	3.69e-08	3.22e-08
GOTERM_BP_DIRECT	GO:0071456~cellular response to hypoxia	18	4.65116	3.35e-09	OPRD1, PTPN1, BNIP3L, PRKAA1, TGFB1, SRC, FOS, SLC2A4, PTGS2, HIF1A, MTOR, VEGFA, TERT, BCL2, CLCA1, PPARG, TP53, NFE2L2	386	142	19416	6.37612	1.38e-05	1.84e-07	1.6e-07
GOTERM_BP_DIRECT	GO:0051607~defense response to virus	18	4.65116	6.13e-06	BECN1, IL33, BNIP3L, CD40, IFNB1, TICAM1, RELA, PYCARD, IL6, IFNG, IRF3, CASP1, BCL2, IL12B, NLRP3, ATG7, MYD88, BCL2L1	386	239	19416	3.78832	0.0249348	0.00014	0.000122
GOTERM_BP_DIRECT	GO:0007399~nervous system development	18	4.65116	0.00775398	CAMK2B, ACHE, NTRK2, APAF1, BDNF, SIGMAR1, STAT3, FN1, CXCL1, FOS, SDHA, FGF2, VEGFA, GDNF, AXL, ADORA1, EP300, MET	386	444	19416	2.03921	1	0.0502545	0.0437441
GOTERM_BP_DIRECT	GO:0032731~positive regulation of interleukin-1 beta production	17	4.39276	1.45e-13	GSDMD, SMAD2, APP, SMAD3, STAT3, TNF, RELA, P2RX7, PYCARD, IL6, CASP8, IFNG, CASP1, NLRP3, TLR4, MYD88, IL17A	386	66	19416	12.9562	6e-10	1.76e-11	1.53e-11
GOTERM_BP_DIRECT	GO:0097190~apoptotic signaling pathway	17	4.39276	4.35e-12	SMAD3, SYK, APAF1, DAPK1, TICAM1, P2RX7, PYCARD, MAPK9, TFPT, CASP8, ADORA2A, CASP3, ADORA1, BAX, CD38, CTNNB1, CYCS	386	81	19416	10.5569	1.79e-08	3.99e-10	3.47e-10
GOTERM_BP_DIRECT	GO:0019221~cytokine-mediated signaling pathway	17	4.39276	7.42e-08	CEBPA, CSF3, IFNB1, FLT3, STAT3, IL18, PIK3R1, RELA, IL1A, DUOX1, SOCS3, IL6, IL1B, KIT, IL12B, CCL2, AKT1	386	154	19416	5.55265	0.000306	2.76e-06	2.4e-06
GOTERM_BP_DIRECT	GO:0045766~positive regulation of angiogenesis	17	4.39276	1.79e-07	CD40, CXCL8, NOS3, SPHK1, STAT3, SERPINE1, FGF2, HIF1A, VEGFA, IL1A, TERT, IL1B, KDR, PTK2B, CYP1B1, HMOX1, NFE2L2	386	164	19416	5.21408	0.000736	5.93e-06	5.17e-06
GOTERM_BP_DIRECT	GO:0010468~regulation of gene expression	17	4.39276	2.68e-05	IL10, APP, TET2, AHR, HIF1A, POU5F1, ERN1, SOX2, CDK6, GDNF, CDH1, CDK4, CYP1A2, CDK2, BCL2, NANOG, TP73	386	241	19416	3.54817	0.104745	0.000483	0.000421
GOTERM_BP_DIRECT	GO:0051301~cell division	17	4.39276	0.0043136	RB1, BECN1, TNKS, NEK6, PLK1, CDC25C, AURKB, CCNB3, CCNB2, CCNB1, CDK6, CCND1, CDK5, CDK4, CDK2, CDK1, NEK2	386	383	19416	2.23266	1	0.0319222	0.0277867
GOTERM_BP_DIRECT	GO:0070301~cellular response to hydrogen peroxide	16	4.13437	4.71e-12	NQO1, BECN1, HSPA8, PRKAA1, PCNA, SRC, SPHK1, RELA, ERN1, IL6, AXL, CDK1, CYP1B1, RIPK1, FYN, NFE2L2	386	69	19416	11.6639	1.94e-08	4.22e-10	3.67e-10
GOTERM_BP_DIRECT	GO:0048511~rhythmic process	16	4.13437	3.08e-11	PRKAA1, CSNK2A1, AHR, MTOR, NFKB2, MAPK9, MAPK8, CDK5, CDK1, EP300, PPARG, TOP1, ATG7, TP53, DRD4, CDK5R1	386	78	19416	10.3181	1.27e-07	2.44e-09	2.13e-09
GOTERM_BP_DIRECT	GO:0009636~response to toxic substance	16	4.13437	3.74e-11	LYN, NQO1, CDKN1A, MAOB, CHUK, AHR, SLC7A11, FOS, CLDN1, RPS6KB1, CDH1, BCL2, CDK1, BAX, DRD2, CES1	386	79	19416	10.1874	1.54e-07	2.91e-09	2.53e-09
GOTERM_BP_DIRECT	GO:0018105~peptidyl-serine phosphorylation	16	4.13437	4.52e-11	GSK3B, CSNK2A1, TNKS, NEK6, PLK1, MTOR, IKBKB, MAPK8, RPS6KB1, CDK5, CDK2, CDK1, AKT1, MAPK1, TOP1, CDK5R1	386	80	19416	10.0601	1.86e-07	3.39e-09	2.95e-09
GOTERM_BP_DIRECT	GO:0048009~insulin-like growth factor receptor signaling pathway	16	4.13437	5.45e-11	PDGFRB, ALK, NTRK2, FLT3, PIK3R1, EGFR, IGF1R, AR, AXL, KIT, ERBB2, KDR, AKT1, MAPK1, MET, MAPK3	386	81	19416	9.9359	2.24e-07	4.01e-09	3.49e-09
GOTERM_BP_DIRECT	GO:0034599~cellular response to oxidative stress	16	4.13437	2.11e-09	NQO1, ABCC1, PRKAA1, GPX1, PARP1, GSR, ARNT, KEAP1, SLC7A11, SOD2, HIF1A, MAPK8, HSPA1B, HSPA1A, NFE2L2, SNCA	386	104	19416	7.73854	8.69e-06	1.21e-07	1.05e-07
GOTERM_BP_DIRECT	GO:0007169~cell surface receptor protein tyrosine kinase signaling pathway	16	4.13437	4.67e-09	LYN, PDGFRB, ALK, NTRK2, SYK, FLT3, BDNF, SRC, EGFR, IGF1R, AXL, LCK, ERBB2, KDR, FYN, MET	386	110	19416	7.31644	1.92e-05	2.48e-07	2.16e-07
GOTERM_BP_DIRECT	GO:0001701~in utero embryonic development	16	4.13437	4.11e-05	SMAD2, CDKN1A, SMAD3, NOS3, KEAP1, GATA3, MIB1, VEGFA, CCNB2, AR, CCNB1, TRAF6, HSD17B2, CTNNB1, TP53, BCL2L1	386	223	19416	3.60901	0.155787	0.000669	0.000583
GOTERM_BP_DIRECT	GO:0006366~transcription by RNA polymerase II	16	4.13437	9.36e-05	RB1, NFAT5, CEBPB, PARP1, THRA, NR1H4, GATA3, PIK3R1, FOS, FGF2, ESR1, NFKB1, AR, CTNNB1, POLR2H, TP63	386	240	19416	3.35337	0.320061	0.00134698	0.00117249
GOTERM_BP_DIRECT	GO:0007283~spermatogenesis	16	4.13437	0.0684462	RB1, ACE, GPX4, SRC, FSHB, HSPA2, CDC25C, SOD1, IL1A, AR, AXL, KIT, MYBL1, TP63, BIRC3, BCL2L1	386	494	19416	1.62917	1	0.273918	0.238432
GOTERM_BP_DIRECT	GO:0045429~positive regulation of nitric oxide biosynthetic process	15	3.87597	1.55e-13	SMAD2, APP, SMAD3, OPRM1, PTGS2, TICAM1, SOD2, ESR1, TNF, IFNG, IL1B, PTK2B, AKT1, APOE, TLR4	386	46	19416	16.4023	6.39e-10	1.83e-11	1.59e-11
GOTERM_BP_DIRECT	GO:0008202~steroid metabolic process	15	3.87597	3.01e-13	UGT1A1, UGT2B15, NR1I2, AKR1C3, DHCR24, CYP3A4, CYP17A1, CYP2C9, SULT1E1, CYP21A2, HSD17B2, CYP1A1, CYP1B1, CYP2E1, UGT1A8	386	48	19416	15.7189	1.24e-09	3.35e-11	2.91e-11
GOTERM_BP_DIRECT	GO:0014823~response to activity	15	3.87597	1.37e-12	IL10, HSPA8, PRKAA1, MMP2, ADIPOQ, FOS, SOD2, TNF, GCLC, IL6, TH, LEP, CAT, CDK1, GCLM	386	53	19416	14.236	5.64e-09	1.34e-10	1.17e-10
GOTERM_BP_DIRECT	GO:0007584~response to nutrient	15	3.87597	8.71e-12	SREBF1, NQO1, VCAM1, UGT1A1, APAF1, TFRC, ADIPOQ, AKR1C3, MTOR, GCLC, CYP1B1, PPARG, A2M, GCLM, PPARA	386	60	19416	12.5751	3.59e-08	7.33e-10	6.38e-10
GOTERM_BP_DIRECT	GO:0032869~cellular response to insulin stimulus	15	3.87597	4.75e-09	RB1, PARP1, SRC, ADIPOQ, GPT, PIK3R1, SLC2A4, MTOR, GCLC, PKM, RPS6KB1, LEP, AKT1, PPARG, FBP1	386	94	19416	8.02668	1.96e-05	2.48e-07	2.16e-07
GOTERM_BP_DIRECT	GO:0007173~epidermal growth factor receptor signaling pathway	15	3.87597	5.47e-09	PDGFRB, ALK, NTRK2, FLT3, SRC, EGFR, PTK2, IGF1R, AXL, KIT, KDR, PTK2B, AKT1, MET, HBEGF	386	95	19416	7.94219	2.26e-05	2.82e-07	2.46e-07
GOTERM_BP_DIRECT	GO:0008283~cell population proliferation	15	3.87597	2.85e-06	SMAD2, SMAD3, CSF2, SPHK1, STAT3, ODC1, IL18, GATA3, MKI67, TYR, CDC25C, ERBB2, S1PR1, AKT1, TGFBI	386	156	19416	4.83659	0.0116965	7.31e-05	6.36e-05
GOTERM_BP_DIRECT	GO:0010467~gene expression	15	3.87597	7.79e-06	IL33, APP, TGFB1, ADIPOQ, RUNX2, SOD1, DDIT3, HSD17B1, NOX4, AKT1, FYN, APOE, TLR4, MYD88, IL17A	386	170	19416	4.43828	0.0315928	0.000166	0.000145
GOTERM_BP_DIRECT	GO:0007507~heart development	15	3.87597	8.11e-05	CDKN1A, TGFB1, PCNA, MMP2, FN1, SOD2, IL1A, CASP7, CASP8, TH, CASP3, ERBB2, EP300, PPARG, PPARA	386	210	19416	3.59289	0.28428	0.001186	0.00103236
GOTERM_BP_DIRECT	GO:0006629~lipid metabolic process	15	3.87597	0.000491	SREBF1, UGT1A10, IL1RN, SLC16A1, TECR, ALOX15, NR1H3, ACSL4, ALOX12, B3GALT5, CYP3A4, CYP11B1, LEP, FASN, PPARG	386	250	19416	3.01803	0.867933	0.00536857	0.00467308
GOTERM_BP_DIRECT	GO:2001240~negative regulation of extrinsic apoptotic signaling pathway in absence of ligand	14	3.61757	2.07e-13	CSF2, TNF, IL1A, TERT, GDNF, IL1B, BCL2, AKT1, SNAI2, RIPK1, HSPA1B, HSPA1A, MCL1, BCL2L1	386	38	19416	18.5318	8.54e-10	2.37e-11	2.07e-11
GOTERM_BP_DIRECT	GO:0042531~positive regulation of tyrosine phosphorylation of STAT protein	14	3.61757	1.66e-10	LYN, CD40, CSF2, EPO, FLT3, IL13, IL18, TNF, IL4, IL6, IFNG, LEP, KIT, FYN	386	61	19416	11.5444	6.86e-07	1.16e-08	1.01e-08
GOTERM_BP_DIRECT	GO:0071333~cellular response to glucose stimulus	14	3.61757	6.65e-09	SMAD2, PRKAA1, TGFB1, ACE, SMAD3, GPX1, ICAM1, IGF1R, ERN1, TJP1, GCLC, TH, NOX4, GCLM	386	81	19416	8.69392	2.74e-05	3.26e-07	2.84e-07
GOTERM_BP_DIRECT	GO:0008203~cholesterol metabolic process	14	3.61757	1.05e-08	ABCA1, CEBPA, APP, CYP3A4, IL4, CYP2C9, NSDHL, CYP11A1, CYP11B1, LEP, CYP1A2, CAT, APOE, CES1	386	84	19416	8.38342	4.33e-05	4.98e-07	4.33e-07
GOTERM_BP_DIRECT	GO:0051091~positive regulation of DNA-binding transcription factor activity	14	3.61757	2.16e-08	IL10, SMAD2, SMAD3, ESR1, TNF, ESR2, PYCARD, IL6, IL1B, DDIT3, TRAF6, KIT, AKT1, EP300	386	89	19416	7.91244	8.89e-05	9.26e-07	8.06e-07
GOTERM_BP_DIRECT	GO:0042593~glucose homeostasis	14	3.61757	6.36e-07	CEBPA, PRKAA1, SLC16A1, STAT3, ADIPOQ, PYGL, SLC2A4, INS, IL6, ALOX5, CYP11B1, LEP, AKT1, PPARG	386	118	19416	5.96786	0.00261683	1.85e-05	1.61e-05
GOTERM_BP_DIRECT	GO:0030308~negative regulation of cell growth	14	3.61757	7.72e-07	RB1, SMAD2, CDKN1A, TGFB1, CDKN2C, SMAD3, ESR2, NPPB, BCL2, PPARG, TP53, FBP1, HSPA1B, HSPA1A	386	120	19416	5.86839	0.00317822	2.18e-05	1.9e-05
GOTERM_BP_DIRECT	GO:0050830~defense response to Gram-positive bacterium	14	3.61757	4.43e-06	GSDMD, CRP, APP, PLA2G2A, IL18, TNF, P2RX7, PYCARD, IL6, IL1B, NLRP3, MYD88, IL17A, LTF	386	140	19416	5.03005	0.0180889	0.000106	9.25e-05
GOTERM_BP_DIRECT	GO:0030182~neuron differentiation	14	3.61757	3.59e-05	NTRK2, CEBPB, ACSL4, FOS, RUNX2, MIB1, SOX2, CCND1, CDK5, CASP3, ERBB2, S1PR1, MET, CDK5R1	386	170	19416	4.1424	0.137716	0.0006	0.000522
GOTERM_BP_DIRECT	GO:0016477~cell migration	14	3.61757	0.00344826	SYK, MMP2, MMP9, PIK3CG, PTK2, CDH2, RPS6KB1, CDH1, AXL, S1PR1, KDR, CDK1, IL12B, MET	386	275	19416	2.56075	0.999999	0.0274927	0.0239311
GOTERM_BP_DIRECT	GO:0071276~cellular response to cadmium ion	13	3.35917	1.72e-12	HSPA8, JUN, CHUK, FOS, MMP9, EGFR, MAPK9, MAPK8, CYP1A2, AKT1, HMOX1, MAPK1, MAPK3	386	35	19416	18.683	7.11e-09	1.65e-10	1.44e-10
GOTERM_BP_DIRECT	GO:1904646~cellular response to amyloid-beta	13	3.35917	8.71e-11	GSK3B, APP, ABCC1, VCAM1, SYK, PARP1, TNF, ICAM1, IGF1R, BACE1, CDK5, FYN, TLR4	386	47	19416	13.9129	3.59e-07	6.3e-09	5.48e-09
GOTERM_BP_DIRECT	GO:0034614~cellular response to reactive oxygen species	13	3.35917	5.05e-10	JUN, CHUK, SRC, MMP2, MMP3, FOS, MMP9, EGFR, MAPK9, MAPK8, AKT1, MAPK1, MAPK3	386	54	19416	12.1094	2.08e-06	3.25e-08	2.83e-08
GOTERM_BP_DIRECT	GO:0097191~extrinsic apoptotic signaling pathway	13	3.35917	6.34e-10	SMAD2, IL33, GSK3B, TGFB1, SMAD3, TNF, P2RX7, CASP8, IFNG, FAS, BAX, RIPK1, BID	386	55	19416	11.8892	2.61e-06	3.96e-08	3.45e-08
GOTERM_BP_DIRECT	GO:0033209~tumor necrosis factor-mediated signaling pathway	13	3.35917	7.93e-10	CHUK, TNF, RELA, PYCARD, NFKBIA, IKBKB, TRAF6, FAS, PTK2B, RIPK1, TP53, BIRC2, BIRC3	386	56	19416	11.6769	3.27e-06	4.88e-08	4.25e-08
GOTERM_BP_DIRECT	GO:0071466~cellular response to xenobiotic stimulus	13	3.35917	1.18e-08	RB1, ABCA1, PRKAA1, PCNA, NOS2, TFRC, ADIPOQ, EGFR, TH, IL1B, TP53, FBP1, NFE2L2	386	70	19416	9.34152	4.85e-05	5.45e-07	4.74e-07
GOTERM_BP_DIRECT	GO:0000082~G1/S transition of mitotic cell cycle	13	3.35917	6.43e-08	RB1, HSPA8, CDKN1A, CCNB3, CCNB2, CCNB1, CDK6, CCND1, RPS6KB1, CDK4, CDK2, BCL2, CDK1	386	81	19416	8.07292	0.000265	2.45e-06	2.14e-06
GOTERM_BP_DIRECT	GO:0007254~JNK cascade	13	3.35917	6.43e-08	SMAD2, BECN1, MAP2K4, SMAD3, TNF, NFKB1, MAPK9, MAPK8, IL1B, MAPK1, TLR4, MYD88, MAPK3	386	81	19416	8.07292	0.000265	2.45e-06	2.14e-06
GOTERM_BP_DIRECT	GO:0030307~positive regulation of cell growth	13	3.35917	1.65e-07	CSNK2A1, SPHK1, ACSL4, F2, EGFR, MTOR, INS, ERBB2, BCL2, PTK2B, AKT1, CD38, HBEGF	386	88	19416	7.43076	0.000679	5.52e-06	4.81e-06
GOTERM_BP_DIRECT	GO:0098586~cellular response to virus	13	3.35917	3.44e-07	SMAD2, TGFB1, SMAD3, CHUK, IFNB1, HIF1A, NFKB1, MMP12, IL6, IFNG, IRF3, BAX, NLRP3	386	94	19416	6.95645	0.00141862	1.08e-05	9.43e-06
GOTERM_BP_DIRECT	GO:0008543~fibroblast growth factor receptor signaling pathway	13	3.35917	8.45e-07	PDGFRB, ALK, NTRK2, FLT3, FGF2, EGFR, IGF1R, AXL, KIT, ERBB2, KDR, CTNNB1, MET	386	102	19416	6.41085	0.00347728	2.37e-05	2.06e-05
GOTERM_BP_DIRECT	GO:0007219~Notch signaling pathway	13	3.35917	4.02e-06	CEBPA, APP, TGFB1, NR1H4, KCNA5, MIB1, NFKBIA, CDK6, SNAI1, SNAI2, S1PR3, TP63, IL17A	386	118	19416	5.54158	0.0164168	9.91e-05	8.63e-05
GOTERM_BP_DIRECT	GO:0031175~neuron projection development	13	3.35917	9.35e-06	LYN, RB1, GSK3B, APP, HMGB1, IL6, GDNF, CDK5, CDH1, PTK2B, VIM, APOE, CDK5R1	386	128	19416	5.10865	0.0378117	0.000197	0.000171
GOTERM_BP_DIRECT	GO:0007267~cell-cell signaling	13	3.35917	0.0023677	LHB, IL18, ESR2, INS, AR, CCL8, ADORA2A, IL1B, ADORA1, TNFSF10, CCN5, PGR, IL17A	386	232	19416	2.81856	0.999943	0.0200512	0.0174536
GOTERM_BP_DIRECT	GO:1902894~negative regulation of miRNA transcription	12	3.10078	6.3e-12	SMAD2, APP, TGFB1, SMAD3, PPARG, PPARA, HIF1A, ESR1, TNF, RELA, POU5F1, VEGFA	386	30	19416	20.1202	2.6e-08	5.53e-10	4.81e-10
GOTERM_BP_DIRECT	GO:2000379~positive regulation of reactive oxygen species metabolic process	12	3.10078	4.4e-11	PDGFRB, CBR1, CDKN1A, LEP, AKR1C3, PTK2B, CYP1B1, RIPK1, F2, TP53, XDH, NFE2L2	386	35	19416	17.2459	1.81e-07	3.36e-09	2.93e-09
GOTERM_BP_DIRECT	GO:0035094~response to nicotine	12	3.10078	3.99e-10	OPRD1, VCAM1, GPX1, CASP3, MMP2, IL13, BCL2, HMOX1, MAPK1, SLC7A11, DRD2, IGF1R	386	42	19416	14.3716	1.64e-06	2.61e-08	2.27e-08
GOTERM_BP_DIRECT	GO:0032722~positive regulation of chemokine production	12	3.10078	8.97e-10	PYCARD, IL33, APP, IL6, IFNG, IL18, HMOX1, TICAM1, HIF1A, TNF, TLR4, MYD88	386	45	19416	13.4135	3.7e-06	5.43e-08	4.73e-08
GOTERM_BP_DIRECT	GO:0018108~peptidyl-tyrosine phosphorylation	12	3.10078	1.48e-09	LYN, PDGFRB, SYK, FLT3, SRC, LCK, ERBB2, KDR, PTK2B, FYN, PTK2, EGFR	386	47	19416	12.8427	6.12e-06	8.74e-08	7.61e-08
GOTERM_BP_DIRECT	GO:0043406~positive regulation of MAP kinase activity	12	3.10078	2.4e-09	PDGFRB, CD40, FLT3, IL1B, ERBB2, ERP29, TNF, FGF2, TLR4, EGFR, DRD4, PIK3CG	386	49	19416	12.3185	9.88e-06	1.35e-07	1.18e-07
GOTERM_BP_DIRECT	GO:0031334~positive regulation of protein-containing complex assembly	12	3.10078	4.71e-09	GSK3B, TGFB1, SLF2, IFNG, SYK, TFRC, MMP1, MMP3, BAX, BID, TNF, VEGFA	386	52	19416	11.6078	1.94e-05	2.48e-07	2.16e-07
GOTERM_BP_DIRECT	GO:0035791~platelet-derived growth factor receptor-beta signaling pathway	12	3.10078	7.21e-09	PDGFRB, ALK, NTRK2, PTPN1, FLT3, AXL, ERBB2, KIT, KDR, MET, EGFR, IGF1R	386	54	19416	11.1779	2.97e-05	3.45e-07	3.01e-07
GOTERM_BP_DIRECT	GO:0031547~brain-derived neurotrophic factor receptor signaling pathway	12	3.10078	7.21e-09	PDGFRB, ALK, NTRK2, FLT3, BDNF, AXL, ERBB2, KIT, KDR, MET, EGFR, IGF1R	386	54	19416	11.1779	2.97e-05	3.45e-07	3.01e-07
GOTERM_BP_DIRECT	GO:0038063~collagen-activated tyrosine kinase receptor signaling pathway	12	3.10078	1.6e-08	PDGFRB, ALK, NTRK2, SYK, FLT3, AXL, ERBB2, KIT, KDR, MET, EGFR, IGF1R	386	58	19416	10.407	6.58e-05	7e-07	6.09e-07
GOTERM_BP_DIRECT	GO:0038084~vascular endothelial growth factor signaling pathway	12	3.10078	3.32e-08	ALK, NTRK2, FLT3, AXL, ERBB2, KIT, KDR, MET, RELA, EGFR, IGF1R, VEGFA	386	62	19416	9.73558	0.000137	1.37e-06	1.19e-06
GOTERM_BP_DIRECT	GO:1901224~positive regulation of non-canonical NF-kappaB signal transduction	12	3.10078	7.68e-08	PYCARD, APP, IL1B, SPHK1, IL18, NLRP3, IL12B, RIPK1, TNF, TLR4, RELA, EGFR	386	67	19416	9.00905	0.000317	2.83e-06	2.46e-06
GOTERM_BP_DIRECT	GO:0033138~positive regulation of peptidyl-serine phosphorylation	12	3.10078	1.23e-07	OPRD1, NTRK2, APP, IL6, TFRC, BDNF, BCL2, AKT1, PTGS2, TNF, EGFR, SNCA	386	70	19416	8.62295	0.000505	4.28e-06	3.73e-06
GOTERM_BP_DIRECT	GO:0071346~cellular response to type II interferon	12	3.10078	3.83e-07	RPS6KB1, NOS2, DAPK1, CASP1, PIM1, IL12B, CCL2, VIM, CALM1, CLDN1, TNF, TLR4	386	78	19416	7.73854	0.00157545	1.18e-05	1.02e-05
GOTERM_BP_DIRECT	GO:2001056~positive regulation of cysteine-type endopeptidase activity	12	3.10078	3.83e-07	PYCARD, CASP9, APAF1, DAPK1, LCK, CASP1, TNFSF10, FAS, FYN, HMGB1, TNF, XDH	386	78	19416	7.73854	0.00157545	1.18e-05	1.02e-05
GOTERM_BP_DIRECT	GO:0034976~response to endoplasmic reticulum stress	12	3.10078	3.49e-06	ERN1, CEBPB, JUN, CXCL8, HSPA5, DDIT3, ALOX15, TNFRSF10B, PIK3R1, ATF6, CFTR, HSP90B1	386	97	19416	6.22274	0.0143004	8.73e-05	7.6e-05
GOTERM_BP_DIRECT	GO:0120162~positive regulation of cold-induced thermogenesis	12	3.10078	5.2e-06	IL4, ACHE, KDM3A, CEBPB, SYK, THRA, LEP, ADIPOQ, IL13, IL18, IGF1R, VEGFA	386	101	19416	5.9763	0.0212159	0.000123	0.000107
GOTERM_BP_DIRECT	GO:0050727~regulation of inflammatory response	12	3.10078	5.73e-06	IRF3, ALOX5, ALOX15, CASP1, NLRP3, PTGS2, SELE, ESR1, RELA, MYD88, BIRC2, BIRC3	386	102	19416	5.91771	0.0233387	0.000134	0.000117
GOTERM_BP_DIRECT	GO:0008584~male gonad development	12	3.10078	1.09e-05	TFPT, AR, ACE, LHB, KIT, AKR1C3, BCL2, TNFSF10, CYP1B1, GATA3, ESR1, BCL2L1	386	109	19416	5.53767	0.0439519	0.000218	0.00019
GOTERM_BP_DIRECT	GO:0009615~response to virus	12	3.10078	1.19e-05	IKBKB, CCL8, CXCL12, CDK6, IFNG, CHUK, IFNB1, TBX21, ODC1, GATA3, TNF, BCL2L1	386	110	19416	5.48733	0.0478828	0.000237	0.000206
GOTERM_BP_DIRECT	GO:0042127~regulation of cell population proliferation	12	3.10078	0.000205	NFKBIA, ALK, JUN, TGFB1, NOS2, ERBB2, STAT3, KIT, SLC7A11, PTK2, EGFR, BIRC2	386	150	19416	4.02404	0.571294	0.00259784	0.0022613
GOTERM_BP_DIRECT	GO:0042742~defense response to bacterium	12	3.10078	0.000467	GSDMD, IL10, CASP7, CEBPB, SYK, NOS2, PLA2G2A, CASP1, NR1H4, MPO, TLR4, MYD88	386	165	19416	3.65822	0.853905	0.00512614	0.00446206
GOTERM_BP_DIRECT	GO:0098609~cell-cell adhesion	12	3.10078	0.00238719	SELP, TJP1, VCAM1, CDH2, CDH1, SRC, BCL2, CTNNB1, NEO1, EGFR, ICAM1, VEGFA	386	202	19416	2.98815	0.999947	0.0200512	0.0174536
GOTERM_BP_DIRECT	GO:0008210~estrogen metabolic process	11	2.84238	3.66e-10	SULT1A1, CYP2C9, UGT1A1, SULT1E1, HSD17B1, UGT2B15, CYP1A2, CYP1A1, CYP1B1, CYP3A4, UGT1A7	386	32	19416	17.2908	1.51e-06	2.43e-08	2.12e-08
GOTERM_BP_DIRECT	GO:0010575~positive regulation of vascular endothelial growth factor production	11	2.84238	3.66e-10	IL1A, IL6, TGFB1, IL1B, STAT3, CXCL17, ARNT, CYP1B1, PTGS2, HIF1A, RELA	386	32	19416	17.2908	1.51e-06	2.43e-08	2.12e-08
GOTERM_BP_DIRECT	GO:0031663~lipopolysaccharide-mediated signaling pathway	11	2.84238	1.34e-09	LYN, NFKBIA, IRF3, NOS3, TRAF6, MAPK1, AKT1, TICAM1, TLR4, MYD88, MAPK3	386	36	19416	15.3696	5.54e-06	8.02e-08	6.98e-08
GOTERM_BP_DIRECT	GO:0070555~response to interleukin-1	11	2.84238	1.81e-09	APP, GCLC, EPO, SRC, IL1B, TRAF6, CD38, SELE, RELA, MYD88, SNCA	386	37	19416	14.9542	7.45e-06	1.05e-07	9.14e-08
GOTERM_BP_DIRECT	GO:0006953~acute-phase response	11	2.84238	4.17e-09	CRP, IL6, IL1RN, CEBPB, UGT1A1, TFRC, EPO, FN1, A2M, F2, INS	386	40	19416	13.8326	1.72e-05	2.26e-07	1.97e-07
GOTERM_BP_DIRECT	GO:0007275~multicellular organism development	11	2.84238	1.14e-08	PDGFRB, ALK, NTRK2, FLT3, AXL, ERBB2, KIT, KDR, MET, EGFR, IGF1R	386	44	19416	12.5751	4.69e-05	5.33e-07	4.64e-07
GOTERM_BP_DIRECT	GO:0032735~positive regulation of interleukin-12 production	11	2.84238	1.44e-08	CD40, CD40LG, IFNG, SYK, LEP, TRAF6, IL12B, HMGB1, TLR4, RELA, IL17A	386	45	19416	12.2957	5.93e-05	6.44e-07	5.61e-07
GOTERM_BP_DIRECT	GO:0007249~canonical NF-kappaB signal transduction	11	2.84238	1.44e-08	NFKBIA, IKBKB, CHUK, TRAF6, EP300, AKT1, RELA, NFKB1, BIRC2, NFKB2, BIRC3	386	45	19416	12.2957	5.93e-05	6.44e-07	5.61e-07
GOTERM_BP_DIRECT	GO:0036323~vascular endothelial growth factor receptor-1 signaling pathway	11	2.84238	3.45e-08	PDGFRB, ALK, NTRK2, FLT3, AXL, ERBB2, KIT, KDR, MET, EGFR, IGF1R	386	49	19416	11.292	0.000142	1.41e-06	1.23e-06
GOTERM_BP_DIRECT	GO:0035790~platelet-derived growth factor receptor-alpha signaling pathway	11	2.84238	4.24e-08	PDGFRB, ALK, NTRK2, FLT3, AXL, ERBB2, KIT, KDR, MET, EGFR, IGF1R	386	50	19416	11.0661	0.000175	1.7e-06	1.48e-06
GOTERM_BP_DIRECT	GO:0043536~positive regulation of blood vessel endothelial cell migration	11	2.84238	4.24e-08	CD40, TGFB1, NOS3, KDR, AKT1, PLG, HMGB1, HIF1A, FGF2, NFE2L2, VEGFA	386	50	19416	11.0661	0.000175	1.7e-06	1.48e-06
GOTERM_BP_DIRECT	GO:0038145~macrophage colony-stimulating factor signaling pathway	11	2.84238	5.18e-08	PDGFRB, ALK, NTRK2, FLT3, AXL, ERBB2, KIT, KDR, MET, EGFR, IGF1R	386	51	19416	10.8491	0.000214	2.01e-06	1.75e-06
GOTERM_BP_DIRECT	GO:0038109~Kit signaling pathway	11	2.84238	5.18e-08	PDGFRB, ALK, NTRK2, FLT3, AXL, ERBB2, KIT, KDR, MET, EGFR, IGF1R	386	51	19416	10.8491	0.000214	2.01e-06	1.75e-06
GOTERM_BP_DIRECT	GO:0048012~hepatocyte growth factor receptor signaling pathway	11	2.84238	1.32e-07	PDGFRB, ALK, NTRK2, FLT3, AXL, ERBB2, KIT, KDR, MET, EGFR, IGF1R	386	56	19416	9.88046	0.000545	4.57e-06	3.98e-06
GOTERM_BP_DIRECT	GO:0007259~cell surface receptor signaling pathway via JAK-STAT	11	2.84238	1.87e-07	IL4, IL6, CD40, CSF2, IFNG, IFNB1, LEP, STAT3, IL12B, CCL2, TNF	386	58	19416	9.53975	0.00077	6.17e-06	5.37e-06
GOTERM_BP_DIRECT	GO:0042752~regulation of circadian rhythm	11	2.84238	6.57e-07	MAPK9, GSK3B, PRKAA1, MAPK8, CDK1, NR1H3, PPARG, PPARA, ATG7, DRD4, MTOR	386	66	19416	8.38342	0.00270311	1.89e-05	1.65e-05
GOTERM_BP_DIRECT	GO:0009611~response to wounding	11	2.84238	8.74e-07	SOX2, MAP2K4, TGFB1, DDIT3, CASP3, ADORA3, FN1, F2, GLI1, POU5F1, IL17A	386	68	19416	8.13685	0.00359464	2.43e-05	2.12e-05
GOTERM_BP_DIRECT	GO:0043491~phosphatidylinositol 3-kinase/protein kinase B signal transduction	11	2.84238	2.49e-06	CD40, ERBB2, STAT3, AKT1, GATA3, PIK3R1, DRD2, TNF, FGF2, PIK3CG, IGF1R	386	76	19416	7.28034	0.0102173	6.49e-05	5.65e-05
GOTERM_BP_DIRECT	GO:0030163~protein catabolic process	11	2.84238	2.49e-06	P2RX7, NQO1, AFG3L2, CASP7, CASP3, MMP2, MMP3, RIPK1, FYN, RELA, MTOR	386	76	19416	7.28034	0.0102173	6.49e-05	5.65e-05
GOTERM_BP_DIRECT	GO:0050731~positive regulation of peptidyl-tyrosine phosphorylation	11	2.84238	6.26e-06	CSF3, IL6, TGFB1, IL5, SYK, SRC, ADIPOQ, TP53, MTOR, VEGFA, HBEGF	386	84	19416	6.58697	0.025479	0.000143	0.000124
GOTERM_BP_DIRECT	GO:0001889~liver development	11	2.84238	6.97e-06	SMAD2, CEBPA, UGT1A10, SMAD3, UGT1A1, UGT1A9, SOD2, UGT1A8, MET, UGT1A7, RELA	386	85	19416	6.50948	0.0283319	0.000155	0.000135
GOTERM_BP_DIRECT	GO:0046330~positive regulation of JNK cascade	11	2.84238	2.96e-05	PYCARD, MAP2K4, IL1A, APP, IL1B, PTK2B, RIPK1, HMGB1, TNF, TLR4, MYD88	386	100	19416	5.53306	0.115028	0.000513	0.000447
GOTERM_BP_DIRECT	GO:0050829~defense response to Gram-negative bacterium	11	2.84238	3.83e-05	GSDMD, SELP, PYCARD, APP, IL6, NOS2, SERPINE1, IL12B, TLR4, IL17A, LTF	386	103	19416	5.3719	0.146159	0.00063	0.000548
GOTERM_BP_DIRECT	GO:0007179~transforming growth factor beta receptor signaling pathway	11	2.84238	3.83e-05	SMAD2, JUN, TGFB1, SMAD3, PARP1, SRC, FSHB, STAT3, FOS, TP53, PTK2	386	103	19416	5.3719	0.146159	0.00063	0.000548
GOTERM_BP_DIRECT	GO:0010976~positive regulation of neuron projection development	11	2.84238	0.000172	CAMK2B, LYN, NTRK2, BDNF, EPO, EP300, PTK2B, FYN, APOE, NFE2L2, INS	386	123	19416	4.49842	0.507465	0.00225753	0.00196507
GOTERM_BP_DIRECT	GO:0006935~chemotaxis	11	2.84238	0.000238	PDGFRB, CCL8, CXCL12, CXCL8, CXCR1, S1PR1, MAPK1, CCL2, CXCL1, HMGB1, FGF2	386	128	19416	4.3227	0.625206	0.00297352	0.00258831
GOTERM_BP_DIRECT	GO:1900017~positive regulation of cytokine production involved in inflammatory response	10	2.58398	5.92e-09	MAPK9, IL6, IRF3, STAT3, TICAM1, HIF1A, TNF, TLR4, MYD88, IL17A	386	31	19416	16.226	2.44e-05	2.94e-07	2.56e-07
GOTERM_BP_DIRECT	GO:0097421~liver regeneration	10	2.58398	5.92e-09	IL10, IL6, CEBPB, TGFB1, PCNA, CCND1, GLI1, CLDN1, TNF, EGFR	386	31	19416	16.226	2.44e-05	2.94e-07	2.56e-07
GOTERM_BP_DIRECT	GO:0016310~phosphorylation	10	2.58398	2.53e-08	ALK, PANK2, CDK5, SPHK1, STAT3, AKT1, TOP1, MTOR, PIK3CG, MAPK3	386	36	19416	13.9724	0.000104	1.08e-06	9.37e-07
GOTERM_BP_DIRECT	GO:0042542~response to hydrogen peroxide	10	2.58398	3.29e-08	GPX1, CASP3, MMP2, CAT, BCL2, PTK2B, HMOX1, KCNA5, SOD2, SOD1	386	37	19416	13.5947	0.000136	1.37e-06	1.19e-06
GOTERM_BP_DIRECT	GO:1900182~positive regulation of protein localization to nucleus	10	2.58398	6.86e-08	TGFB1, TFRC, PARP1, SRC, PLK1, CDK1, AKT1, FYN, F2, INS	386	40	19416	12.5751	0.000283	2.59e-06	2.26e-06
GOTERM_BP_DIRECT	GO:0032733~positive regulation of interleukin-10 production	10	2.58398	1.08e-07	PYCARD, IL4, IL6, CD40LG, SYK, STAT3, IL13, IL12B, HMGB1, TLR4	386	42	19416	11.9763	0.000445	3.84e-06	3.34e-06
GOTERM_BP_DIRECT	GO:0042307~positive regulation of protein import into nucleus	10	2.58398	1.34e-07	SMAD2, TGFB1, SMAD3, IFNG, CDH1, LEP, CDK1, EP300, PIK3R1, PTGS2	386	43	19416	11.6978	0.000553	4.57e-06	3.98e-06
GOTERM_BP_DIRECT	GO:0046427~positive regulation of receptor signaling pathway via JAK-STAT	10	2.58398	1.34e-07	IL10, IL6, IL5, LEP, KIT, EP300, CYP1B1, CALM1, F2, TNF	386	43	19416	11.6978	0.000553	4.57e-06	3.98e-06
GOTERM_BP_DIRECT	GO:0042311~vasodilation	10	2.58398	3.02e-07	NPPB, GPX1, ADORA2A, NOS3, ADORA1, APOE, TNF, EGFR, VEGFA, INS	386	47	19416	10.7022	0.00124529	9.73e-06	8.47e-06
GOTERM_BP_DIRECT	GO:0030890~positive regulation of B cell proliferation	10	2.58398	3.02e-07	IL4, CDKN1A, CD40, IL5, TFRC, IL13, BCL2, CD38, TICAM1, TLR4	386	47	19416	10.7022	0.00124529	9.73e-06	8.47e-06
GOTERM_BP_DIRECT	GO:0051384~response to glucocorticoid	10	2.58398	5.27e-07	IL10, BCHE, IL6, IL1RN, CASP3, ADIPOQ, BCL2, A2M, PTGS2, TNF	386	50	19416	10.0601	0.0021716	1.55e-05	1.35e-05
GOTERM_BP_DIRECT	GO:0010507~negative regulation of autophagy	10	2.58398	2.61e-06	IL10, LEP, STAT3, BCL2, EP300, AKT1, MET, MTOR, BCL2L1, MCL1	386	60	19416	8.38342	0.010713	6.73e-05	5.86e-05
GOTERM_BP_DIRECT	GO:0006959~humoral immune response	10	2.58398	3.97e-06	ST6GAL1, IL6, IFNG, IFNB1, ALOX5, BCL2, CCL2, GATA3, TNF, LTF	386	63	19416	7.98421	0.0162309	9.86e-05	8.58e-05
GOTERM_BP_DIRECT	GO:0001819~positive regulation of cytokine production	10	2.58398	7.58e-06	IL10, IL1A, IL33, IFNG, SRC, IL18, TNF, PIK3CG, SOD1, INS	386	68	19416	7.39714	0.0307444	0.000163	0.000142
GOTERM_BP_DIRECT	GO:0007623~circadian rhythm	10	2.58398	9.65e-06	SREBF1, NTRK2, GSK3B, NOS2, LEP, ADIPOQ, EP300, TOP1, TNF, EGFR	386	70	19416	7.18579	0.0390157	0.000202	0.000176
GOTERM_BP_DIRECT	GO:0060079~excitatory postsynaptic potential	10	2.58398	1.09e-05	P2RX7, GSK3B, ADORA2A, CDK5, ADORA1, AKT1, S1PR2, DRD2, MET, SNCA	386	71	19416	7.08458	0.0437986	0.000218	0.00019
GOTERM_BP_DIRECT	GO:0008217~regulation of blood pressure	10	2.58398	2.36e-05	NPPB, ACE, NOS3, CYP11B1, LEP, SCNN1A, PPARG, SOD2, PTGS2, SOD1	386	78	19416	6.44878	0.0925183	0.000428	0.000372
GOTERM_BP_DIRECT	GO:0042060~wound healing	10	2.58398	2.61e-05	SMAD2, CDKN1A, SMAD3, ERBB2, ALOX15, FN1, NFATC1, PPARA, FGF2, INS	386	79	19416	6.36715	0.102079	0.000472	0.000411
GOTERM_BP_DIRECT	GO:0030324~lung development	10	2.58398	3.89e-05	SMAD2, SREBF1, CEBPA, NOS3, CYP1A2, EP300, GLI1, FGF2, EGFR, VEGFA	386	83	19416	6.0603	0.148199	0.000637	0.000554
GOTERM_BP_DIRECT	GO:0032436~positive regulation of proteasomal ubiquitin-dependent protein catabolic process	10	2.58398	4.28e-05	IL33, MAPK9, GSK3B, CEBPA, GCLC, PLK1, KEAP1, AKT1, HSPA1B, HSPA1A	386	84	19416	5.98816	0.161846	0.000692	0.000603
GOTERM_BP_DIRECT	GO:0030183~B cell differentiation	10	2.58398	5.66e-05	IL10, IL4, VCAM1, CD40LG, SYK, IFNB1, FLT3, KIT, EP300, PIK3R1	386	87	19416	5.78167	0.208234	0.000871	0.000758
GOTERM_BP_DIRECT	GO:0006631~fatty acid metabolic process	10	2.58398	0.000226	TH, FASN, CYP1A1, ACSL4, PPARG, CYP2E1, PPARA, UGT1A8, UGT1A7, SNCA	386	104	19416	4.83659	0.605951	0.00284763	0.00247872
GOTERM_BP_DIRECT	GO:0046718~symbiont entry into host cell	10	2.58398	0.00028	TFRC, SRC, AXL, CDK1, SLC3A2, CLDN1, EGFR, HSPA1B, HSPA1A, ICAM1	386	107	19416	4.70098	0.68457	0.00332208	0.00289171
GOTERM_BP_DIRECT	GO:0006606~protein import into nucleus	10	2.58398	0.0003	MMP12, NFKBIA, HSPA8, IL33, CDKN1A, SYK, STAT3, AKT1, PIK3R1, TP53	386	108	19416	4.65746	0.709781	0.0034648	0.00301594
GOTERM_BP_DIRECT	GO:0001764~neuron migration	10	2.58398	0.000509	NTRK2, CXCL12, CDK5, AXL, BAX, CTNNB1, FYN, GATA3, NEO1, CDK5R1	386	116	19416	4.33625	0.877526	0.00554722	0.00482859
GOTERM_BP_DIRECT	GO:0090263~positive regulation of canonical Wnt signaling pathway	10	2.58398	0.000614	SMAD2, TGFB1, SMAD3, TNKS2, TNKS, SRC, FGF2, POU5F1, EGFR, NFKB1	386	119	19416	4.22693	0.920319	0.00637014	0.0055449
GOTERM_BP_DIRECT	GO:0001649~osteoblast differentiation	10	2.58398	0.00166607	SOX2, FASN, CAT, SNAI1, CTNNB1, AKT1, SNAI2, GLI1, FGF2, RUNX2	386	137	19416	3.67157	0.998965	0.014962	0.0130237
GOTERM_BP_DIRECT	GO:0065003~protein-containing complex assembly	10	2.58398	0.00257352	BECN1, CD40, OCLN, SLC2A1, CDK1, FAS, PTK2B, BID, TP53, PPID	386	146	19416	3.44524	0.999976	0.0212586	0.0185046
GOTERM_BP_DIRECT	GO:0030198~extracellular matrix organization	10	2.58398	0.00645708	MMP12, APP, MMP13, MMP1, MMP2, MMP3, TGFBI, TNF, MMP9, NFKB2	386	168	19416	2.99408	1	0.0436329	0.0379803
GOTERM_BP_DIRECT	GO:0038061~non-canonical NF-kappaB signal transduction	9	2.32558	5.58e-09	NFKBIA, CHUK, TRAF6, AKT1, RELA, NFKB1, BIRC2, NFKB2, BIRC3	386	22	19416	20.5775	2.3e-05	2.84e-07	2.47e-07
GOTERM_BP_DIRECT	GO:0045821~positive regulation of glycolytic process	9	2.32558	1.24e-08	P2RX7, APP, PRKAA1, IFNG, SRC, ARNT, HIF1A, MTOR, INS	386	24	19416	18.8627	5.11e-05	5.67e-07	4.94e-07
GOTERM_BP_DIRECT	GO:0010332~response to gamma radiation	9	2.32558	4.88e-08	IL1A, PRKAA1, GPX1, PARP1, BCL2, BAX, GATA3, SOD2, TP53	386	28	19416	16.168	0.000201	1.94e-06	1.68e-06
GOTERM_BP_DIRECT	GO:0034142~toll-like receptor 4 signaling pathway	9	2.32558	8.88e-08	LYN, NFKBIA, CHUK, IRF3, TRAF6, TICAM1, TLR4, RELA, MYD88	386	30	19416	15.0902	0.000366	3.2e-06	2.78e-06
GOTERM_BP_DIRECT	GO:0006694~steroid biosynthetic process	9	2.32558	1.18e-07	NSDHL, DHRS11, HSD3B2, CYP21A2, CYP11A1, HSD17B1, CYP1A1, CYP19A1, CYP17A1	386	31	19416	14.6034	0.000485	4.15e-06	3.61e-06
GOTERM_BP_DIRECT	GO:0097192~extrinsic apoptotic signaling pathway in absence of ligand	9	2.32558	2.57e-07	IL4, IL1A, GSK3B, IL1B, BCL2, FAS, BAX, BCL2L1, MCL1	386	34	19416	13.3148	0.00105905	8.41e-06	7.32e-06
GOTERM_BP_DIRECT	GO:0030225~macrophage differentiation	9	2.32558	4.14e-07	IL33, CEBPA, CASP8, CSF2, IFNG, PARP1, GATA3, MMP9, VEGFA	386	36	19416	12.5751	0.00170439	1.24e-05	1.08e-05
GOTERM_BP_DIRECT	GO:0048678~response to axon injury	9	2.32558	4.14e-07	LYN, EPO, AXL, CDK1, BAX, DRD2, SOD2, FGF2, SOD1	386	36	19416	12.5751	0.00170439	1.24e-05	1.08e-05
GOTERM_BP_DIRECT	GO:2000352~negative regulation of endothelial cell apoptotic process	9	2.32558	5.19e-07	IL10, IL4, TERT, IL13, SERPINE1, KDR, GATA3, ICAM1, NFE2L2	386	37	19416	12.2353	0.00213675	1.54e-05	1.34e-05
GOTERM_BP_DIRECT	GO:0001541~ovarian follicle development	9	2.32558	1.2e-06	CEBPB, MMP2, KIT, BCL2, KDR, BAX, BCL2L1, SOD1, VEGFA	386	41	19416	11.0416	0.00492726	3.32e-05	2.89e-05
GOTERM_BP_DIRECT	GO:0018107~peptidyl-threonine phosphorylation	9	2.32558	1.45e-06	GSK3B, MAPK8, CSNK2A1, CDK5, TNKS, CDK1, MAPK1, AKT1, CDK5R1	386	42	19416	10.7787	0.005979	3.89e-05	3.39e-05
GOTERM_BP_DIRECT	GO:0008625~extrinsic apoptotic signaling pathway via death domain receptors	9	2.32558	1.45e-06	CASP8, DAPK1, BCL2, FAS, BAX, TNFRSF10B, PIK3R1, BID, TNF	386	42	19416	10.7787	0.005979	3.89e-05	3.39e-05
GOTERM_BP_DIRECT	GO:0034097~response to cytokine	9	2.32558	3e-06	SELP, AVPR2, BCL2, SELE, RELA, NFKB1, BCL2L1, NFKB2, MCL1	386	46	19416	9.84141	0.0122949	7.59e-05	6.61e-05
GOTERM_BP_DIRECT	GO:0050796~regulation of insulin secretion	9	2.32558	3e-06	IL6, SLC16A1, IFNG, NOS2, ALOX5, LEP, IL1B, KCNA5, TNF	386	46	19416	9.84141	0.0122949	7.59e-05	6.61e-05
GOTERM_BP_DIRECT	GO:0008630~intrinsic apoptotic signaling pathway in response to DNA damage	9	2.32558	4.92e-06	CASP9, BCL2, BAX, PIK3R1, SOD2, TNF, BCL2L1, TP73, MCL1	386	49	19416	9.23887	0.020096	0.000117	0.000102
GOTERM_BP_DIRECT	GO:0072089~stem cell proliferation	9	2.32558	5.76e-06	TGFB1, CDKN2C, ABCB1, KDR, CTNNB1, TP53, FGF2, TP63, RUNX2	386	50	19416	9.05409	0.0234735	0.000134	0.000117
GOTERM_BP_DIRECT	GO:0000086~G2/M transition of mitotic cell cycle	9	2.32558	6.72e-06	APP, CCNB1, ABCB1, PLK1, CDK2, CDK1, PKMYT1, CALM1, CDC25C	386	51	19416	8.87656	0.0273102	0.000151	0.000132
GOTERM_BP_DIRECT	GO:0050673~epithelial cell proliferation	9	2.32558	6.72e-06	RB1, AR, TGFB1, KIT, KDR, DRD2, EGFR, RUNX2, BCL2L1	386	51	19416	8.87656	0.0273102	0.000151	0.000132
GOTERM_BP_DIRECT	GO:1904707~positive regulation of vascular associated smooth muscle cell proliferation	9	2.32558	9.03e-06	ERN1, IL10, JUN, TERT, SRC, MMP2, TNF, FGF2, MMP9	386	53	19416	8.5416	0.0365489	0.000191	0.000166
GOTERM_BP_DIRECT	GO:0048146~positive regulation of fibroblast proliferation	9	2.32558	9.03e-06	CDKN1A, CCNB1, TGFB1, CDK6, CDK4, SPHK1, FN1, ESR1, EGFR	386	53	19416	8.5416	0.0365489	0.000191	0.000166
GOTERM_BP_DIRECT	GO:0010718~positive regulation of epithelial to mesenchymal transition	9	2.32558	1.37e-05	SMAD2, IL6, TGFB1, SMAD3, IL1B, SNAI1, CTNNB1, PTK2, MTOR	386	56	19416	8.08401	0.0550862	0.000265	0.00023
GOTERM_BP_DIRECT	GO:0071347~cellular response to interleukin-1	9	2.32558	1.37e-05	PYCARD, CD40, CXCL8, MMP2, CCL2, HIF1A, RELA, NFKB1, IL17A	386	56	19416	8.08401	0.0550862	0.000265	0.00023
GOTERM_BP_DIRECT	GO:0009612~response to mechanical stimulus	9	2.32558	1.79e-05	P2RX7, MAPK8, RPS6KB1, SRC, MMP2, PTK2B, PPARG, KCNA5, MPO	386	58	19416	7.80525	0.0712029	0.000333	0.00029
GOTERM_BP_DIRECT	GO:0045599~negative regulation of fat cell differentiation	9	2.32558	2.04e-05	SMAD2, IL6, TGFB1, SMAD3, DDIT3, ADIPOQ, SOD2, TNF, VEGFA	386	59	19416	7.67296	0.0805598	0.000375	0.000326
GOTERM_BP_DIRECT	GO:0042102~positive regulation of T cell proliferation	9	2.32558	2.95e-05	IL4, IL6, VCAM1, CD40LG, TFRC, LEP, IL1B, TRAF6, IL12B	386	62	19416	7.30169	0.114505	0.000513	0.000447
GOTERM_BP_DIRECT	GO:0071560~cellular response to transforming growth factor beta stimulus	9	2.32558	6.47e-05	SMAD2, TGFB1, SMAD3, APAF1, NFATC1, FYN, FOS, CLDN1, IGF1R	386	69	19416	6.56094	0.234009	0.00098	0.000853
GOTERM_BP_DIRECT	GO:0021766~hippocampus development	9	2.32558	8.79e-05	ALK, GSK3B, PTPRS, HSD3B2, CDK5, UQCRQ, CASP3, CDK5R1, IGF1R	386	72	19416	6.28756	0.304003	0.00127604	0.00111073
GOTERM_BP_DIRECT	GO:0032868~response to insulin	9	2.32558	0.000142	IL10, LYN, LEP, CAT, SLC2A1, TNFSF10, FOS, PPARA, RELA	386	77	19416	5.87928	0.442714	0.00192949	0.00167953
GOTERM_BP_DIRECT	GO:0045669~positive regulation of osteoblast differentiation	9	2.32558	0.000155	CEBPA, IL6, CEBPB, CTNNB1, FGF2, TP63, RUNX2, LTF, VEGFA	386	78	19416	5.80391	0.472921	0.00207908	0.00180974
GOTERM_BP_DIRECT	GO:0010508~positive regulation of autophagy	9	2.32558	0.00024	GSK3B, BECN1, PRKAA1, IFNG, IFNB1, DAPK1, HMGB1, TICAM1, ATF6	386	83	19416	5.45427	0.627958	0.0029778	0.00259203
GOTERM_BP_DIRECT	GO:0150104~transport across blood-brain barrier	9	2.32558	0.000283	ABCC1, SLC16A1, ABCB1, TFRC, SLC2A1, SLC2A3, SLC2A4, SLC5A1, ABCG2	386	85	19416	5.32594	0.688299	0.00332208	0.00289171
GOTERM_BP_DIRECT	GO:0006351~DNA-templated transcription	9	2.32558	0.000792	SMAD2, CEBPA, CEBPB, THRB, CDK2, POLR2H, RELA, NFKBIB, MAPK3	386	99	19416	4.57277	0.961766	0.00799692	0.00696093
GOTERM_BP_DIRECT	GO:0001822~kidney development	9	2.32558	0.00300846	CASP9, HSPA8, ACE, APAF1, ODC1, BAX, GATA3, TP73, VEGFA	386	122	19416	3.71069	0.999996	0.0241732	0.0210416
GOTERM_BP_DIRECT	GO:0007200~phospholipase C-activating G protein-coupled receptor signaling pathway	9	2.32558	0.003847	OPRD1, GPR35, S1PR1, OPRM1, DRD2, SELE, ESR1, PIK3CG, VEGFA	386	127	19416	3.5646	1	0.0291495	0.0253732
GOTERM_BP_DIRECT	GO:0061844~antimicrobial humoral immune response mediated by antimicrobial peptide	9	2.32558	0.00555123	NPPB, APP, CCL8, CXCL12, CXCL8, CCL2, CXCL1, F2, LTF	386	135	19416	3.35337	1	0.038788	0.033763
GOTERM_BP_DIRECT	GO:0008360~regulation of cell shape	9	2.32558	0.0068763	KIT, FN1, KDR, PTK2B, CCL2, FYN, F2, PTK2, VEGFA	386	140	19416	3.2336	1	0.0458643	0.0399226
GOTERM_BP_DIRECT	GO:0007204~positive regulation of cytosolic calcium ion concentration	9	2.32558	0.00876699	CXCR1, GPR35, CD38, PTK2B, S1PR3, HMGB1, OPRM1, ESR1, PIK3CG	386	146	19416	3.10072	1	0.0557678	0.0485432
GOTERM_BP_DIRECT	GO:0090090~negative regulation of canonical Wnt signaling pathway	9	2.32558	0.0114358	SOX2, GSK3B, APP, CDH2, DDIT3, CTNNB1, SNAI2, APOE, GLI1	386	153	19416	2.95885	1	0.0690166	0.0600756
GOTERM_BP_DIRECT	GO:0005975~carbohydrate metabolic process	9	2.32558	0.0122979	GLO1, GAA, HEXA, AKR1B1, SLC2A3, SLC3A2, SLC2A4, FBP1, IDH3A	386	155	19416	2.92068	1	0.0736799	0.0641348
GOTERM_BP_DIRECT	GO:0006914~autophagy	9	2.32558	0.0185015	LYN, BECN1, PRKAA1, MAP1LC3B, BCL2, HMGB1, DRD2, ATG7, TP53	386	167	19416	2.71081	1	0.101011	0.0879248
GOTERM_BP_DIRECT	GO:0007411~axon guidance	9	2.32558	0.0375899	CXCL12, BDNF, LAMB2, FYN, GATA3, SLC7A11, NEO1, PTK2, CDK5R1	386	192	19416	2.35784	1	0.176889	0.153974
GOTERM_BP_DIRECT	GO:2000573~positive regulation of DNA biosynthetic process	8	2.06718	1.87e-08	PDGFRB, PTK2B, CYP1B1, NOX4, NFATC1, TNF, FGF2, VEGFA	386	17	19416	23.6708	7.71e-05	8.12e-07	7.07e-07
GOTERM_BP_DIRECT	GO:0042759~long-chain fatty acid biosynthetic process	8	2.06718	7.08e-08	CYP2C9, GPX4, ALOX5, ALOX15, CYP1A2, CYP1A1, CYP2E1, CYP3A4	386	20	19416	20.1202	0.000292	2.65e-06	2.31e-06
GOTERM_BP_DIRECT	GO:0046686~response to cadmium ion	8	2.06718	4.03e-07	MAPK9, GCLC, PCNA, TERT, KIT, CAT, CDK1, SOD2	386	25	19416	16.0962	0.00166066	1.22e-05	1.06e-05
GOTERM_BP_DIRECT	GO:0051247~positive regulation of protein metabolic process	8	2.06718	5.42e-07	NFKBIA, APP, MAPK8, TGFB1, NR1H3, AKT1, MTOR, INS	386	26	19416	15.4771	0.00223328	1.59e-05	1.38e-05
GOTERM_BP_DIRECT	GO:0034612~response to tumor necrosis factor	8	2.06718	1.99e-06	CASP8, RPS6KB1, CASP3, SPHK1, ADIPOQ, RIPK1, PTGS2, SELE	386	31	19416	12.9808	0.00817159	5.29e-05	4.61e-05
GOTERM_BP_DIRECT	GO:0051881~regulation of mitochondrial membrane potential	8	2.06718	2.5e-06	OPRD1, PANK2, ADORA2A, BCL2, BAX, SOD2, BCL2L1, SOD1	386	32	19416	12.5751	0.0102715	6.49e-05	5.65e-05
GOTERM_BP_DIRECT	GO:0070059~intrinsic apoptotic signaling pathway in response to endoplasmic reticulum stress	8	2.06718	5.8e-06	ERN1, CEBPB, APAF1, DDIT3, BCL2, BAX, TNFRSF10B, TP53	386	36	19416	11.1779	0.0236318	0.000134	0.000117
GOTERM_BP_DIRECT	GO:0003180~aortic valve morphogenesis	8	2.06718	7.03e-06	RB1, SMAD2, TGFB1, NOS3, SNAI1, SNAI2, NFATC1, GATA3	386	37	19416	10.8758	0.0285804	0.000155	0.000135
GOTERM_BP_DIRECT	GO:0031100~animal organ regeneration	8	2.06718	7.03e-06	CDKN1A, CXCL12, ACE, UGT1A1, FLT3, AXL, CDK1, PPARG	386	37	19416	10.8758	0.0285804	0.000155	0.000135
GOTERM_BP_DIRECT	GO:2001238~positive regulation of extrinsic apoptotic signaling pathway	8	2.06718	7.03e-06	PYCARD, APP, CD40LG, TNFSF10, RIPK1, BID, TNF, TLR4	386	37	19416	10.8758	0.0285804	0.000155	0.000135
GOTERM_BP_DIRECT	GO:2001237~negative regulation of extrinsic apoptotic signaling pathway	8	2.06718	1.02e-05	IL4, AR, GCLC, RPS6KB1, SRC, RIPK1, GCLM, RELA	386	39	19416	10.3181	0.0410024	0.000208	0.000181
GOTERM_BP_DIRECT	GO:0009725~response to hormone	8	2.06718	1.21e-05	LYN, NQO1, GCLC, GPX1, NOS2, NOS3, PTK2B, DHCR24	386	40	19416	10.0601	0.0486655	0.000238	0.000207
GOTERM_BP_DIRECT	GO:0045454~cell redox homeostasis	8	2.06718	1.69e-05	NQO1, GCLC, GPX1, NOS2, NOS3, DDIT3, GSR, NFE2L2	386	42	19416	9.58105	0.067395	0.000319	0.000277
GOTERM_BP_DIRECT	GO:2000648~positive regulation of stem cell proliferation	8	2.06718	1.69e-05	TGFB1, TERT, KDR, CTNNB1, NANOG, FGF2, TP63, RUNX2	386	42	19416	9.58105	0.067395	0.000319	0.000277
GOTERM_BP_DIRECT	GO:0097193~intrinsic apoptotic signaling pathway	8	2.06718	3.14e-05	PYCARD, CASP9, CDKN1A, APAF1, CASP3, BAX, CYCS, TP53	386	46	19416	8.74792	0.121302	0.000534	0.000465
GOTERM_BP_DIRECT	GO:0030316~osteoclast differentiation	8	2.06718	3.14e-05	TGFB1, TFRC, GLO1, TRAF6, CTNNB1, FOS, PIK3R1, TNF	386	46	19416	8.74792	0.121302	0.000534	0.000465
GOTERM_BP_DIRECT	GO:0032689~negative regulation of type II interferon production	8	2.06718	3.14e-05	IL10, IL33, AXL, DDIT3, NR1H4, GATA3, HMGB1, TLR4	386	46	19416	8.74792	0.121302	0.000534	0.000465
GOTERM_BP_DIRECT	GO:0042177~negative regulation of protein catabolic process	8	2.06718	3.14e-05	SMAD2, NQO1, SMAD3, NOS2, FYN, RELA, EGFR, INS	386	46	19416	8.74792	0.121302	0.000534	0.000465
GOTERM_BP_DIRECT	GO:0031667~response to nutrient levels	8	2.06718	3.62e-05	PTPN1, ACE, RPS6KB1, TH, SRC, TNF, FBP1, MTOR	386	47	19416	8.56179	0.138758	0.0006	0.000522
GOTERM_BP_DIRECT	GO:0050714~positive regulation of protein secretion	8	2.06718	4.17e-05	P2RX7, IL1A, ACHE, TGFB1, ADORA2A, IL13, PPID, INS	386	48	19416	8.38342	0.157965	0.000677	0.000589
GOTERM_BP_DIRECT	GO:0048538~thymus development	8	2.06718	4.78e-05	CCNB2, BCL2, MAPK1, CTNNB1, GATA3, TYR, SOD1, MAPK3	386	49	19416	8.21233	0.178978	0.000741	0.000645
GOTERM_BP_DIRECT	GO:0042572~retinol metabolic process	8	2.06718	9.06e-05	AKR1B10, DGAT1, CYP1A2, AKR1C3, CYP1A1, AKR1B1, CYP1B1, CYP3A4	386	54	19416	7.45193	0.311651	0.00131032	0.00114057
GOTERM_BP_DIRECT	GO:0045786~negative regulation of cell cycle	8	2.06718	0.000102	RB1, CEBPA, TGFB1, CDK6, CDK5, CASP3, GATA3, PTGS2	386	55	19416	7.31644	0.343425	0.00145068	0.00126274
GOTERM_BP_DIRECT	GO:0071363~cellular response to growth factor stimulus	8	2.06718	0.000129	OPRD1, RPS6KB1, TH, SPHK1, ERBB2, CAT, CTNNB1, RIPK1	386	57	19416	7.05972	0.411303	0.0017899	0.00155802
GOTERM_BP_DIRECT	GO:0034644~cellular response to UV	8	2.06718	0.000129	CASP9, PCNA, PARP1, EP300, BAX, PIK3R1, TP53, AURKB	386	57	19416	7.05972	0.411303	0.0017899	0.00155802
GOTERM_BP_DIRECT	GO:0090398~cellular senescence	8	2.06718	0.000144	MAP2K4, MAPK9, CDKN1A, MAPK8, CDK2, TP53, TP63, IGF1R	386	58	19416	6.938	0.44702	0.00194865	0.00169621
GOTERM_BP_DIRECT	GO:0045597~positive regulation of cell differentiation	8	2.06718	0.000178	SOX2, GSK3B, SOCS3, AR, GDNF, CCN5, CTNNB1, INS	386	60	19416	6.70674	0.520779	0.00228425	0.00198832
GOTERM_BP_DIRECT	GO:0034605~cellular response to heat	8	2.06718	0.000178	LYN, HSPA8, IL1A, CDKN1A, HMOX1, PTGS2, HSPA1B, HSPA1A	386	60	19416	6.70674	0.520779	0.00228425	0.00198832
GOTERM_BP_DIRECT	GO:0050853~B cell receptor signaling pathway	8	2.06718	0.000178	LYN, NFKBIA, SYK, LCK, BCL2, CD38, MAPK1, NFKB1	386	60	19416	6.70674	0.520779	0.00228425	0.00198832
GOTERM_BP_DIRECT	GO:0071230~cellular response to amino acid stimulus	8	2.06718	0.000268	NTRK2, CEBPB, MMP2, MMP3, TNF, EGFR, MTOR, BCL2L1	386	64	19416	6.28756	0.669022	0.00323262	0.00281384
GOTERM_BP_DIRECT	GO:0030168~platelet activation	8	2.06718	0.000325	IL6, CD40, CD40LG, SYK, SRC, LCK, AXL, F2	386	66	19416	6.09703	0.738167	0.00374255	0.00325771
GOTERM_BP_DIRECT	GO:0002931~response to ischemia	8	2.06718	0.000357	P2RX7, CASP9, NQO1, BCL2, PTK2B, TP53, RELA, NFE2L2	386	67	19416	6.00603	0.770373	0.00405244	0.00352745
GOTERM_BP_DIRECT	GO:0051604~protein maturation	8	2.06718	0.000357	CASP9, IKBKB, AFG3L2, CASP7, CASP8, CASP3, CASP1, NLRP3	386	67	19416	6.00603	0.770373	0.00405244	0.00352745
GOTERM_BP_DIRECT	GO:0007611~learning or memory	8	2.06718	0.000391	APP, THRA, SRC, CASP3, EP300, MAPK1, SLC2A4, EGFR	386	68	19416	5.91771	0.80064	0.00436946	0.0038034
GOTERM_BP_DIRECT	GO:0070098~chemokine-mediated signaling pathway	8	2.06718	0.000468	CCL8, CXCL12, CXCL8, CXCR1, GPR35, PTK2B, CCL2, CXCL1	386	70	19416	5.74863	0.854544	0.00512614	0.00446206
GOTERM_BP_DIRECT	GO:0071300~cellular response to retinoic acid	8	2.06718	0.00051	ABCA1, LYN, GSK3B, LEP, PTK2B, PPARG, DRD2, TNF	386	71	19416	5.66766	0.877902	0.00554722	0.00482859
GOTERM_BP_DIRECT	GO:0001938~positive regulation of endothelial cell proliferation	8	2.06718	0.000604	IL10, CXCL12, KDR, ARNT, AKT1, HIF1A, FGF2, VEGFA	386	73	19416	5.51239	0.91717	0.0062884	0.00547375
GOTERM_BP_DIRECT	GO:0031398~positive regulation of protein ubiquitination	8	2.06718	0.000771	MAPK9, GSK3B, HSPA5, TRAF6, SPHK1, TICAM1, BIRC2, BIRC3	386	76	19416	5.29479	0.958308	0.00782183	0.00680853
GOTERM_BP_DIRECT	GO:0007565~female pregnancy	8	2.06718	0.00104663	TGFB1, ACE, LEP, FSHB, SLC2A1, BCL2, CD38, FOS	386	80	19416	5.03005	0.986653	0.0101272	0.00881524
GOTERM_BP_DIRECT	GO:0021987~cerebral cortex development	8	2.06718	0.00104663	NTRK2, PTPRS, CDH2, TH, SLC2A1, BAX, FOS, HIF1A	386	80	19416	5.03005	0.986653	0.0101272	0.00881524
GOTERM_BP_DIRECT	GO:0006952~defense response	8	2.06718	0.00139503	DUOX1, CXCL12, STAT3, CASP1, NLRP3, NOX4, GATA3, MPO	386	84	19416	4.79053	0.996831	0.012722	0.0110739
GOTERM_BP_DIRECT	GO:0019722~calcium-mediated signaling	8	2.06718	0.00919028	P2RX7, APP, CXCL8, SYK, CXCR1, SPHK1, SELE, TNF	386	118	19416	3.4102	1	0.058191	0.0506524
GOTERM_BP_DIRECT	GO:0000165~MAPK cascade	8	2.06718	0.0100302	P2RX7, MAP2K4, AR, PTK2B, CTNNB1, RIPK1, EGFR, MAPK3	386	120	19416	3.35337	1	0.0621885	0.0541321
GOTERM_BP_DIRECT	GO:0031647~regulation of protein stability	8	2.06718	0.0156766	PYCARD, HSPA8, SREBF1, USP48, TERT, CASP3, BCL2, MAPK1	386	131	19416	3.07179	1	0.0881116	0.0766969
GOTERM_BP_DIRECT	GO:0009653~anatomical structure morphogenesis	8	2.06718	0.019563	SOX2, SMAD2, SMAD3, CHUK, TH, S1PR3, GATA3, POU5F1	386	137	19416	2.93726	1	0.103515	0.0901051
GOTERM_BP_DIRECT	GO:0007605~sensory perception of sound	8	2.06718	0.0466192	TJP1, GPX1, THRB, DDIT3, CASP3, HEXA, SNAI2, SOD1	386	165	19416	2.43881	1	0.204866	0.178326
GOTERM_BP_DIRECT	GO:0030336~negative regulation of cell migration	8	2.06718	0.0802821	GSK3B, CDH1, ADORA3, ADIPOQ, SERPINE1, BCL2, CYP1B1, DRD2	386	188	19416	2.14045	1	0.301662	0.262582
GOTERM_BP_DIRECT	GO:0016055~Wnt signaling pathway	8	2.06718	0.0819052	GSK3B, PRKAA1, CSNK2A1, CCND1, TNKS2, TNKS, DDIT3, DRD2	386	189	19416	2.12912	1	0.305809	0.266192
GOTERM_BP_DIRECT	GO:0038083~peptidyl-tyrosine autophosphorylation	7	1.80879	8.92e-08	ALK, LCK, KDR, PTK2B, EGFR, IGF1R, MAPK3	386	13	19416	27.0849	0.000368	3.2e-06	2.78e-06
GOTERM_BP_DIRECT	GO:0010745~negative regulation of macrophage derived foam cell differentiation	7	1.80879	1.54e-07	ABCA1, NFKBIA, CRP, ADIPOQ, NR1H3, PPARG, PPARA	386	14	19416	25.1503	0.000633	5.19e-06	4.51e-06
GOTERM_BP_DIRECT	GO:0055093~response to hyperoxia	7	1.80879	3.96e-07	CDKN1A, EPO, MMP2, CAT, CYP1A1, KCNA5, SOD2	386	16	19416	22.0065	0.00163012	1.21e-05	1.05e-05
GOTERM_BP_DIRECT	GO:2000811~negative regulation of anoikis	7	1.80879	1.28e-06	NTRK2, SRC, BCL2, SNAI2, PTK2, BCL2L1, MCL1	386	19	19416	18.5318	0.00524178	3.46e-05	3.01e-05
GOTERM_BP_DIRECT	GO:0050709~negative regulation of protein secretion	7	1.80879	3.33e-06	ERP29, IL12B, APOE, DRD2, NEO1, DRD4, INS	386	22	19416	16.0047	0.0136483	8.38e-05	7.29e-05
GOTERM_BP_DIRECT	GO:0070498~interleukin-1-mediated signaling pathway	7	1.80879	4.44e-06	NFKBIA, IKBKB, IL1B, TRAF6, RELA, MYD88, MAPK3	386	23	19416	15.3089	0.0181169	0.000106	9.25e-05
GOTERM_BP_DIRECT	GO:0006809~nitric oxide biosynthetic process	7	1.80879	4.44e-06	NQO1, NOS2, NOS3, CYP1B1, AKT1, TICAM1, TLR4	386	23	19416	15.3089	0.0181169	0.000106	9.25e-05
GOTERM_BP_DIRECT	GO:0002223~stimulatory C-type lectin receptor signaling pathway	7	1.80879	4.44e-06	LYN, IKBKB, SYK, SRC, TRAF6, EP300, FYN	386	23	19416	15.3089	0.0181169	0.000106	9.25e-05
GOTERM_BP_DIRECT	GO:0038096~Fc-gamma receptor signaling pathway involved in phagocytosis	7	1.80879	4.44e-06	LYN, IFNG, SYK, NOS2, SRC, FYN, PTK2	386	23	19416	15.3089	0.0181169	0.000106	9.25e-05
GOTERM_BP_DIRECT	GO:0045861~negative regulation of proteolysis	7	1.80879	5.82e-06	CDK5, NR1H3, AKT1, PLAT, F2, TP53, INS	386	24	19416	14.671	0.0236865	0.000134	0.000117
GOTERM_BP_DIRECT	GO:0038095~Fc-epsilon receptor signaling pathway	7	1.80879	5.82e-06	LYN, IKBKB, MAP2K4, MAPK9, MAPK8, SYK, TRAF6	386	24	19416	14.671	0.0236865	0.000134	0.000117
GOTERM_BP_DIRECT	GO:0001836~release of cytochrome c from mitochondria	7	1.80879	7.52e-06	BCL2, BAX, SOD2, BID, TP53, BCL2L1, MCL1	386	25	19416	14.0841	0.0305406	0.000163	0.000142
GOTERM_BP_DIRECT	GO:0035902~response to immobilization stress	7	1.80879	1.22e-05	TGFB1, TH, CYP1A1, PTK2B, PPARG, FOS, SOD2	386	27	19416	13.0409	0.0488963	0.000238	0.000207
GOTERM_BP_DIRECT	GO:0032740~positive regulation of interleukin-17 production	7	1.80879	1.22e-05	IL6, TGFB1, SPHK1, NR1H4, IL18, IL12B, MYD88	386	27	19416	13.0409	0.0488963	0.000238	0.000207
GOTERM_BP_DIRECT	GO:0010875~positive regulation of cholesterol efflux	7	1.80879	1.22e-05	ABCA1, NFKBIA, ADIPOQ, NR1H3, PPARG, APOE, CES1	386	27	19416	13.0409	0.0488963	0.000238	0.000207
GOTERM_BP_DIRECT	GO:0010971~positive regulation of G2/M transition of mitotic cell cycle	7	1.80879	1.52e-05	APP, CCNB1, CCND1, CDK4, CDK1, HSPA2, CDC25C	386	28	19416	12.5751	0.0608162	0.000289	0.000252
GOTERM_BP_DIRECT	GO:1902042~negative regulation of extrinsic apoptotic signaling pathway via death domain receptors	7	1.80879	1.89e-05	GSK3B, GPX1, NOS3, SERPINE1, HMOX1, BCL2L1, ICAM1	386	29	19416	12.1415	0.0748483	0.000349	0.000304
GOTERM_BP_DIRECT	GO:0051602~response to electrical stimulus	7	1.80879	2.83e-05	P2RX7, NQO1, TH, EPO, SRC, MMP2, SOD2	386	31	19416	11.3582	0.110072	0.000498	0.000434
GOTERM_BP_DIRECT	GO:0048010~vascular endothelial growth factor receptor signaling pathway	7	1.80879	2.83e-05	SRC, AXL, KDR, PTK2B, FYN, PTK2, VEGFA	386	31	19416	11.3582	0.110072	0.000498	0.000434
GOTERM_BP_DIRECT	GO:0045740~positive regulation of DNA replication	7	1.80879	3.42e-05	MAP2K4, CDKN1A, PCNA, CDK2, CDK1, GLI1, EGFR	386	32	19416	11.0032	0.131635	0.000576	0.000501
GOTERM_BP_DIRECT	GO:0030522~intracellular receptor signaling pathway	7	1.80879	3.42e-05	SREBF1, AR, STAT3, NR1I2, ARNT, NR1H3, AHR	386	32	19416	11.0032	0.131635	0.000576	0.000501
GOTERM_BP_DIRECT	GO:0070372~regulation of ERK1 and ERK2 cascade	7	1.80879	3.42e-05	LYN, IL1A, SYK, IL1B, ERBB2, FN1, EGFR	386	32	19416	11.0032	0.131635	0.000576	0.000501
GOTERM_BP_DIRECT	GO:0071345~cellular response to cytokine stimulus	7	1.80879	4.91e-05	ABCA1, NFAT5, CSF3, FLT3, DAPK1, TRAF6, IL13	386	34	19416	10.356	0.183381	0.000759	0.00066
GOTERM_BP_DIRECT	GO:0006730~one-carbon metabolic process	7	1.80879	5.83e-05	CA12, CA1, CA2, CA4, CA6, CA9, CA14	386	35	19416	10.0601	0.21372	0.000894	0.000778
GOTERM_BP_DIRECT	GO:0045765~regulation of angiogenesis	7	1.80879	8.08e-05	IL6, LEP, ERBB2, HMOX1, CTNNB1, FGF2, PIK3CG	386	37	19416	9.51631	0.283271	0.00118521	0.00103167
GOTERM_BP_DIRECT	GO:0046326~positive regulation of D-glucose import	7	1.80879	8.08e-05	OCLN, TERT, ADIPOQ, AKT1, PIK3R1, NFE2L2, INS	386	37	19416	9.51631	0.283271	0.00118521	0.00103167
GOTERM_BP_DIRECT	GO:2001235~positive regulation of apoptotic signaling pathway	7	1.80879	8.08e-05	MAPK9, ADORA2A, APAF1, IFNB1, FAS, PPARG, TP63	386	37	19416	9.51631	0.283271	0.00118521	0.00103167
GOTERM_BP_DIRECT	GO:0032570~response to progesterone	7	1.80879	8.08e-05	HSPA8, SREBF1, TGFB1, CD38, NR1H3, FOS, RELA	386	37	19416	9.51631	0.283271	0.00118521	0.00103167
GOTERM_BP_DIRECT	GO:0071392~cellular response to estradiol stimulus	7	1.80879	9.44e-05	IL10, UGT1A1, MMP2, ESR1, ESR2, EGFR, IGF1R	386	38	19416	9.26588	0.322236	0.00134698	0.00117249
GOTERM_BP_DIRECT	GO:0006695~cholesterol biosynthetic process	7	1.80879	0.00011	SREBF1, PRKAA1, NSDHL, DHCR24, HSD17B7, CFTR, CES1	386	39	19416	9.0283	0.363688	0.0015428	0.00134294
GOTERM_BP_DIRECT	GO:0032212~positive regulation of telomere maintenance via telomerase	7	1.80879	0.00011	TNKS2, TNKS, MAPK1, CTNNB1, NEK2, AURKB, MAPK3	386	39	19416	9.0283	0.363688	0.0015428	0.00134294
GOTERM_BP_DIRECT	GO:0051591~response to cAMP	7	1.80879	0.00011	SREBF1, DUOX1, PTK2B, FOS, TYR, RELA, BIRC2	386	39	19416	9.0283	0.363688	0.0015428	0.00134294
GOTERM_BP_DIRECT	GO:0031295~T cell costimulation	7	1.80879	0.000192	LYN, CD40LG, SRC, LCK, AKT1, FYN, MTOR	386	43	19416	8.18846	0.546254	0.00244626	0.00212935
GOTERM_BP_DIRECT	GO:0022617~extracellular matrix disassembly	7	1.80879	0.00028	MMP12, MMP13, MMP1, MMP2, MMP3, PLG, MMP9	386	46	19416	7.65443	0.684933	0.00332208	0.00289171
GOTERM_BP_DIRECT	GO:0042100~B cell proliferation	7	1.80879	0.000355	IL10, CD40, CD40LG, IFNB1, BCL2, CD38, TICAM1	386	48	19416	7.33549	0.768607	0.00405244	0.00352745
GOTERM_BP_DIRECT	GO:0034198~cellular response to amino acid starvation	7	1.80879	0.000445	BECN1, CDKN1A, MAPK8, FAS, MAPK1, MTOR, MAPK3	386	50	19416	7.04207	0.840125	0.00494058	0.00430053
GOTERM_BP_DIRECT	GO:0042149~cellular response to glucose starvation	7	1.80879	0.000445	BECN1, PRKAA1, HSPA5, SLC2A1, BCL2, TP53, NFE2L2	386	50	19416	7.04207	0.840125	0.00494058	0.00430053
GOTERM_BP_DIRECT	GO:0030968~endoplasmic reticulum unfolded protein response	7	1.80879	0.000747	ERN1, PTPN1, CCND1, HSPA5, DDIT3, ATF6, NFE2L2	386	55	19416	6.40188	0.953971	0.00761718	0.00663039
GOTERM_BP_DIRECT	GO:0016241~regulation of macroautophagy	7	1.80879	0.000904	ERN1, BECN1, MAPK8, CDK5, CASP3, MTOR, CDK5R1	386	57	19416	6.17726	0.975961	0.00893616	0.00777849
GOTERM_BP_DIRECT	GO:0043627~response to estrogen	7	1.80879	0.000992	PRKAA1, EPO, MMP2, EP300, PPARG, GATA3, ESR1	386	58	19416	6.07075	0.983261	0.00971945	0.0084603
GOTERM_BP_DIRECT	GO:0006006~glucose metabolic process	7	1.80879	0.00180241	PRKAA1, LEP, GAA, ADIPOQ, AKT1, TNF, INS	386	65	19416	5.41698	0.99941	0.0161512	0.0140588
GOTERM_BP_DIRECT	GO:0010595~positive regulation of endothelial cell migration	7	1.80879	0.00195015	KDR, PTK2B, AKT1, GATA3, FGF2, PIK3CG, VEGFA	386	66	19416	5.3349	0.99968	0.0171032	0.0148875
GOTERM_BP_DIRECT	GO:0006879~intracellular iron ion homeostasis	7	1.80879	0.0022729	TFRC, FTH1, HMOX1, HIF1A, NEO1, FTL, SOD1	386	68	19416	5.17799	0.999916	0.0196413	0.0170968
GOTERM_BP_DIRECT	GO:0006909~phagocytosis	7	1.80879	0.00283041	ADORA2A, AXL, LEP, ADORA1, MET, TLR4, MYD88	386	71	19416	4.95921	0.999992	0.0231028	0.0201099
GOTERM_BP_DIRECT	GO:0043124~negative regulation of canonical NF-kappaB signal transduction	7	1.80879	0.0032551	PYCARD, NFKBIA, CASP8, ADIPOQ, NR1H4, RIPK1, ESR1	386	73	19416	4.82334	0.999999	0.026003	0.0226343
GOTERM_BP_DIRECT	GO:0032729~positive regulation of type II interferon production	7	1.80879	0.0048153	PYCARD, APP, IL1B, IL18, IL12B, TNF, TLR4	386	79	19416	4.45701	1	0.0353809	0.0307973
GOTERM_BP_DIRECT	GO:0001933~negative regulation of protein phosphorylation	7	1.80879	0.00544042	LYN, CDKN1A, OCLN, TGFB1, PKN1, DRD2, XDH	386	81	19416	4.34696	1	0.038788	0.033763
GOTERM_BP_DIRECT	GO:0009267~cellular response to starvation	7	1.80879	0.00648662	HSPA8, SREBF1, MAP1LC3B, AKR1C3, PPARA, ATG7, MTOR	386	84	19416	4.19171	1	0.0437608	0.0380916
GOTERM_BP_DIRECT	GO:0007626~locomotory behavior	7	1.80879	0.00767173	APP, ADORA2A, TH, GAA, DRD2, SOD2, SOD1	386	87	19416	4.04717	1	0.0500488	0.0435651
GOTERM_BP_DIRECT	GO:0001503~ossification	7	1.80879	0.00767173	THRA, TRAF6, ALOX15, BCL2, EGFR, RUNX2, LTF	386	87	19416	4.04717	1	0.0500488	0.0435651
GOTERM_BP_DIRECT	GO:0050804~modulation of chemical synaptic transmission	7	1.80879	0.00900546	MAPK9, PTPRS, RPS6KB1, BDNF, FYN, SLC7A11, MAPK3	386	90	19416	3.91226	1	0.0571084	0.0497101
GOTERM_BP_DIRECT	GO:0031640~killing of cells of another organism	7	1.80879	0.0104973	NPPB, CCL8, CXCL12, CXCL8, PLA2G2A, CXCL1, LTF	386	93	19416	3.78606	1	0.0638199	0.0555521
GOTERM_BP_DIRECT	GO:0006874~intracellular calcium ion homeostasis	7	1.80879	0.0223665	CD40, TGFB1, CCL8, CXCL12, APOE, DRD2, DRD4	386	110	19416	3.20094	1	0.117239	0.102051
GOTERM_BP_DIRECT	GO:0007005~mitochondrion organization	7	1.80879	0.0251322	P2RX7, GSK3B, CEBPA, PANK2, TERT, PARP1, NOS3	386	113	19416	3.11596	1	0.128529	0.111879
GOTERM_BP_DIRECT	GO:0009617~response to bacterium	7	1.80879	0.0291617	NOS2, ADIPOQ, CASP1, CCL2, CYP2E1, PYGL, B3GALT5	386	117	19416	3.00943	1	0.146413	0.127445
GOTERM_BP_DIRECT	GO:0110076~negative regulation of ferroptosis	6	1.55039	3.53e-07	NQO1, GPX4, FTH1, HMOX1, SLC7A11, NFE2L2	386	9	19416	33.5337	0.00145215	1.1e-05	9.58e-06
GOTERM_BP_DIRECT	GO:0010888~negative regulation of lipid storage	6	1.55039	6.94e-07	NFKBIA, CRP, IL6, LEP, PPARG, TNF	386	10	19416	30.1803	0.002855	1.99e-05	1.73e-05
GOTERM_BP_DIRECT	GO:0050665~hydrogen peroxide biosynthetic process	6	1.55039	1.25e-06	DUOX1, MAOB, CYP1A2, CYP1A1, SOD2, SOD1	386	11	19416	27.4366	0.00514305	3.41e-05	2.97e-05
GOTERM_BP_DIRECT	GO:0045922~negative regulation of fatty acid metabolic process	6	1.55039	1.25e-06	UGT1A10, UGT1A1, UGT1A9, UGT1A8, UGT1A7, INS	386	11	19416	27.4366	0.00514305	3.41e-05	2.97e-05
GOTERM_BP_DIRECT	GO:0035666~TRIF-dependent toll-like receptor signaling pathway	6	1.55039	2.11e-06	IKBKB, CD40, IRF3, TRAF6, TICAM1, TLR4	386	12	19416	25.1503	0.00865789	5.57e-05	4.85e-05
GOTERM_BP_DIRECT	GO:0003376~sphingosine-1-phosphate receptor signaling pathway	6	1.55039	7.61e-06	SPHK1, S1PR1, AKT1, S1PR3, S1PR2, PIK3CG	386	15	19416	20.1202	0.0309013	0.000163	0.000142
GOTERM_BP_DIRECT	GO:0042448~progesterone metabolic process	6	1.55039	7.61e-06	CYP21A2, AKR1C3, CYP1A1, CYP1B1, AFP, CYP17A1	386	15	19416	20.1202	0.0309013	0.000163	0.000142
GOTERM_BP_DIRECT	GO:0045348~positive regulation of MHC class II biosynthetic process	6	1.55039	7.61e-06	IL10, IL4, IL33, IFNG, TLR4, CDK5R1	386	15	19416	20.1202	0.0309013	0.000163	0.000142
GOTERM_BP_DIRECT	GO:0051146~striated muscle cell differentiation	6	1.55039	1.09e-05	RB1, CASP7, CDH2, CHUK, CASP3, AKT1	386	16	19416	18.8627	0.0439213	0.000218	0.00019
GOTERM_BP_DIRECT	GO:1904645~response to amyloid-beta	6	1.55039	1.09e-05	MMP12, MMP13, MMP2, MMP3, FYN, MMP9	386	16	19416	18.8627	0.0439213	0.000218	0.00019
GOTERM_BP_DIRECT	GO:0051770~positive regulation of nitric-oxide synthase biosynthetic process	6	1.55039	1.09e-05	MAP2K4, IL33, IFNG, KDR, CCL2, TLR4	386	16	19416	18.8627	0.0439213	0.000218	0.00019
GOTERM_BP_DIRECT	GO:0055089~fatty acid homeostasis	6	1.55039	1.52e-05	PRKAA1, DGAT1, NR1H4, ADORA1, APOE, INS	386	17	19416	17.7531	0.0606778	0.000289	0.000252
GOTERM_BP_DIRECT	GO:1904355~positive regulation of telomere capping	6	1.55039	1.52e-05	TNKS2, TNKS, MAPK1, NEK2, AURKB, MAPK3	386	17	19416	17.7531	0.0606778	0.000289	0.000252
GOTERM_BP_DIRECT	GO:0035234~ectopic germ cell programmed cell death	6	1.55039	2.07e-05	IL1A, IL1B, KIT, BAX, BCL2L1, SOD1	386	18	19416	16.7668	0.0817321	0.000377	0.000328
GOTERM_BP_DIRECT	GO:0048143~astrocyte activation	6	1.55039	2.07e-05	APP, IFNG, ADORA2A, IL1B, TNF, EGFR	386	18	19416	16.7668	0.0817321	0.000377	0.000328
GOTERM_BP_DIRECT	GO:0050995~negative regulation of lipid catabolic process	6	1.55039	2.76e-05	ALK, PRKAA1, IL1B, ADORA1, TNF, INS	386	19	19416	15.8844	0.107601	0.000491	0.000427
GOTERM_BP_DIRECT	GO:0046889~positive regulation of lipid biosynthetic process	6	1.55039	2.76e-05	NR1H3, AKT1, APOE, PPARA, MTOR, INS	386	19	19416	15.8844	0.107601	0.000491	0.000427
GOTERM_BP_DIRECT	GO:1902176~negative regulation of oxidative stress-induced intrinsic apoptotic signaling pathway	6	1.55039	2.76e-05	GPX1, AKT1, FYN, SOD2, NFE2L2, INS	386	19	19416	15.8844	0.107601	0.000491	0.000427
GOTERM_BP_DIRECT	GO:0052695~cellular glucuronidation	6	1.55039	3.62e-05	UGT1A10, UGT1A1, UGT2B15, UGT1A9, UGT1A8, UGT1A7	386	20	19416	15.0902	0.138714	0.0006	0.000522
GOTERM_BP_DIRECT	GO:0001892~embryonic placenta development	6	1.55039	3.62e-05	CEBPA, CEBPB, CSF2, ARNT, HIF1A, EGFR	386	20	19416	15.0902	0.138714	0.0006	0.000522
GOTERM_BP_DIRECT	GO:0032930~positive regulation of superoxide anion generation	6	1.55039	4.68e-05	CRP, APP, TGFB1, SYK, EGFR, SOD1	386	21	19416	14.3716	0.175368	0.000728	0.000633
GOTERM_BP_DIRECT	GO:0090200~positive regulation of release of cytochrome c from mitochondria	6	1.55039	4.68e-05	PYCARD, TNFSF10, BAX, BID, TP53, MMP9	386	21	19416	14.3716	0.175368	0.000728	0.000633
GOTERM_BP_DIRECT	GO:0014911~positive regulation of smooth muscle cell migration	6	1.55039	4.68e-05	PDGFRB, RPS6KB1, SRC, BCL2, CYP1B1, TLR4	386	21	19416	14.3716	0.175368	0.000728	0.000633
GOTERM_BP_DIRECT	GO:0097194~execution phase of apoptosis	6	1.55039	5.96e-05	CASP7, CASP8, CASP3, BAX, CYCS, AKT1	386	22	19416	13.7183	0.217679	0.000906	0.000788
GOTERM_BP_DIRECT	GO:0043200~response to amino acid	6	1.55039	5.96e-05	LYN, CHUK, CASP3, RELA, MYD88, MTOR	386	22	19416	13.7183	0.217679	0.000906	0.000788
GOTERM_BP_DIRECT	GO:0140467~integrated stress response signaling	6	1.55039	0.000114	CEBPA, CEBPB, JUN, DDIT3, FOS, NFE2L2	386	25	19416	12.0721	0.376022	0.00160413	0.00139631
GOTERM_BP_DIRECT	GO:0042026~protein refolding	6	1.55039	0.000139	HSPA8, HSPA1L, HSPA5, HSPA2, HSPA1B, HSPA1A	386	26	19416	11.6078	0.437014	0.00190219	0.00165576
GOTERM_BP_DIRECT	GO:0060395~SMAD protein signal transduction	6	1.55039	0.000139	SMAD2, BECN1, JUN, SMAD3, FOS, RUNX2	386	26	19416	11.6078	0.437014	0.00190219	0.00165576
GOTERM_BP_DIRECT	GO:0050900~leukocyte migration	6	1.55039	0.000139	LYN, SRC, LCK, ADORA1, FYN, ICAM1	386	26	19416	11.6078	0.437014	0.00190219	0.00165576
GOTERM_BP_DIRECT	GO:0032753~positive regulation of interleukin-4 production	6	1.55039	0.000168	IL33, CEBPB, CD40LG, SYK, NLRP3, GATA3	386	27	19416	11.1779	0.500269	0.00223031	0.00194138
GOTERM_BP_DIRECT	GO:1903076~regulation of protein localization to plasma membrane	6	1.55039	0.000168	CAMK2B, AR, CDK5, PIK3R1, SPTBN1, INS	386	27	19416	11.1779	0.500269	0.00223031	0.00194138
GOTERM_BP_DIRECT	GO:0002862~negative regulation of inflammatory response to antigenic stimulus	6	1.55039	0.000168	LYN, GPX1, SYK, SRC, IL12B, FYN	386	27	19416	11.1779	0.500269	0.00223031	0.00194138
GOTERM_BP_DIRECT	GO:0010800~positive regulation of peptidyl-threonine phosphorylation	6	1.55039	0.000202	APP, SPHK1, PLK1, MAPK1, S1PR2, CALM1	386	28	19416	10.7787	0.564325	0.00255623	0.00222507
GOTERM_BP_DIRECT	GO:0042755~eating behavior	6	1.55039	0.000202	OPRD1, ACE, ADORA2A, TH, LEP, STAT3	386	28	19416	10.7787	0.564325	0.00255623	0.00222507
GOTERM_BP_DIRECT	GO:2000353~positive regulation of endothelial cell apoptotic process	6	1.55039	0.00024	PTPN1, CD40, TGFB1, CD40LG, AKR1C3, CCL2	386	29	19416	10.407	0.627592	0.0029778	0.00259203
GOTERM_BP_DIRECT	GO:0045216~cell-cell junction organization	6	1.55039	0.000283	SMAD2, TJP1, OCLN, TGFB1, SMAD3, CLDN1	386	30	19416	10.0601	0.688456	0.00332208	0.00289171
GOTERM_BP_DIRECT	GO:0045672~positive regulation of osteoclast differentiation	6	1.55039	0.000283	IFNG, TRAF6, IL12B, FOS, TNF, IL17A	386	30	19416	10.0601	0.688456	0.00332208	0.00289171
GOTERM_BP_DIRECT	GO:0001774~microglial cell activation	6	1.55039	0.000283	IL4, APP, IFNG, IL13, TNF, SNCA	386	30	19416	10.0601	0.688456	0.00332208	0.00289171
GOTERM_BP_DIRECT	GO:0045840~positive regulation of mitotic nuclear division	6	1.55039	0.000283	PDGFRB, IL1A, IL1B, SPHK1, TNF, INS	386	30	19416	10.0601	0.688456	0.00332208	0.00289171
GOTERM_BP_DIRECT	GO:0071902~positive regulation of protein serine/threonine kinase activity	6	1.55039	0.000283	IFNG, SRC, PIM1, CALM1, LTF, SNCA	386	30	19416	10.0601	0.688456	0.00332208	0.00289171
GOTERM_BP_DIRECT	GO:0045907~positive regulation of vasoconstriction	6	1.55039	0.000332	ACE, TBXAS1, AVPR2, CD38, PTGS2, EGFR	386	31	19416	9.73558	0.745407	0.00379962	0.00330738
GOTERM_BP_DIRECT	GO:0048662~negative regulation of smooth muscle cell proliferation	6	1.55039	0.000332	IFNG, NOS3, IL12B, HMOX1, PPARG, APOE	386	31	19416	9.73558	0.745407	0.00379962	0.00330738
GOTERM_BP_DIRECT	GO:0051085~chaperone cofactor-dependent protein refolding	6	1.55039	0.000387	HSPA8, HSPA1L, HSPA5, HSPA2, HSPA1B, HSPA1A	386	32	19416	9.43135	0.797161	0.00433433	0.00377282
GOTERM_BP_DIRECT	GO:0007159~leukocyte cell-cell adhesion	6	1.55039	0.000387	SELP, VCAM1, CD40LG, SYK, SELE, ICAM1	386	32	19416	9.43135	0.797161	0.00433433	0.00377282
GOTERM_BP_DIRECT	GO:0035924~cellular response to vascular endothelial growth factor stimulus	6	1.55039	0.000449	ERN1, VCAM1, SPHK1, KDR, AKT1, VEGFA	386	33	19416	9.14555	0.84276	0.00494537	0.0043047
GOTERM_BP_DIRECT	GO:0048469~cell maturation	6	1.55039	0.000449	AXL, CTNNB1, PPARG, GATA3, RUNX2, VEGFA	386	33	19416	9.14555	0.84276	0.00494537	0.0043047
GOTERM_BP_DIRECT	GO:0070269~pyroptotic inflammatory response	6	1.55039	0.000449	GSDMD, PYCARD, CASP8, CASP3, CASP1, NLRP3	386	33	19416	9.14555	0.84276	0.00494537	0.0043047
GOTERM_BP_DIRECT	GO:0042771~intrinsic apoptotic signaling pathway in response to DNA damage by p53 class mediator	6	1.55039	0.000518	PYCARD, CDKN1A, EP300, TP53, TP63, TP73	386	34	19416	8.87656	0.881647	0.00558516	0.00486161
GOTERM_BP_DIRECT	GO:0043330~response to exogenous dsRNA	6	1.55039	0.000518	NFKBIA, IFNB1, MAPK1, SLC3A2, TICAM1, MAPK3	386	34	19416	8.87656	0.881647	0.00558516	0.00486161
GOTERM_BP_DIRECT	GO:2001234~negative regulation of apoptotic signaling pathway	6	1.55039	0.000518	RB1, CSNK2A1, BDNF, BCL2, BAX, TNF	386	34	19416	8.87656	0.881647	0.00558516	0.00486161
GOTERM_BP_DIRECT	GO:0071407~cellular response to organic cyclic compound	6	1.55039	0.000679	CEBPA, SLC16A1, CASP8, CYP1A1, CDK1, CYP1B1	386	36	19416	8.38342	0.939144	0.00701326	0.0061047
GOTERM_BP_DIRECT	GO:2001244~positive regulation of intrinsic apoptotic signaling pathway	6	1.55039	0.000679	BECN1, LCK, DDIT3, BAX, BID, TP53	386	36	19416	8.38342	0.939144	0.00701326	0.0061047
GOTERM_BP_DIRECT	GO:0048709~oligodendrocyte differentiation	6	1.55039	0.000772	NTRK2, CDKN2C, CDK5, ERBB2, CTNNB1, MTOR	386	37	19416	8.15684	0.95861	0.00782183	0.00680853
GOTERM_BP_DIRECT	GO:0001890~placenta development	6	1.55039	0.000772	LEP, HSD17B2, PPARG, PTK2, BIRC2, SOD1	386	37	19416	8.15684	0.95861	0.00782183	0.00680853
GOTERM_BP_DIRECT	GO:0019369~arachidonate metabolic process	6	1.55039	0.000988	GPX1, GPX4, ALOX5, ALOX15, CYP1B1, ALOX12	386	39	19416	7.73854	0.982971	0.00971945	0.0084603
GOTERM_BP_DIRECT	GO:2000117~negative regulation of cysteine-type endopeptidase activity	6	1.55039	0.00111055	CSNK2A1, SRC, AKT1, MMP9, LTF, VEGFA	386	40	19416	7.54508	0.989747	0.0106955	0.00930994
GOTERM_BP_DIRECT	GO:0009408~response to heat	6	1.55039	0.00111055	GCLC, NOS3, AKT1, HSPA2, MTOR, SOD1	386	40	19416	7.54508	0.989747	0.0106955	0.00930994
GOTERM_BP_DIRECT	GO:0043537~negative regulation of blood vessel endothelial cell migration	6	1.55039	0.00124449	TGFB1, PPARG, HMGB1, APOE, TNF, FGF2	386	41	19416	7.36105	0.994101	0.0115797	0.0100795
GOTERM_BP_DIRECT	GO:0030217~T cell differentiation	6	1.55039	0.00124449	LCK, LEP, KIT, GATA3, PIK3R1, RUNX2	386	41	19416	7.36105	0.994101	0.0115797	0.0100795
GOTERM_BP_DIRECT	GO:0030574~collagen catabolic process	6	1.55039	0.00124449	MMP12, MMP13, MMP1, MMP2, MMP3, MMP9	386	41	19416	7.36105	0.994101	0.0115797	0.0100795
GOTERM_BP_DIRECT	GO:0007405~neuroblast proliferation	6	1.55039	0.00139	CTNNB1, DRD2, HIF1A, TP53, FGF2, VEGFA	386	42	19416	7.18579	0.996765	0.0127042	0.0110584
GOTERM_BP_DIRECT	GO:0006749~glutathione metabolic process	6	1.55039	0.00139	GPX1, GLO1, GSR, SLC7A11, SOD2, SOD1	386	42	19416	7.18579	0.996765	0.0127042	0.0110584
GOTERM_BP_DIRECT	GO:0046627~negative regulation of insulin receptor signaling pathway	6	1.55039	0.00190191	PTPN1, SOCS3, PRKAA1, RPS6KB1, IL1B, RELA	386	45	19416	6.70674	0.999609	0.0167722	0.0145994
GOTERM_BP_DIRECT	GO:0007566~embryo implantation	6	1.55039	0.00190191	EPO, IL1B, MMP2, PTGS2, MMP9, SOD1	386	45	19416	6.70674	0.999609	0.0167722	0.0145994
GOTERM_BP_DIRECT	GO:0071364~cellular response to epidermal growth factor stimulus	6	1.55039	0.00190191	BECN1, ERBB2, AKT1, SNAI2, FOS, EGFR	386	45	19416	6.70674	0.999609	0.0167722	0.0145994
GOTERM_BP_DIRECT	GO:0009755~hormone-mediated signaling pathway	6	1.55039	0.00209968	KDM3A, THRA, LHB, NR1H3, PPARG, PPARA	386	46	19416	6.56094	0.999827	0.0183756	0.015995
GOTERM_BP_DIRECT	GO:0048286~lung alveolus development	6	1.55039	0.00231204	MMP12, TGFB1, ACE, KDR, PGR, SLC7A11	386	47	19416	6.42134	0.999928	0.0197723	0.0172108
GOTERM_BP_DIRECT	GO:0009411~response to UV	6	1.55039	0.00231204	CASP7, PRKAA1, MAPK8, CASP3, CAT, TYR	386	47	19416	6.42134	0.999928	0.0197723	0.0172108
GOTERM_BP_DIRECT	GO:0051209~release of sequestered calcium ion into cytosol	6	1.55039	0.00253961	P2RX7, LCK, DDIT3, BAX, DRD2, FGF2	386	48	19416	6.28756	0.999972	0.0210206	0.0182974
GOTERM_BP_DIRECT	GO:0042789~mRNA transcription by RNA polymerase II	6	1.55039	0.00278298	SREBF1, THRB, THRA, STAT3, NR1H3, PPARG	386	49	19416	6.15925	0.99999	0.0227608	0.0198122
GOTERM_BP_DIRECT	GO:0051781~positive regulation of cell division	6	1.55039	0.00278298	IL1A, TGFB1, IL1B, CAT, FGF2, VEGFA	386	49	19416	6.15925	0.99999	0.0227608	0.0198122
GOTERM_BP_DIRECT	GO:0021549~cerebellum development	6	1.55039	0.0030428	HSPA8, PTPRS, GPX4, TP53, CDK5R1, IGF1R	386	50	19416	6.03606	0.999996	0.0244016	0.0212404
GOTERM_BP_DIRECT	GO:0007040~lysosome organization	6	1.55039	0.00361419	ABCA1, BECN1, GAA, HSD17B1, HEXA, MTOR	386	52	19416	5.80391	1	0.0281088	0.0244674
GOTERM_BP_DIRECT	GO:0008542~visual learning	6	1.55039	0.00361419	APP, CDK5, KIT, SLC7A11, DRD2, HIF1A	386	52	19416	5.80391	1	0.0281088	0.0244674
GOTERM_BP_DIRECT	GO:0030900~forebrain development	6	1.55039	0.003927	SOX2, HSPA8, APP, APAF1, SRC, FYN	386	53	19416	5.6944	1	0.0295925	0.0257588
GOTERM_BP_DIRECT	GO:1900087~positive regulation of G1/S transition of mitotic cell cycle	6	1.55039	0.003927	CCND1, TERT, CYP1A1, AKT1, KCNA5, EGFR	386	53	19416	5.6944	1	0.0295925	0.0257588
GOTERM_BP_DIRECT	GO:0008344~adult locomotory behavior	6	1.55039	0.003927	OPRD1, APP, CXCL12, GDNF, DRD4, SNCA	386	53	19416	5.6944	1	0.0295925	0.0257588
GOTERM_BP_DIRECT	GO:1904263~positive regulation of TORC1 signaling	6	1.55039	0.00425871	SYK, RPS6KB1, SRC, PIM1, EP300, AKT1	386	54	19416	5.58895	1	0.0317173	0.0276083
GOTERM_BP_DIRECT	GO:0001837~epithelial to mesenchymal transition	6	1.55039	0.00425871	GSK3B, TGFB1, SNAI1, CTNNB1, SNAI2, HIF1A	386	54	19416	5.58895	1	0.0317173	0.0276083
GOTERM_BP_DIRECT	GO:0097009~energy homeostasis	6	1.55039	0.00425871	ALK, CEBPA, PRKAA1, MAPK8, LEP, STAT3	386	54	19416	5.58895	1	0.0317173	0.0276083
GOTERM_BP_DIRECT	GO:0031623~receptor internalization	6	1.55039	0.00498125	ACHE, CXCL8, SYK, CXCR1, TFRC, SNCA	386	56	19416	5.38934	1	0.0363411	0.0316332
GOTERM_BP_DIRECT	GO:0045600~positive regulation of fat cell differentiation	6	1.55039	0.00498125	CEBPA, CEBPB, SULT1E1, AKT1, SNAI2, PPARG	386	56	19416	5.38934	1	0.0363411	0.0316332
GOTERM_BP_DIRECT	GO:0050680~negative regulation of epithelial cell proliferation	6	1.55039	0.0053733	SOX2, RB1, AR, TGFB1, CDK6, DRD2	386	57	19416	5.29479	1	0.0385866	0.0335878
GOTERM_BP_DIRECT	GO:0030218~erythrocyte differentiation	6	1.55039	0.0053733	LYN, THRA, EPO, CASP3, KIT, GATA3	386	57	19416	5.29479	1	0.0385866	0.0335878
GOTERM_BP_DIRECT	GO:0071320~cellular response to cAMP	6	1.55039	0.0053733	ADIPOQ, CYP1B1, AHR, FBP1, CFTR, PIK3CG	386	57	19416	5.29479	1	0.0385866	0.0335878
GOTERM_BP_DIRECT	GO:0002062~chondrocyte differentiation	6	1.55039	0.00578665	RB1, TGFB1, CTNNB1, TGFBI, HIF1A, RUNX2	386	58	19416	5.2035	1	0.0400883	0.0348949
GOTERM_BP_DIRECT	GO:1903078~positive regulation of protein localization to plasma membrane	6	1.55039	0.00578665	IFNG, AKT1, PIK3R1, TNF, EGFR, SPTBN1	386	58	19416	5.2035	1	0.0400883	0.0348949
GOTERM_BP_DIRECT	GO:0031397~negative regulation of protein ubiquitination	6	1.55039	0.0062219	GCLC, CDK5, AKT1, FYN, HSPA1B, HSPA1A	386	59	19416	5.11531	1	0.0421128	0.0366571
GOTERM_BP_DIRECT	GO:0042475~odontogenesis of dentin-containing tooth	6	1.55039	0.0062219	TGFB1, TRAF6, BAX, CTNNB1, TP63, RUNX2	386	59	19416	5.11531	1	0.0421128	0.0366571
GOTERM_BP_DIRECT	GO:0030593~neutrophil chemotaxis	6	1.55039	0.00667965	CXCL8, SYK, CXCR1, IL1B, CXCL1, PIK3CG	386	60	19416	5.03005	1	0.04477	0.0389701
GOTERM_BP_DIRECT	GO:0007612~learning	6	1.55039	0.00667965	NTRK2, BCHE, APP, TH, FYN, PTGS2	386	60	19416	5.03005	1	0.04477	0.0389701
GOTERM_BP_DIRECT	GO:0045785~positive regulation of cell adhesion	6	1.55039	0.00819357	CXCL12, LAMB2, ERBB2, IL12B, TNF, VEGFA	386	63	19416	4.79053	1	0.0523626	0.0455791
GOTERM_BP_DIRECT	GO:0042552~myelination	6	1.55039	0.00874698	AFG3L2, TGFB1, ERBB2, HEXA, MAPK1, MAPK3	386	64	19416	4.71567	1	0.0557265	0.0485072
GOTERM_BP_DIRECT	GO:0030097~hemopoiesis	6	1.55039	0.00993025	IL10, FLT3, LCK, KIT, SOD2, RUNX2	386	66	19416	4.57277	1	0.0621885	0.0541321
GOTERM_BP_DIRECT	GO:0007346~regulation of mitotic cell cycle	6	1.55039	0.011219	RB1, NEK6, PLK1, CDK2, PIM1, TP73	386	68	19416	4.43828	1	0.0678073	0.059023
GOTERM_BP_DIRECT	GO:0042110~T cell activation	6	1.55039	0.011219	SMAD2, IL4, SMAD3, CASP8, LCK, PIK3CG	386	68	19416	4.43828	1	0.0678073	0.059023
GOTERM_BP_DIRECT	GO:0001817~regulation of cytokine production	6	1.55039	0.0119042	IL10, LYN, CASP8, IL12B, GATA3, LTF	386	69	19416	4.37396	1	0.0714249	0.0621719
GOTERM_BP_DIRECT	GO:0045668~negative regulation of osteoblast differentiation	6	1.55039	0.0126172	SMAD2, GSK3B, SMAD3, CDK6, PPARG, TNF	386	70	19416	4.31147	1	0.0748531	0.0651559
GOTERM_BP_DIRECT	GO:0016236~macroautophagy	6	1.55039	0.0141289	BECN1, MAP1LC3B, SRC, HMOX1, ATG7, MTOR	386	72	19416	4.19171	1	0.0816821	0.0711003
GOTERM_BP_DIRECT	GO:0010506~regulation of autophagy	6	1.55039	0.0141289	PYCARD, BECN1, DAPK1, DDIT3, EP300, KEAP1	386	72	19416	4.19171	1	0.0816821	0.0711003
GOTERM_BP_DIRECT	GO:0009791~post-embryonic development	6	1.55039	0.0149284	SMAD2, CYP1A2, BCL2, GATA3, SOD2, MTOR	386	73	19416	4.13429	1	0.0855842	0.0744969
GOTERM_BP_DIRECT	GO:0051898~negative regulation of phosphatidylinositol 3-kinase/protein kinase B signal transduction	6	1.55039	0.0157577	PTPN1, DDIT3, MMP3, DRD2, PPARA, XDH	386	74	19416	4.07842	1	0.0881116	0.0766969
GOTERM_BP_DIRECT	GO:0098869~cellular oxidant detoxification	6	1.55039	0.0166172	DUOX1, GPX1, GPX4, GSR, APOE, PTGS2	386	75	19416	4.02404	1	0.0919408	0.08003
GOTERM_BP_DIRECT	GO:0007416~synapse assembly	6	1.55039	0.0184282	ACHE, CDH2, CDK5, BDNF, CDH1, DRD2	386	77	19416	3.91952	1	0.100744	0.0876928
GOTERM_BP_DIRECT	GO:0032720~negative regulation of tumor necrosis factor production	6	1.55039	0.021381	IL10, IL4, AXL, ADIPOQ, NR1H4, TLR4	386	80	19416	3.77254	1	0.112271	0.097726
GOTERM_BP_DIRECT	GO:0045727~positive regulation of translation	6	1.55039	0.0235112	IL6, RPS6KB1, ERBB2, PTK2B, CYP1B1, MTOR	386	82	19416	3.68053	1	0.120839	0.105185
GOTERM_BP_DIRECT	GO:0007265~Ras protein signal transduction	6	1.55039	0.0257739	RB1, CDKN1A, CDK2, DHCR24, TP53, FGF2	386	84	19416	3.59289	1	0.131648	0.114593
GOTERM_BP_DIRECT	GO:0016485~protein processing	6	1.55039	0.0294214	P2RX7, BACE1, CASP9, AFG3L2, CASP7, CASP3	386	87	19416	3.469	1	0.146822	0.127801
GOTERM_BP_DIRECT	GO:0060326~cell chemotaxis	6	1.55039	0.0333791	PDGFRB, ABCC1, CXCL12, VCAM1, KIT, HBEGF	386	90	19416	3.35337	1	0.163991	0.142746
GOTERM_BP_DIRECT	GO:0030855~epithelial cell differentiation	6	1.55039	0.0471647	CBR1, PCNA, CDK1, PPARG, CES1, VEGFA	386	99	19416	3.04852	1	0.207043	0.180221
GOTERM_BP_DIRECT	GO:0007409~axonogenesis	6	1.55039	0.0488763	AFG3L2, APP, CDK5, BCL2, DRD2, IGF1R	386	100	19416	3.01803	1	0.212072	0.184598
GOTERM_BP_DIRECT	GO:0000902~cell morphogenesis	6	1.55039	0.0560853	P2RX7, LYN, TGFB1, CDH2, CDH1, NOX4	386	104	19416	2.90195	1	0.238088	0.207244
GOTERM_BP_DIRECT	GO:0032956~regulation of actin cytoskeleton organization	6	1.55039	0.0579782	PDGFRB, IL1A, TGFB1, PTK2B, MTOR, CDK5R1	386	105	19416	2.87432	1	0.23848	0.207585
GOTERM_BP_DIRECT	GO:0007229~integrin-mediated signaling pathway	6	1.55039	0.0659119	CD40LG, SYK, SRC, FN1, PTK2B, PTK2	386	109	19416	2.76884	1	0.264032	0.229827
GOTERM_BP_DIRECT	GO:0060070~canonical Wnt signaling pathway	6	1.55039	0.0659119	GSK3B, TGFB1, SNAI1, CTNNB1, GATA3, FGF2	386	109	19416	2.76884	1	0.264032	0.229827
GOTERM_BP_DIRECT	GO:0030334~regulation of cell migration	6	1.55039	0.070095	TGFB1, CDK5, MMP3, AKT1, FGF2, MET	386	111	19416	2.71895	1	0.277285	0.241363
GOTERM_BP_DIRECT	GO:0042632~cholesterol homeostasis	6	1.55039	0.0788894	ABCA1, NR1H4, IL18, NR1H3, APOE, CES1	386	115	19416	2.62437	1	0.296699	0.258262
GOTERM_BP_DIRECT	GO:0050852~T cell receptor signaling pathway	6	1.55039	0.0931335	IKBKB, LCK, TRAF6, MAPK1, FYN, GATA3	386	121	19416	2.49424	1	0.334035	0.290762
GOTERM_BP_DIRECT	GO:0051552~flavone metabolic process	5	1.29199	7.49e-07	UGT1A10, UGT1A1, UGT1A9, UGT1A8, UGT1A7	386	5	19416	50.3005	0.00308378	2.13e-05	1.85e-05
GOTERM_BP_DIRECT	GO:0002674~negative regulation of acute inflammatory response	5	1.29199	1e-05	IL4, ADORA1, NLRP3, PPARG, INS	386	8	19416	31.4378	0.0403986	0.000206	0.000179
GOTERM_BP_DIRECT	GO:0033197~response to vitamin E	5	1.29199	1e-05	BECN1, GPX1, LEP, CAT, IGF1R	386	8	19416	31.4378	0.0403986	0.000206	0.000179
GOTERM_BP_DIRECT	GO:2001030~negative regulation of cellular glucuronidation	5	1.29199	1e-05	UGT1A10, UGT1A1, UGT1A9, UGT1A8, UGT1A7	386	8	19416	31.4378	0.0403986	0.000206	0.000179
GOTERM_BP_DIRECT	GO:0001542~ovulation from ovarian follicle	5	1.29199	1.77e-05	NOS3, LEP, MMP2, PGR, AFP	386	9	19416	27.9447	0.0704595	0.000331	0.000288
GOTERM_BP_DIRECT	GO:0009651~response to salt stress	5	1.29199	1.77e-05	TH, EPO, BAX, TNF, TP53	386	9	19416	27.9447	0.0704595	0.000331	0.000288
GOTERM_BP_DIRECT	GO:0071803~positive regulation of podosome assembly	5	1.29199	2.91e-05	MAPK9, CSF2, IL5, SRC, TNF	386	10	19416	25.1503	0.112964	0.000508	0.000442
GOTERM_BP_DIRECT	GO:0150077~regulation of neuroinflammatory response	5	1.29199	2.91e-05	IL6, SPHK1, MMP3, PTGS2, MMP9	386	10	19416	25.1503	0.112964	0.000508	0.000442
GOTERM_BP_DIRECT	GO:0090557~establishment of endothelial intestinal barrier	5	1.29199	4.5e-05	TJP1, PTPRS, FASN, CLDN1, MYD88	386	11	19416	22.8639	0.169246	0.000708	0.000616
GOTERM_BP_DIRECT	GO:0071492~cellular response to UV-A	5	1.29199	4.5e-05	MMP1, MMP2, MMP3, MMP9, PPID	386	11	19416	22.8639	0.169246	0.000708	0.000616
GOTERM_BP_DIRECT	GO:0019372~lipoxygenase pathway	5	1.29199	4.5e-05	GPX1, GPX4, ALOX5, ALOX15, ALOX12	386	11	19416	22.8639	0.169246	0.000708	0.000616
GOTERM_BP_DIRECT	GO:0051481~negative regulation of cytosolic calcium ion concentration	5	1.29199	4.5e-05	SMAD2, SMAD3, KCNA5, OPRM1, DRD2	386	11	19416	22.8639	0.169246	0.000708	0.000616
GOTERM_BP_DIRECT	GO:0006703~estrogen biosynthetic process	5	1.29199	4.5e-05	DHRS11, HSD17B1, HSD17B2, HSD17B7, CYP19A1	386	11	19416	22.8639	0.169246	0.000708	0.000616
GOTERM_BP_DIRECT	GO:0150078~positive regulation of neuroinflammatory response	5	1.29199	4.5e-05	IL33, IL6, IL1B, IL18, TNF	386	11	19416	22.8639	0.169246	0.000708	0.000616
GOTERM_BP_DIRECT	GO:0010887~negative regulation of cholesterol storage	5	1.29199	4.5e-05	ABCA1, NR1H3, PPARG, PPARA, CES1	386	11	19416	22.8639	0.169246	0.000708	0.000616
GOTERM_BP_DIRECT	GO:0034121~regulation of toll-like receptor signaling pathway	5	1.29199	6.64e-05	IKBKB, APP, ESR1, BIRC2, BIRC3	386	12	19416	20.9585	0.239506	0.000996	0.000867
GOTERM_BP_DIRECT	GO:0001963~synaptic transmission, dopaminergic	5	1.29199	6.64e-05	ADORA2A, CDK5, TH, DRD2, DRD4	386	12	19416	20.9585	0.239506	0.000996	0.000867
GOTERM_BP_DIRECT	GO:0031401~positive regulation of protein modification process	5	1.29199	9.44e-05	PDGFRB, FLT3, KIT, KDR, ATG7	386	13	19416	19.3464	0.322467	0.00134698	0.00117249
GOTERM_BP_DIRECT	GO:0050927~positive regulation of positive chemotaxis	5	1.29199	9.44e-05	SMAD2, SMAD3, S1PR1, KDR, VEGFA	386	13	19416	19.3464	0.322467	0.00134698	0.00117249
GOTERM_BP_DIRECT	GO:1904996~positive regulation of leukocyte adhesion to vascular endothelial cell	5	1.29199	0.00013	NFAT5, IL6, TRAF6, TNF, RELA	386	14	19416	17.9645	0.415218	0.00179425	0.00156181
GOTERM_BP_DIRECT	GO:0071498~cellular response to fluid shear stress	5	1.29199	0.00013	SRC, MMP2, PTK2B, PTGS2, NFE2L2	386	14	19416	17.9645	0.415218	0.00179425	0.00156181
GOTERM_BP_DIRECT	GO:0010269~response to selenium ion	5	1.29199	0.00013	GPX1, MAOB, IL13, SOD2, PTGS2	386	14	19416	17.9645	0.415218	0.00179425	0.00156181
GOTERM_BP_DIRECT	GO:0014044~Schwann cell development	5	1.29199	0.000175	CDK5, LAMB2, ERBB2, MAPK1, MAPK3	386	15	19416	16.7668	0.513352	0.00225753	0.00196507
GOTERM_BP_DIRECT	GO:1902230~negative regulation of intrinsic apoptotic signaling pathway in response to DNA damage	5	1.29199	0.000175	CXCL12, SNAI1, SNAI2, BID, BCL2L1	386	15	19416	16.7668	0.513352	0.00225753	0.00196507
GOTERM_BP_DIRECT	GO:0051412~response to corticosterone	5	1.29199	0.000175	CDKN1A, MAOB, HSD3B2, TH, FOS	386	15	19416	16.7668	0.513352	0.00225753	0.00196507
GOTERM_BP_DIRECT	GO:0006950~response to stress	5	1.29199	0.000175	ALK, BCL2, BID, BCL2L1, MCL1	386	15	19416	16.7668	0.513352	0.00225753	0.00196507
GOTERM_BP_DIRECT	GO:0032736~positive regulation of interleukin-13 production	5	1.29199	0.000175	IL4, IL33, IL18, NLRP3, GATA3	386	15	19416	16.7668	0.513352	0.00225753	0.00196507
GOTERM_BP_DIRECT	GO:0051000~positive regulation of nitric-oxide synthase activity	5	1.29199	0.000175	TERT, AKT1, HIF1A, ESR1, INS	386	15	19416	16.7668	0.513352	0.00225753	0.00196507
GOTERM_BP_DIRECT	GO:0097028~dendritic cell differentiation	5	1.29199	0.000175	LYN, IL4, CSF2, FLT3, AXL	386	15	19416	16.7668	0.513352	0.00225753	0.00196507
GOTERM_BP_DIRECT	GO:0002687~positive regulation of leukocyte migration	5	1.29199	0.000229	SELP, CCL8, PIK3R1, SELE, VEGFA	386	16	19416	15.7189	0.611452	0.00287304	0.00250084
GOTERM_BP_DIRECT	GO:0019395~fatty acid oxidation	5	1.29199	0.000229	PRKAA1, ALOX15, ADIPOQ, PPARG, ALOX12	386	16	19416	15.7189	0.611452	0.00287304	0.00250084
GOTERM_BP_DIRECT	GO:1904385~cellular response to angiotensin	5	1.29199	0.000295	PTPN1, RELA, NFKB1, IGF1R, NFE2L2	386	17	19416	14.7943	0.70388	0.00341801	0.00297521
GOTERM_BP_DIRECT	GO:0042446~hormone biosynthetic process	5	1.29199	0.000295	DUOX1, CYP21A2, CYP1A1, CYP1B1, CYP17A1	386	17	19416	14.7943	0.70388	0.00341801	0.00297521
GOTERM_BP_DIRECT	GO:0044849~estrous cycle	5	1.29199	0.000295	CA12, HSPA8, PCNA, CYP1B1, IGF1R	386	17	19416	14.7943	0.70388	0.00341801	0.00297521
GOTERM_BP_DIRECT	GO:0019430~removal of superoxide radicals	5	1.29199	0.000295	NQO1, NOS3, SOD2, MPO, SOD1	386	17	19416	14.7943	0.70388	0.00341801	0.00297521
GOTERM_BP_DIRECT	GO:0008637~apoptotic mitochondrial changes	5	1.29199	0.000295	BAX, AKT1, GCLM, BID, BCL2L1	386	17	19416	14.7943	0.70388	0.00341801	0.00297521
GOTERM_BP_DIRECT	GO:0051044~positive regulation of membrane protein ectodomain proteolysis	5	1.29199	0.000374	APP, IFNG, IL1B, APOE, TNF	386	18	19416	13.9724	0.785704	0.00420795	0.00366281
GOTERM_BP_DIRECT	GO:0042445~hormone metabolic process	5	1.29199	0.000374	ACE, CYP21A2, LEP, CYP1B1, CYP17A1	386	18	19416	13.9724	0.785704	0.00420795	0.00366281
GOTERM_BP_DIRECT	GO:0061045~negative regulation of wound healing	5	1.29199	0.000374	SMAD2, SMAD3, ALOX5, SERPINE1, FGF2	386	18	19416	13.9724	0.785704	0.00420795	0.00366281
GOTERM_BP_DIRECT	GO:0019373~epoxygenase P450 pathway	5	1.29199	0.000573	CYP2C9, CYP1A2, CYP1A1, CYP1B1, CYP2E1	386	20	19416	12.5751	0.905948	0.0060908	0.00530174
GOTERM_BP_DIRECT	GO:0071548~response to dexamethasone	5	1.29199	0.000573	ACE, PCNA, EPO, CYP1B1, CLDN1	386	20	19416	12.5751	0.905948	0.0060908	0.00530174
GOTERM_BP_DIRECT	GO:0043032~positive regulation of macrophage activation	5	1.29199	0.000573	IL10, IL33, CEBPA, IL13, TLR4	386	20	19416	12.5751	0.905948	0.0060908	0.00530174
GOTERM_BP_DIRECT	GO:0045780~positive regulation of bone resorption	5	1.29199	0.000573	SYK, TFRC, SRC, FSHB, EGFR	386	20	19416	12.5751	0.905948	0.0060908	0.00530174
GOTERM_BP_DIRECT	GO:0010744~positive regulation of macrophage derived foam cell differentiation	5	1.29199	0.000573	MAPK9, CSF2, PLA2G2A, IL18, NFKB1	386	20	19416	12.5751	0.905948	0.0060908	0.00530174
GOTERM_BP_DIRECT	GO:0050901~leukocyte tethering or rolling	5	1.29199	0.000573	SELP, VCAM1, LEP, SELE, TNF	386	20	19416	12.5751	0.905948	0.0060908	0.00530174
GOTERM_BP_DIRECT	GO:0097696~cell surface receptor signaling pathway via STAT	5	1.29199	0.000697	IL6, CSF2, IFNG, EPO, STAT3	386	21	19416	11.9763	0.943579	0.0071313	0.00620745
GOTERM_BP_DIRECT	GO:0060252~positive regulation of glial cell proliferation	5	1.29199	0.000697	LYN, IL6, IL1B, TNF, EGFR	386	21	19416	11.9763	0.943579	0.0071313	0.00620745
GOTERM_BP_DIRECT	GO:1904019~epithelial cell apoptotic process	5	1.29199	0.000697	CASP9, CASP3, BCL2, BAX, HMOX1	386	21	19416	11.9763	0.943579	0.0071313	0.00620745
GOTERM_BP_DIRECT	GO:0016125~sterol metabolic process	5	1.29199	0.000697	CYP21A2, CYP11A1, CYP11B1, CYP1B1, CYP19A1	386	21	19416	11.9763	0.943579	0.0071313	0.00620745
GOTERM_BP_DIRECT	GO:0010803~regulation of tumor necrosis factor-mediated signaling pathway	5	1.29199	0.000839	PYCARD, IKBKB, CASP8, SYK, SPHK1	386	22	19416	11.4319	0.968553	0.00831252	0.00723565
GOTERM_BP_DIRECT	GO:0031929~TOR signaling	5	1.29199	0.000839	RPS6KB1, AKT1, GATA3, HIF1A, MTOR	386	22	19416	11.4319	0.968553	0.00831252	0.00723565
GOTERM_BP_DIRECT	GO:0043473~pigmentation	5	1.29199	0.000839	TH, KIT, SNAI2, TYR, DRD2	386	22	19416	11.4319	0.968553	0.00831252	0.00723565
GOTERM_BP_DIRECT	GO:0090026~positive regulation of monocyte chemotaxis	5	1.29199	0.001	APP, CXCL12, SERPINE1, CXCL17, HMGB1	386	23	19416	10.9349	0.983806	0.00971945	0.0084603
GOTERM_BP_DIRECT	GO:1902004~positive regulation of amyloid-beta formation	5	1.29199	0.001	IFNG, CASP3, APOE, TNF, RELA	386	23	19416	10.9349	0.983806	0.00971945	0.0084603
GOTERM_BP_DIRECT	GO:0032700~negative regulation of interleukin-17 production	5	1.29199	0.001	TGFB1, IFNG, DDIT3, IL12B, TLR4	386	23	19416	10.9349	0.983806	0.00971945	0.0084603
GOTERM_BP_DIRECT	GO:2001243~negative regulation of intrinsic apoptotic signaling pathway	5	1.29199	0.001	SRC, BCL2, AKT1, MMP9, BCL2L1	386	23	19416	10.9349	0.983806	0.00971945	0.0084603
GOTERM_BP_DIRECT	GO:0071404~cellular response to low-density lipoprotein particle stimulus	5	1.29199	0.001	ABCA1, TGFB1, SYK, PPARG, CES1	386	23	19416	10.9349	0.983806	0.00971945	0.0084603
GOTERM_BP_DIRECT	GO:0051403~stress-activated MAPK cascade	5	1.29199	0.00118111	IKBKB, MAPK8, MAPK1, TLR4, MAPK3	386	24	19416	10.4793	0.992338	0.0110649	0.00963146
GOTERM_BP_DIRECT	GO:2000378~negative regulation of reactive oxygen species metabolic process	5	1.29199	0.00118111	BECN1, MMP3, BCL2, HIF1A, TP53	386	24	19416	10.4793	0.992338	0.0110649	0.00963146
GOTERM_BP_DIRECT	GO:0045088~regulation of innate immune response	5	1.29199	0.0013843	CASP8, APOE, BIRC2, BIRC3, NFE2L2	386	25	19416	10.0601	0.996687	0.0127042	0.0110584
GOTERM_BP_DIRECT	GO:0071280~cellular response to copper ion	5	1.29199	0.0013843	BACE1, BECN1, CYP1A1, NFE2L2, SNCA	386	25	19416	10.0601	0.996687	0.0127042	0.0110584
GOTERM_BP_DIRECT	GO:0036120~cellular response to platelet-derived growth factor stimulus	5	1.29199	0.0013843	PDGFRB, PTPN1, SRC, FYN, TLR4	386	25	19416	10.0601	0.996687	0.0127042	0.0110584
GOTERM_BP_DIRECT	GO:0042573~retinoic acid metabolic process	5	1.29199	0.0013843	UGT1A1, UGT1A9, CYP3A4, UGT1A8, UGT1A7	386	25	19416	10.0601	0.996687	0.0127042	0.0110584
GOTERM_BP_DIRECT	GO:0071353~cellular response to interleukin-4	5	1.29199	0.0013843	HSPA5, CDK4, FASN, KEAP1, GATA3	386	25	19416	10.0601	0.996687	0.0127042	0.0110584
GOTERM_BP_DIRECT	GO:0060907~positive regulation of macrophage cytokine production	5	1.29199	0.0013843	P2RX7, PYCARD, TICAM1, TLR4, MYD88	386	25	19416	10.0601	0.996687	0.0127042	0.0110584
GOTERM_BP_DIRECT	GO:0042554~superoxide anion generation	5	1.29199	0.00161065	DUOX1, NOX4, ALOX12, SOD2, SOD1	386	26	19416	9.67318	0.998699	0.0144958	0.0126179
GOTERM_BP_DIRECT	GO:0046716~muscle cell cellular homeostasis	5	1.29199	0.00161065	TGFB1, GAA, PLG, HIF1A, SOD1	386	26	19416	9.67318	0.998699	0.0144958	0.0126179
GOTERM_BP_DIRECT	GO:0032094~response to food	5	1.29199	0.00186149	SREBF1, SLC16A1, CYP1A1, AKT1, MPO	386	27	19416	9.31491	0.999538	0.0166084	0.0144568
GOTERM_BP_DIRECT	GO:0019222~regulation of metabolic process	5	1.29199	0.00186149	IFNG, S1PR1, S1PR3, S1PR2, TNF	386	27	19416	9.31491	0.999538	0.0166084	0.0144568
GOTERM_BP_DIRECT	GO:0097746~blood vessel diameter maintenance	5	1.29199	0.00213815	NPPB, GCLC, ACE, NOS3, GCLM	386	28	19416	8.98224	0.999853	0.0185157	0.016117
GOTERM_BP_DIRECT	GO:0051262~protein tetramerization	5	1.29199	0.00213815	APP, TP53, TP63, TP73, SNCA	386	28	19416	8.98224	0.999853	0.0185157	0.016117
GOTERM_BP_DIRECT	GO:0000079~regulation of cyclin-dependent protein serine/threonine kinase activity	5	1.29199	0.00213815	CDKN1A, CDKN2C, PKMYT1, CDC25C, CDK5R1	386	28	19416	8.98224	0.999853	0.0185157	0.016117
GOTERM_BP_DIRECT	GO:0042104~positive regulation of activated T cell proliferation	5	1.29199	0.00213815	PYCARD, EPO, IL18, IL12B, HMGB1	386	28	19416	8.98224	0.999853	0.0185157	0.016117
GOTERM_BP_DIRECT	GO:0001782~B cell homeostasis	5	1.29199	0.00213815	LYN, CASP3, BCL2, BAX, PKN1	386	28	19416	8.98224	0.999853	0.0185157	0.016117
GOTERM_BP_DIRECT	GO:0045453~bone resorption	5	1.29199	0.00244192	SRC, TRAF6, PTK2B, NOX4, CTNNB1	386	29	19416	8.6725	0.999958	0.0202527	0.017629
GOTERM_BP_DIRECT	GO:0042832~defense response to protozoan	5	1.29199	0.00244192	IL10, CD40, ARG1, IL12B, MYD88	386	29	19416	8.6725	0.999958	0.0202527	0.017629
GOTERM_BP_DIRECT	GO:0002639~positive regulation of immunoglobulin production	5	1.29199	0.00244192	IL10, IL33, IL6, IL5, IL13	386	29	19416	8.6725	0.999958	0.0202527	0.017629
GOTERM_BP_DIRECT	GO:0045776~negative regulation of blood pressure	5	1.29199	0.00244192	NOS2, NOS3, ADIPOQ, DRD2, PPARA	386	29	19416	8.6725	0.999958	0.0202527	0.017629
GOTERM_BP_DIRECT	GO:0090303~positive regulation of wound healing	5	1.29199	0.00244192	DUOX1, OCLN, CLDN1, PTK2, HBEGF	386	29	19416	8.6725	0.999958	0.0202527	0.017629
GOTERM_BP_DIRECT	GO:0071549~cellular response to dexamethasone stimulus	5	1.29199	0.00277408	CASP9, TGFB1, RPS6KB1, EGFR, IGF1R	386	30	19416	8.38342	0.999989	0.0227608	0.0198122
GOTERM_BP_DIRECT	GO:0030101~natural killer cell activation	5	1.29199	0.00277408	CASP8, IFNB1, IL18, IL12B, FYN	386	30	19416	8.38342	0.999989	0.0227608	0.0198122
GOTERM_BP_DIRECT	GO:1903672~positive regulation of sprouting angiogenesis	5	1.29199	0.00277408	IL10, TJP1, PKM, FGF2, VEGFA	386	30	19416	8.38342	0.999989	0.0227608	0.0198122
GOTERM_BP_DIRECT	GO:0043407~negative regulation of MAP kinase activity	5	1.29199	0.00313589	LYN, PTPN1, IL1B, ADIPOQ, APOE	386	31	19416	8.11299	0.999998	0.0250993	0.0218477
GOTERM_BP_DIRECT	GO:0070050~neuron cellular homeostasis	5	1.29199	0.0035286	APP, IL6, PRKAA1, IFNB1, CA2	386	32	19416	7.85946	1	0.0279119	0.024296
GOTERM_BP_DIRECT	GO:1900745~positive regulation of p38MAPK cascade	5	1.29199	0.0035286	LEP, IL1B, SPHK1, XDH, VEGFA	386	32	19416	7.85946	1	0.0279119	0.024296
GOTERM_BP_DIRECT	GO:0030878~thyroid gland development	5	1.29199	0.0035286	SMAD2, SMAD3, THRA, MAPK1, MAPK3	386	32	19416	7.85946	1	0.0279119	0.024296
GOTERM_BP_DIRECT	GO:0032206~positive regulation of telomere maintenance	5	1.29199	0.0035286	RAD50, MAPK1, NEK2, AURKB, MAPK3	386	32	19416	7.85946	1	0.0279119	0.024296
GOTERM_BP_DIRECT	GO:0044344~cellular response to fibroblast growth factor stimulus	5	1.29199	0.00395341	PTPN1, GCLC, CXCL8, CCL2, GCLM	386	33	19416	7.62129	1	0.029629	0.0257906
GOTERM_BP_DIRECT	GO:0045648~positive regulation of erythrocyte differentiation	5	1.29199	0.00395341	STAT3, ARNT, HIF1A, HSPA1B, HSPA1A	386	33	19416	7.62129	1	0.029629	0.0257906
GOTERM_BP_DIRECT	GO:0051968~positive regulation of synaptic transmission, glutamatergic	5	1.29199	0.00395341	ADORA2A, PTK2B, CCL2, PTGS2, EGFR	386	33	19416	7.62129	1	0.029629	0.0257906
GOTERM_BP_DIRECT	GO:0072593~reactive oxygen species metabolic process	5	1.29199	0.00441152	P2RX7, BCL2, TP53, SOD1, NFE2L2	386	34	19416	7.39714	1	0.0324719	0.0282652
GOTERM_BP_DIRECT	GO:0035633~maintenance of blood-brain barrier	5	1.29199	0.00441152	TJP1, IL6, OCLN, PTGS2, CLDN1	386	34	19416	7.39714	1	0.0324719	0.0282652
GOTERM_BP_DIRECT	GO:0099171~presynaptic modulation of chemical synaptic transmission	5	1.29199	0.00441152	BACE1, GSK3B, ADORA2A, ADORA3, DRD2	386	34	19416	7.39714	1	0.0324719	0.0282652
GOTERM_BP_DIRECT	GO:0070328~triglyceride homeostasis	5	1.29199	0.00490408	NR1H4, ADORA1, IL18, NR1H3, APOE	386	35	19416	7.18579	1	0.0359052	0.0312537
GOTERM_BP_DIRECT	GO:0050873~brown fat cell differentiation	5	1.29199	0.00490408	CEBPA, CEBPB, ADIPOQ, SLC2A4, PTGS2	386	35	19416	7.18579	1	0.0359052	0.0312537
GOTERM_BP_DIRECT	GO:0008016~regulation of heart contraction	5	1.29199	0.00543224	THRB, THRA, TH, ADORA3, HBEGF	386	36	19416	6.98618	1	0.038788	0.033763
GOTERM_BP_DIRECT	GO:0048873~homeostasis of number of cells within a tissue	5	1.29199	0.00543224	P2RX7, NOS3, BCL2, BAX, VEGFA	386	36	19416	6.98618	1	0.038788	0.033763
GOTERM_BP_DIRECT	GO:0090050~positive regulation of cell migration involved in sprouting angiogenesis	5	1.29199	0.00543224	KDR, HMOX1, PTGS2, FGF2, VEGFA	386	36	19416	6.98618	1	0.038788	0.033763
GOTERM_BP_DIRECT	GO:0061436~establishment of skin barrier	5	1.29199	0.00599708	IL18, ALOX12, CLDN1, MET, TP63	386	37	19416	6.79737	1	0.040792	0.0355074
GOTERM_BP_DIRECT	GO:0043029~T cell homeostasis	5	1.29199	0.00599708	P2RX7, CCNB2, TGFB1, CASP3, BCL2	386	37	19416	6.79737	1	0.040792	0.0355074
GOTERM_BP_DIRECT	GO:0031333~negative regulation of protein-containing complex assembly	5	1.29199	0.00599708	OPRD1, GSK3B, HSPA5, SRC, EP300	386	37	19416	6.79737	1	0.040792	0.0355074
GOTERM_BP_DIRECT	GO:0032481~positive regulation of type I interferon production	5	1.29199	0.00659967	SYK, IRF3, TRAF6, TICAM1, MYD88	386	38	19416	6.61849	1	0.0443782	0.038629
GOTERM_BP_DIRECT	GO:0002052~positive regulation of neuroblast proliferation	5	1.29199	0.00659967	CTNNB1, DRD2, HIF1A, FGF2, VEGFA	386	38	19416	6.61849	1	0.0443782	0.038629
GOTERM_BP_DIRECT	GO:0048144~fibroblast proliferation	5	1.29199	0.00792221	CDKN1A, GPX1, CDK1, ESR1, TP53	386	40	19416	6.28756	1	0.0507071	0.044138
GOTERM_BP_DIRECT	GO:0032465~regulation of cytokinesis	5	1.29199	0.00792221	BECN1, PLK1, CALM1, AURKB, BCL2L1	386	40	19416	6.28756	1	0.0507071	0.044138
GOTERM_BP_DIRECT	GO:0019233~sensory perception of pain	5	1.29199	0.00864413	P2RX7, CDK5, CCL2, OPRM1, MAPK3	386	41	19416	6.13421	1	0.0551565	0.048011
GOTERM_BP_DIRECT	GO:0042594~response to starvation	5	1.29199	0.00940772	HSPA8, UGT1A1, DDIT3, GPT, PPARG	386	42	19416	5.98816	1	0.0594764	0.0517713
GOTERM_BP_DIRECT	GO:0071479~cellular response to ionizing radiation	5	1.29199	0.0102139	CDKN1A, TGFB1, SNAI2, TNF, TP53	386	43	19416	5.8489	1	0.0621885	0.0541321
GOTERM_BP_DIRECT	GO:0001756~somitogenesis	5	1.29199	0.0110635	SMAD2, SMAD3, EP300, TP53, MIB1	386	44	19416	5.71597	1	0.0670641	0.058376
GOTERM_BP_DIRECT	GO:1904706~negative regulation of vascular associated smooth muscle cell proliferation	5	1.29199	0.0110635	IL10, CDKN1A, ADIPOQ, PPARG, SOD2	386	44	19416	5.71597	1	0.0670641	0.058376
GOTERM_BP_DIRECT	GO:0003007~heart morphogenesis	5	1.29199	0.0138806	TH, GAA, PTK2, MTOR, VEGFA	386	47	19416	5.35112	1	0.0804726	0.0700475
GOTERM_BP_DIRECT	GO:0032526~response to retinoic acid	5	1.29199	0.0138806	SREBF1, TFRC, MMP2, HSD17B2, CD38	386	47	19416	5.35112	1	0.0804726	0.0700475
GOTERM_BP_DIRECT	GO:0042130~negative regulation of T cell proliferation	5	1.29199	0.0149117	IL10, CEBPB, TGFB1, ARG1, PLA2G2A	386	48	19416	5.23964	1	0.0855842	0.0744969
GOTERM_BP_DIRECT	GO:0120163~negative regulation of cold-induced thermogenesis	5	1.29199	0.0149117	RB1, DDIT3, ADIPOQ, NR1H3, TLR4	386	48	19416	5.23964	1	0.0855842	0.0744969
GOTERM_BP_DIRECT	GO:0030838~positive regulation of actin filament polymerization	5	1.29199	0.0171156	PYCARD, CSF3, ALOX15, PTK2B, MTOR	386	50	19416	5.03005	1	0.094445	0.0822098
GOTERM_BP_DIRECT	GO:0045747~positive regulation of Notch signaling pathway	5	1.29199	0.0171156	SRC, NOS3, STAT3, KIT, TP63	386	50	19416	5.03005	1	0.094445	0.0822098
GOTERM_BP_DIRECT	GO:0050918~positive chemotaxis	5	1.29199	0.0182897	APP, HMGB1, FGF2, MET, VEGFA	386	51	19416	4.93142	1	0.10012	0.0871493
GOTERM_BP_DIRECT	GO:0070371~ERK1 and ERK2 cascade	5	1.29199	0.0195127	CDK1, MAPK1, FGF2, TLR4, MAPK3	386	52	19416	4.83659	1	0.103382	0.089989
GOTERM_BP_DIRECT	GO:0031648~protein destabilization	5	1.29199	0.020785	SRC, PLK1, EP300, MTOR, SNCA	386	53	19416	4.74533	1	0.10984	0.0956108
GOTERM_BP_DIRECT	GO:0035019~somatic stem cell population maintenance	5	1.29199	0.0234794	SOX2, STAT3, KIT, NANOG, POU5F1	386	55	19416	4.57277	1	0.120826	0.105174
GOTERM_BP_DIRECT	GO:0045165~cell fate commitment	5	1.29199	0.0263762	SMAD2, CASP3, KDR, PPARG, GATA3	386	57	19416	4.41233	1	0.13342	0.116135
GOTERM_BP_DIRECT	GO:0007157~heterophilic cell-cell adhesion via plasma membrane cell adhesion molecules	5	1.29199	0.0263762	SELP, VCAM1, CDH2, SELE, ICAM1	386	57	19416	4.41233	1	0.13342	0.116135
GOTERM_BP_DIRECT	GO:0030155~regulation of cell adhesion	5	1.29199	0.0279013	CXCL8, IL18, S1PR1, PTK2B, PTK2	386	58	19416	4.33625	1	0.140255	0.122085
GOTERM_BP_DIRECT	GO:0030282~bone mineralization	5	1.29199	0.029478	MMP13, ALOX15, PTGS2, HIF1A, RUNX2	386	59	19416	4.26276	1	0.146927	0.127893
GOTERM_BP_DIRECT	GO:0007193~adenylate cyclase-inhibiting G protein-coupled receptor signaling pathway	5	1.29199	0.0311065	OPRD1, APP, ADORA1, S1PR1, S1PR3	386	60	19416	4.19171	1	0.153191	0.133345
GOTERM_BP_DIRECT	GO:0007052~mitotic spindle organization	5	1.29199	0.0345195	CCNB1, TNKS, NEK6, PLK1, AURKB	386	62	19416	4.05649	1	0.166452	0.144888
GOTERM_BP_DIRECT	GO:0014070~response to organic cyclic compound	5	1.29199	0.0345195	LYN, TET2, SLC7A11, PPARA, MYD88	386	62	19416	4.05649	1	0.166452	0.144888
GOTERM_BP_DIRECT	GO:0009749~response to glucose	5	1.29199	0.0363043	SREBF1, RPS6KB1, CASP3, ADIPOQ, PTK2B	386	63	19416	3.9921	1	0.173402	0.150938
GOTERM_BP_DIRECT	GO:0050808~synapse organization	5	1.29199	0.0363043	APP, PTPRS, CTNNB1, SYN1, SNCA	386	63	19416	3.9921	1	0.173402	0.150938
GOTERM_BP_DIRECT	GO:0006986~response to unfolded protein	5	1.29199	0.0363043	HSPA8, HSPA1L, DDIT3, HSPA2, HSPA1A	386	63	19416	3.9921	1	0.173402	0.150938
GOTERM_BP_DIRECT	GO:0043433~negative regulation of DNA-binding transcription factor activity	5	1.29199	0.0439674	RB1, DDIT3, PIM1, KEAP1, ESR1	386	67	19416	3.75377	1	0.19404	0.168902
GOTERM_BP_DIRECT	GO:0030216~keratinocyte differentiation	5	1.29199	0.0439674	CDKN1A, CASP3, AKR1C3, TP63, IL17A	386	67	19416	3.75377	1	0.19404	0.168902
GOTERM_BP_DIRECT	GO:0010977~negative regulation of neuron projection development	5	1.29199	0.0502645	PTPN1, PTPRS, CD38, VIM, APOE	386	70	19416	3.59289	1	0.217637	0.189442
GOTERM_BP_DIRECT	GO:0050679~positive regulation of epithelial cell proliferation	5	1.29199	0.0502645	TGFB1, ERBB2, EGFR, RUNX2, VEGFA	386	70	19416	3.59289	1	0.217637	0.189442
GOTERM_BP_DIRECT	GO:0009306~protein secretion	5	1.29199	0.0547231	GSDMD, ABCA1, P2RX7, ERP29, NEO1	386	72	19416	3.49309	1	0.232545	0.202419
GOTERM_BP_DIRECT	GO:0032088~negative regulation of NF-kappaB transcription factor activity	5	1.29199	0.0693315	PYCARD, NFKBIA, CHUK, ADORA3, CYP1B1	386	78	19416	3.22439	1	0.276432	0.240621
GOTERM_BP_DIRECT	GO:0006302~double-strand break repair	5	1.29199	0.0719431	RAD50, CSNK2A1, PARP1, PLK1, TP53	386	79	19416	3.18358	1	0.284323	0.24749
GOTERM_BP_DIRECT	GO:0070373~negative regulation of ERK1 and ERK2 cascade	5	1.29199	0.0773146	LYN, PTPN1, PSCA, ADIPOQ, TLR4	386	81	19416	3.10497	1	0.291042	0.253338
GOTERM_BP_DIRECT	GO:0045444~fat cell differentiation	5	1.29199	0.094585	SREBF1, CEBPA, GPX1, CCND1, EP300	386	87	19416	2.89083	1	0.334035	0.290762
GOTERM_BP_DIRECT	GO:0052696~flavonoid glucuronidation	4	1.03359	7.51e-05	UGT1A1, UGT1A9, UGT1A8, UGT1A7	386	5	19416	40.2404	0.266256	0.00111763	0.000973
GOTERM_BP_DIRECT	GO:0032310~prostaglandin secretion	4	1.03359	7.51e-05	P2RX7, NOS2, LEP, PTGS2	386	5	19416	40.2404	0.266256	0.00111763	0.000973
GOTERM_BP_DIRECT	GO:0006704~glucocorticoid biosynthetic process	4	1.03359	0.000148	CYP21A2, CYP11A1, CYP11B1, CYP17A1	386	6	19416	33.5337	0.4567	0.00198713	0.0017297
GOTERM_BP_DIRECT	GO:0097398~cellular response to interleukin-17	4	1.03359	0.000148	SOCS3, IL1B, STAT3, NFKB1	386	6	19416	33.5337	0.4567	0.00198713	0.0017297
GOTERM_BP_DIRECT	GO:2001233~regulation of apoptotic signaling pathway	4	1.03359	0.000148	BCL2, BAX, BCL2L1, MCL1	386	6	19416	33.5337	0.4567	0.00198713	0.0017297
GOTERM_BP_DIRECT	GO:0032747~positive regulation of interleukin-23 production	4	1.03359	0.000255	CSF2, IFNG, MYD88, IL17A	386	7	19416	28.7432	0.650764	0.00308467	0.00268506
GOTERM_BP_DIRECT	GO:0002637~regulation of immunoglobulin production	4	1.03359	0.000255	CD40LG, TRAF6, PKN1, TNF	386	7	19416	28.7432	0.650764	0.00308467	0.00268506
GOTERM_BP_DIRECT	GO:0010573~vascular endothelial growth factor production	4	1.03359	0.000255	IL6, IL1B, HIF1A, TNF	386	7	19416	28.7432	0.650764	0.00308467	0.00268506
GOTERM_BP_DIRECT	GO:0016098~monoterpenoid metabolic process	4	1.03359	0.000255	CYP2C9, CYP1A2, CYP2E1, CYP3A4	386	7	19416	28.7432	0.650764	0.00308467	0.00268506
GOTERM_BP_DIRECT	GO:0034405~response to fluid shear stress	4	1.03359	0.000255	P2RX7, CSF2, NOS3, AKT1	386	7	19416	28.7432	0.650764	0.00308467	0.00268506
GOTERM_BP_DIRECT	GO:0045937~positive regulation of phosphate metabolic process	4	1.03359	0.000255	PDGFRB, FLT3, KIT, KDR	386	7	19416	28.7432	0.650764	0.00308467	0.00268506
GOTERM_BP_DIRECT	GO:0022898~regulation of transmembrane transporter activity	4	1.03359	0.000255	BCL2, PIM1, SNCA, INS	386	7	19416	28.7432	0.650764	0.00308467	0.00268506
GOTERM_BP_DIRECT	GO:0052697~xenobiotic glucuronidation	4	1.03359	0.000255	UGT1A1, UGT1A9, UGT1A8, UGT1A7	386	7	19416	28.7432	0.650764	0.00308467	0.00268506
GOTERM_BP_DIRECT	GO:1903944~negative regulation of hepatocyte apoptotic process	4	1.03359	0.000255	RB1, PRKAA1, PPARA, IGF1R	386	7	19416	28.7432	0.650764	0.00308467	0.00268506
GOTERM_BP_DIRECT	GO:0019953~sexual reproduction	4	1.03359	0.000595	LEP, HEXA, STAT3, IL12B	386	9	19416	22.3558	0.913843	0.00620468	0.00540088
GOTERM_BP_DIRECT	GO:0042088~T-helper 1 type immune response	4	1.03359	0.000595	TRAF6, IL18, IL12B, TLR4	386	9	19416	22.3558	0.913843	0.00620468	0.00540088
GOTERM_BP_DIRECT	GO:0042092~type 2 immune response	4	1.03359	0.000595	IL10, IL4, IL33, IL18	386	9	19416	22.3558	0.913843	0.00620468	0.00540088
GOTERM_BP_DIRECT	GO:2000669~negative regulation of dendritic cell apoptotic process	4	1.03359	0.000595	CXCL12, AXL, BCL2, BCL2L1	386	9	19416	22.3558	0.913843	0.00620468	0.00540088
GOTERM_BP_DIRECT	GO:0071316~cellular response to nicotine	4	1.03359	0.000595	TH, TNF, RELA, NFKB1	386	9	19416	22.3558	0.913843	0.00620468	0.00540088
GOTERM_BP_DIRECT	GO:0002070~epithelial cell maturation	4	1.03359	0.000595	CEBPA, KDR, AKR1B1, VEGFA	386	9	19416	22.3558	0.913843	0.00620468	0.00540088
GOTERM_BP_DIRECT	GO:2000553~positive regulation of T-helper 2 cell cytokine production	4	1.03359	0.000595	IL4, IL6, NLRP3, GATA3	386	9	19416	22.3558	0.913843	0.00620468	0.00540088
GOTERM_BP_DIRECT	GO:0003084~positive regulation of systemic arterial blood pressure	4	1.03359	0.000837	PTPN1, ACE, AVPR2, ADORA1	386	10	19416	20.1202	0.968295	0.00831252	0.00723565
GOTERM_BP_DIRECT	GO:0009624~response to nematode	4	1.03359	0.000837	ARG1, IL13, CYP1A1, PTGS2	386	10	19416	20.1202	0.968295	0.00831252	0.00723565
GOTERM_BP_DIRECT	GO:0019371~cyclooxygenase pathway	4	1.03359	0.000837	CBR1, TBXAS1, AKR1C3, PTGS2	386	10	19416	20.1202	0.968295	0.00831252	0.00723565
GOTERM_BP_DIRECT	GO:0140115~export across plasma membrane	4	1.03359	0.000837	ABCA1, ABCC1, ABCB1, ABCG2	386	10	19416	20.1202	0.968295	0.00831252	0.00723565
GOTERM_BP_DIRECT	GO:0051093~negative regulation of developmental process	4	1.03359	0.000837	GSK3B, KIT, BCL2L1, SOD1	386	10	19416	20.1202	0.968295	0.00831252	0.00723565
GOTERM_BP_DIRECT	GO:0042167~heme catabolic process	4	1.03359	0.00113392	SLCO1B1, ABCC1, SLCO1B3, HMOX1	386	11	19416	18.2911	0.99069	0.0107945	0.00939605
GOTERM_BP_DIRECT	GO:0006983~ER overload response	4	1.03359	0.00113392	GSK3B, HSPA5, DDIT3, TP53	386	11	19416	18.2911	0.99069	0.0107945	0.00939605
GOTERM_BP_DIRECT	GO:0048149~behavioral response to ethanol	4	1.03359	0.00113392	OPRM1, DRD2, FGF2, DRD4	386	11	19416	18.2911	0.99069	0.0107945	0.00939605
GOTERM_BP_DIRECT	GO:0045670~regulation of osteoclast differentiation	4	1.03359	0.00113392	CEBPB, FSHB, TNF, MTOR	386	11	19416	18.2911	0.99069	0.0107945	0.00939605
GOTERM_BP_DIRECT	GO:2000273~positive regulation of signaling receptor activity	4	1.03359	0.00113392	IL10, IFNG, HIF1A, CDK5R1	386	11	19416	18.2911	0.99069	0.0107945	0.00939605
GOTERM_BP_DIRECT	GO:0097267~omega-hydroxylase P450 pathway	4	1.03359	0.00148975	CYP2C9, CYP1A2, CYP1A1, CYP1B1	386	12	19416	16.7668	0.997857	0.0134665	0.011722
GOTERM_BP_DIRECT	GO:0010389~regulation of G2/M transition of mitotic cell cycle	4	1.03359	0.00148975	CDKN1A, CDK6, CDK4, CDK2	386	12	19416	16.7668	0.997857	0.0134665	0.011722
GOTERM_BP_DIRECT	GO:2000343~positive regulation of chemokine (C-X-C motif) ligand 2 production	4	1.03359	0.00148975	TGFB1, HMGB1, TNF, TLR4	386	12	19416	16.7668	0.997857	0.0134665	0.011722
GOTERM_BP_DIRECT	GO:0030518~nuclear receptor-mediated steroid hormone signaling pathway	4	1.03359	0.00148975	ESRRA, AR, PGR, ESR1	386	12	19416	16.7668	0.997857	0.0134665	0.011722
GOTERM_BP_DIRECT	GO:0051918~negative regulation of fibrinolysis	4	1.03359	0.00190834	SERPINE1, PLG, PLAT, F2	386	13	19416	15.4771	0.999619	0.0167722	0.0145994
GOTERM_BP_DIRECT	GO:0046685~response to arsenic-containing substance	4	1.03359	0.00190834	CDKN1A, GCLC, CYP1A1, CYP1B1	386	13	19416	15.4771	0.999619	0.0167722	0.0145994
GOTERM_BP_DIRECT	GO:0051450~myoblast proliferation	4	1.03359	0.00190834	GPX1, SRC, CTNNB1, FOS	386	13	19416	15.4771	0.999619	0.0167722	0.0145994
GOTERM_BP_DIRECT	GO:0045737~positive regulation of cyclin-dependent protein serine/threonine kinase activity	4	1.03359	0.00190834	CCND1, PIM1, AKT1, EGFR	386	13	19416	15.4771	0.999619	0.0167722	0.0145994
GOTERM_BP_DIRECT	GO:0034116~positive regulation of heterotypic cell-cell adhesion	4	1.03359	0.0023933	IL10, LCK, IL1B, TNF	386	14	19416	14.3716	0.999949	0.0200512	0.0174536
GOTERM_BP_DIRECT	GO:0140052~cellular response to oxidised low-density lipoprotein particle stimulus	4	1.03359	0.0023933	AKT1, TICAM1, TLR4, MYD88	386	14	19416	14.3716	0.999949	0.0200512	0.0174536
GOTERM_BP_DIRECT	GO:0048771~tissue remodeling	4	1.03359	0.0023933	MMP2, CYP1A1, PLG, F2	386	14	19416	14.3716	0.999949	0.0200512	0.0174536
GOTERM_BP_DIRECT	GO:0034138~toll-like receptor 3 signaling pathway	4	1.03359	0.0023933	IKBKB, TRAF6, TICAM1, TNF	386	14	19416	14.3716	0.999949	0.0200512	0.0174536
GOTERM_BP_DIRECT	GO:0097284~hepatocyte apoptotic process	4	1.03359	0.0023933	RB1, BID, PIK3CG, BCL2L1	386	14	19416	14.3716	0.999949	0.0200512	0.0174536
GOTERM_BP_DIRECT	GO:0070102~interleukin-6-mediated signaling pathway	4	1.03359	0.0023933	CEBPA, IL6, SRC, STAT3	386	14	19416	14.3716	0.999949	0.0200512	0.0174536
GOTERM_BP_DIRECT	GO:1903377~negative regulation of oxidative stress-induced neuron intrinsic apoptotic signaling pathway	4	1.03359	0.0023933	IL10, CTNNB1, HIF1A, FGF2	386	14	19416	14.3716	0.999949	0.0200512	0.0174536
GOTERM_BP_DIRECT	GO:2001028~positive regulation of endothelial cell chemotaxis	4	1.03359	0.0023933	KDR, FGF2, MET, VEGFA	386	14	19416	14.3716	0.999949	0.0200512	0.0174536
GOTERM_BP_DIRECT	GO:0048546~digestive tract morphogenesis	4	1.03359	0.00294795	BCL2, GLI1, HIF1A, EGFR	386	15	19416	13.4135	0.999995	0.0237333	0.0206587
GOTERM_BP_DIRECT	GO:0050966~detection of mechanical stimulus involved in sensory perception of pain	4	1.03359	0.00294795	BACE1, CXCL12, FYN, TNF	386	15	19416	13.4135	0.999995	0.0237333	0.0206587
GOTERM_BP_DIRECT	GO:0002281~macrophage activation involved in immune response	4	1.03359	0.00294795	IFNG, SYK, TICAM1, TNF	386	15	19416	13.4135	0.999995	0.0237333	0.0206587
GOTERM_BP_DIRECT	GO:0032725~positive regulation of granulocyte macrophage colony-stimulating factor production	4	1.03359	0.00294795	SYK, IL1B, IL18, IL12B	386	15	19416	13.4135	0.999995	0.0237333	0.0206587
GOTERM_BP_DIRECT	GO:0035729~cellular response to hepatocyte growth factor stimulus	4	1.03359	0.00294795	IL10, GCLC, GCLM, RELA	386	15	19416	13.4135	0.999995	0.0237333	0.0206587
GOTERM_BP_DIRECT	GO:0010039~response to iron ion	4	1.03359	0.00294795	TFRC, BCL2, DRD2, HIF1A	386	15	19416	13.4135	0.999995	0.0237333	0.0206587
GOTERM_BP_DIRECT	GO:1903265~positive regulation of tumor necrosis factor-mediated signaling pathway	4	1.03359	0.00294795	CASP1, RIPK1, HSPA1B, HSPA1A	386	15	19416	13.4135	0.999995	0.0237333	0.0206587
GOTERM_BP_DIRECT	GO:0002755~MyD88-dependent toll-like receptor signaling pathway	4	1.03359	0.00357533	IKBKB, TRAF6, TLR4, MYD88	386	16	19416	12.5751	1	0.0279119	0.024296
GOTERM_BP_DIRECT	GO:0070306~lens fiber cell differentiation	4	1.03359	0.00357533	SMAD2, TGFB1, SMAD3, SLC7A11	386	16	19416	12.5751	1	0.0279119	0.024296
GOTERM_BP_DIRECT	GO:0070266~necroptotic process	4	1.03359	0.00357533	RIPK1, PYGL, TP53, BIRC2	386	16	19416	12.5751	1	0.0279119	0.024296
GOTERM_BP_DIRECT	GO:0022408~negative regulation of cell-cell adhesion	4	1.03359	0.00357533	TGFB1, CDH1, PTK2, VEGFA	386	16	19416	12.5751	1	0.0279119	0.024296
GOTERM_BP_DIRECT	GO:0048169~regulation of long-term neuronal synaptic plasticity	4	1.03359	0.00357533	CAMK2B, APP, DRD2, SNCA	386	16	19416	12.5751	1	0.0279119	0.024296
GOTERM_BP_DIRECT	GO:0071361~cellular response to ethanol	4	1.03359	0.00357533	PRKAA1, UGT1A1, DRD2, SOD2	386	16	19416	12.5751	1	0.0279119	0.024296
GOTERM_BP_DIRECT	GO:0090399~replicative senescence	4	1.03359	0.00357533	CDKN1A, TERT, SERPINE1, TP53	386	16	19416	12.5751	1	0.0279119	0.024296
GOTERM_BP_DIRECT	GO:0071383~cellular response to steroid hormone stimulus	4	1.03359	0.00427821	HSPA8, AR, HSPA1B, HSPA1A	386	17	19416	11.8354	1	0.0317173	0.0276083
GOTERM_BP_DIRECT	GO:0035162~embryonic hemopoiesis	4	1.03359	0.00427821	KIT, KDR, GATA3, HIF1A	386	17	19416	11.8354	1	0.0317173	0.0276083
GOTERM_BP_DIRECT	GO:0014002~astrocyte development	4	1.03359	0.00427821	CDK6, LAMB2, VIM, TLR4	386	17	19416	11.8354	1	0.0317173	0.0276083
GOTERM_BP_DIRECT	GO:0034620~cellular response to unfolded protein	4	1.03359	0.00505913	ERN1, PTPN1, BAX, HSPA1A	386	18	19416	11.1779	1	0.0365214	0.0317901
GOTERM_BP_DIRECT	GO:0060749~mammary gland alveolus development	4	1.03359	0.00505913	AR, CCND1, ESR1, VEGFA	386	18	19416	11.1779	1	0.0365214	0.0317901
GOTERM_BP_DIRECT	GO:0030889~negative regulation of B cell proliferation	4	1.03359	0.00505913	IL10, LYN, CASP3, PKN1	386	18	19416	11.1779	1	0.0365214	0.0317901
GOTERM_BP_DIRECT	GO:0033189~response to vitamin A	4	1.03359	0.00505913	EPO, CAT, CYP1A1, PPARG	386	18	19416	11.1779	1	0.0365214	0.0317901
GOTERM_BP_DIRECT	GO:0002028~regulation of sodium ion transport	4	1.03359	0.00505913	P2RX7, TGFB1, NOS3, DRD2	386	18	19416	11.1779	1	0.0365214	0.0317901
GOTERM_BP_DIRECT	GO:0030224~monocyte differentiation	4	1.03359	0.00505913	CSF2, FASN, PPARG, VEGFA	386	18	19416	11.1779	1	0.0365214	0.0317901
GOTERM_BP_DIRECT	GO:0008631~intrinsic apoptotic signaling pathway in response to oxidative stress	4	1.03359	0.00592036	GPX1, BCL2, CYP1B1, SOD2	386	19	19416	10.5896	1	0.0404705	0.0352276
GOTERM_BP_DIRECT	GO:1904659~D-glucose transmembrane transport	4	1.03359	0.00592036	SLC2A1, SLC2A3, SLC2A4, SLC5A1	386	19	19416	10.5896	1	0.0404705	0.0352276
GOTERM_BP_DIRECT	GO:0035994~response to muscle stretch	4	1.03359	0.00592036	NFKBIA, FOS, RELA, NFKB1	386	19	19416	10.5896	1	0.0404705	0.0352276
GOTERM_BP_DIRECT	GO:0042730~fibrinolysis	4	1.03359	0.00592036	SERPINE1, PLG, PLAT, F2	386	19	19416	10.5896	1	0.0404705	0.0352276
GOTERM_BP_DIRECT	GO:0050678~regulation of epithelial cell proliferation	4	1.03359	0.00592036	SMAD2, SMAD3, PGR, BID	386	19	19416	10.5896	1	0.0404705	0.0352276
GOTERM_BP_DIRECT	GO:0008209~androgen metabolic process	4	1.03359	0.00592036	HSD17B2, HSD17B7, CYP3A4, ESR1	386	19	19416	10.5896	1	0.0404705	0.0352276
GOTERM_BP_DIRECT	GO:0002076~osteoblast development	4	1.03359	0.00592036	SMAD2, ACHE, SMAD3, RUNX2	386	19	19416	10.5896	1	0.0404705	0.0352276
GOTERM_BP_DIRECT	GO:0060065~uterus development	4	1.03359	0.00592036	SRC, GATA3, ESR1, CYP19A1	386	19	19416	10.5896	1	0.0404705	0.0352276
GOTERM_BP_DIRECT	GO:0060716~labyrinthine layer blood vessel development	4	1.03359	0.00686396	NSDHL, MAPK1, AKT1, PLG	386	20	19416	10.0601	1	0.0458561	0.0399155
GOTERM_BP_DIRECT	GO:0006801~superoxide metabolic process	4	1.03359	0.00686396	NOS2, NOX4, SOD2, SOD1	386	20	19416	10.0601	1	0.0458561	0.0399155
GOTERM_BP_DIRECT	GO:0046628~positive regulation of insulin receptor signaling pathway	4	1.03359	0.00789175	SRC, LEP, NR1H4, INS	386	21	19416	9.58105	1	0.0506694	0.0441053
GOTERM_BP_DIRECT	GO:0009416~response to light stimulus	4	1.03359	0.00789175	MAPK8, TH, FOS, DRD2	386	21	19416	9.58105	1	0.0506694	0.0441053
GOTERM_BP_DIRECT	GO:0001659~temperature homeostasis	4	1.03359	0.00789175	GPX1, STAT3, ADORA1, DRD2	386	21	19416	9.58105	1	0.0506694	0.0441053
GOTERM_BP_DIRECT	GO:0060218~hematopoietic stem cell differentiation	4	1.03359	0.00789175	ACE, CDK6, BCL2, TP53	386	21	19416	9.58105	1	0.0506694	0.0441053
GOTERM_BP_DIRECT	GO:0010759~positive regulation of macrophage chemotaxis	4	1.03359	0.00789175	CXCL17, MAPK1, PTK2, MAPK3	386	21	19416	9.58105	1	0.0506694	0.0441053
GOTERM_BP_DIRECT	GO:0002042~cell migration involved in sprouting angiogenesis	4	1.03359	0.00789175	KDR, AKT1, FGF2, VEGFA	386	21	19416	9.58105	1	0.0506694	0.0441053
GOTERM_BP_DIRECT	GO:0007088~regulation of mitotic nuclear division	4	1.03359	0.00900535	NEK2, MKI67, PKMYT1, CDC25C	386	22	19416	9.14555	1	0.0571084	0.0497101
GOTERM_BP_DIRECT	GO:0051924~regulation of calcium ion transport	4	1.03359	0.0102062	CAMK2B, OPRD1, ADORA2A, BCL2	386	23	19416	8.74792	1	0.0621885	0.0541321
GOTERM_BP_DIRECT	GO:0042178~xenobiotic catabolic process	4	1.03359	0.0102062	CYP2C9, CYP1A2, NR1I2, CYP3A4	386	23	19416	8.74792	1	0.0621885	0.0541321
GOTERM_BP_DIRECT	GO:0060546~negative regulation of necroptotic process	4	1.03359	0.0102062	CASP8, RIPK1, BIRC2, BIRC3	386	23	19416	8.74792	1	0.0621885	0.0541321
GOTERM_BP_DIRECT	GO:0051493~regulation of cytoskeleton organization	4	1.03359	0.0102062	TJP1, MAPK1, PTK2, MAPK3	386	23	19416	8.74792	1	0.0621885	0.0541321
GOTERM_BP_DIRECT	GO:1900273~positive regulation of long-term synaptic potentiation	4	1.03359	0.0102062	APP, ADORA2A, DRD2, INS	386	23	19416	8.74792	1	0.0621885	0.0541321
GOTERM_BP_DIRECT	GO:0040014~regulation of multicellular organism growth	4	1.03359	0.0114955	AFG3L2, APP, STAT3, SOD1	386	24	19416	8.38342	1	0.0690735	0.0601251
GOTERM_BP_DIRECT	GO:0023019~signal transduction involved in regulation of gene expression	4	1.03359	0.0114955	SMAD2, SMAD3, IRF3, PARP1	386	24	19416	8.38342	1	0.0690735	0.0601251
GOTERM_BP_DIRECT	GO:0031954~positive regulation of protein autophosphorylation	4	1.03359	0.0114955	RAD50, CALM1, VEGFA, INS	386	24	19416	8.38342	1	0.0690735	0.0601251
GOTERM_BP_DIRECT	GO:0001954~positive regulation of cell-matrix adhesion	4	1.03359	0.0143435	GSK3B, CDK6, PTK2B, UTRN	386	26	19416	7.73854	1	0.082575	0.0718775
GOTERM_BP_DIRECT	GO:0032727~positive regulation of interferon-alpha production	4	1.03359	0.0143435	MMP12, CHUK, IRF3, TLR4	386	26	19416	7.73854	1	0.082575	0.0718775
GOTERM_BP_DIRECT	GO:1900227~positive regulation of NLRP3 inflammasome complex assembly	4	1.03359	0.0143435	P2RX7, MAPK8, TLR4, MYD88	386	26	19416	7.73854	1	0.082575	0.0718775
GOTERM_BP_DIRECT	GO:0002092~positive regulation of receptor internalization	4	1.03359	0.0159037	SYK, DRD2, SELE, VEGFA	386	27	19416	7.45193	1	0.0881116	0.0766969
GOTERM_BP_DIRECT	GO:0051894~positive regulation of focal adhesion assembly	4	1.03359	0.0159037	SMAD2, SMAD3, KDR, VEGFA	386	27	19416	7.45193	1	0.0881116	0.0766969
GOTERM_BP_DIRECT	GO:0050482~arachidonate secretion	4	1.03359	0.0159037	ACE, PLA2G2A, DRD2, DRD4	386	27	19416	7.45193	1	0.0881116	0.0766969
GOTERM_BP_DIRECT	GO:0042744~hydrogen peroxide catabolic process	4	1.03359	0.0175556	DUOX1, GPX1, CAT, MPO	386	28	19416	7.18579	1	0.0962288	0.0837625
GOTERM_BP_DIRECT	GO:0043507~positive regulation of JUN kinase activity	4	1.03359	0.0175556	ERN1, PTPN1, TRAF6, TNF	386	28	19416	7.18579	1	0.0962288	0.0837625
GOTERM_BP_DIRECT	GO:0030279~negative regulation of ossification	4	1.03359	0.0175556	SMAD2, TGFB1, SMAD3, BCL2	386	28	19416	7.18579	1	0.0962288	0.0837625
GOTERM_BP_DIRECT	GO:0045662~negative regulation of myoblast differentiation	4	1.03359	0.0175556	TGFB1, DDIT3, IL18, TNF	386	28	19416	7.18579	1	0.0962288	0.0837625
GOTERM_BP_DIRECT	GO:0006826~iron ion transport	4	1.03359	0.0175556	TFRC, FTH1, FTL, LTF	386	28	19416	7.18579	1	0.0962288	0.0837625
GOTERM_BP_DIRECT	GO:0050807~regulation of synapse organization	4	1.03359	0.0192994	IL10, SLC7A11, APOE, TNF	386	29	19416	6.938	1	0.102384	0.0891202
GOTERM_BP_DIRECT	GO:0031116~positive regulation of microtubule polymerization	4	1.03359	0.0192994	OCLN, SLAIN2, MET, CDK5R1	386	29	19416	6.938	1	0.102384	0.0891202
GOTERM_BP_DIRECT	GO:0060586~multicellular organismal-level iron ion homeostasis	4	1.03359	0.0192994	TFRC, HMOX1, SOD2, NEO1	386	29	19416	6.938	1	0.102384	0.0891202
GOTERM_BP_DIRECT	GO:0010043~response to zinc ion	4	1.03359	0.0211356	P2RX7, VCAM1, TH, SOD2	386	30	19416	6.70674	1	0.111124	0.0967277
GOTERM_BP_DIRECT	GO:1990000~amyloid fibril formation	4	1.03359	0.0211356	BACE1, APP, RIPK1, SNCA	386	30	19416	6.70674	1	0.111124	0.0967277
GOTERM_BP_DIRECT	GO:0048714~positive regulation of oligodendrocyte differentiation	4	1.03359	0.0211356	IL33, PPARG, MTOR, TP73	386	30	19416	6.70674	1	0.111124	0.0967277
GOTERM_BP_DIRECT	GO:0090314~positive regulation of protein targeting to membrane	4	1.03359	0.0211356	CDK5, ERBB2, FYN, CDK5R1	386	30	19416	6.70674	1	0.111124	0.0967277
GOTERM_BP_DIRECT	GO:0001935~endothelial cell proliferation	4	1.03359	0.0230641	ERN1, HMOX1, FGF2, VEGFA	386	31	19416	6.49039	1	0.118838	0.103443
GOTERM_BP_DIRECT	GO:0016239~positive regulation of macroautophagy	4	1.03359	0.0230641	IL4, BNIP3L, KDR, HMOX1	386	31	19416	6.49039	1	0.118838	0.103443
GOTERM_BP_DIRECT	GO:0051281~positive regulation of release of sequestered calcium ion into cytosol	4	1.03359	0.0250851	IL13, BAX, F2, SNCA	386	32	19416	6.28756	1	0.128448	0.111808
GOTERM_BP_DIRECT	GO:0048565~digestive tract development	4	1.03359	0.0250851	RB1, TGFB1, KIT, CYP1A1	386	32	19416	6.28756	1	0.128448	0.111808
GOTERM_BP_DIRECT	GO:0045671~negative regulation of osteoclast differentiation	4	1.03359	0.0250851	IL4, CTNNB1, PIK3R1, TLR4	386	32	19416	6.28756	1	0.128448	0.111808
GOTERM_BP_DIRECT	GO:0060045~positive regulation of cardiac muscle cell proliferation	4	1.03359	0.0271982	CDK1, PIM1, GLI1, FGF2	386	33	19416	6.09703	1	0.136888	0.119154
GOTERM_BP_DIRECT	GO:0051497~negative regulation of stress fiber assembly	4	1.03359	0.0294034	TJP1, S1PR1, PIK3R1, MET	386	34	19416	5.91771	1	0.146822	0.127801
GOTERM_BP_DIRECT	GO:0045931~positive regulation of mitotic cell cycle	4	1.03359	0.0294034	APP, CCNB1, RPS6KB1, SPHK1	386	34	19416	5.91771	1	0.146822	0.127801
GOTERM_BP_DIRECT	GO:0045824~negative regulation of innate immune response	4	1.03359	0.0294034	PARP1, PIM1, DRD2, AURKB	386	34	19416	5.91771	1	0.146822	0.127801
GOTERM_BP_DIRECT	GO:0033574~response to testosterone	4	1.03359	0.0294034	NQO1, RPS6KB1, EPO, CA9	386	34	19416	5.91771	1	0.146822	0.127801
GOTERM_BP_DIRECT	GO:0031069~hair follicle morphogenesis	4	1.03359	0.0317002	BCL2, SNAI1, CTNNB1, TP63	386	35	19416	5.74863	1	0.155929	0.135728
GOTERM_BP_DIRECT	GO:0032743~positive regulation of interleukin-2 production	4	1.03359	0.0340882	IL1A, IL1B, TRAF6, SPTBN1	386	36	19416	5.58895	1	0.166452	0.144888
GOTERM_BP_DIRECT	GO:0001975~response to amphetamine	4	1.03359	0.0340882	ADORA2A, TH, DRD2, DRD4	386	36	19416	5.58895	1	0.166452	0.144888
GOTERM_BP_DIRECT	GO:0045595~regulation of cell differentiation	4	1.03359	0.0340882	CEBPB, NANOG, BIRC2, RUNX2	386	36	19416	5.58895	1	0.166452	0.144888
GOTERM_BP_DIRECT	GO:0043122~regulation of canonical NF-kappaB signal transduction	4	1.03359	0.0365668	IL1B, TRAF6, TNF, NFKBIB	386	37	19416	5.43789	1	0.17345	0.15098
GOTERM_BP_DIRECT	GO:0048147~negative regulation of fibroblast proliferation	4	1.03359	0.0365668	FTH1, BAX, SOD2, TP53	386	37	19416	5.43789	1	0.17345	0.15098
GOTERM_BP_DIRECT	GO:0006641~triglyceride metabolic process	4	1.03359	0.0365668	GPX1, DGAT1, CAT, APOE	386	37	19416	5.43789	1	0.17345	0.15098
GOTERM_BP_DIRECT	GO:0050870~positive regulation of T cell activation	4	1.03359	0.0365668	PYCARD, PRKAA1, LCK, CCL2	386	37	19416	5.43789	1	0.17345	0.15098
GOTERM_BP_DIRECT	GO:0001657~ureteric bud development	4	1.03359	0.0365668	SMAD2, TGFB1, SMAD3, CAT	386	37	19416	5.43789	1	0.17345	0.15098
GOTERM_BP_DIRECT	GO:0008340~determination of adult lifespan	4	1.03359	0.0365668	LEP, TP53, TP63, SOD1	386	37	19416	5.43789	1	0.17345	0.15098
GOTERM_BP_DIRECT	GO:0010634~positive regulation of epithelial cell migration	4	1.03359	0.0391354	IFNG, SRC, HIF1A, PTK2	386	38	19416	5.29479	1	0.176889	0.153974
GOTERM_BP_DIRECT	GO:0007616~long-term memory	4	1.03359	0.0417933	RPS6KB1, SLC2A4, APOE, DRD2	386	39	19416	5.15903	1	0.187252	0.162994
GOTERM_BP_DIRECT	GO:0033077~T cell differentiation in thymus	4	1.03359	0.0417933	CDK6, BCL2, CTNNB1, TP53	386	39	19416	5.15903	1	0.187252	0.162994
GOTERM_BP_DIRECT	GO:0050776~regulation of immune response	4	1.03359	0.0417933	SMAD2, IL4, CD40, SMAD3	386	39	19416	5.15903	1	0.187252	0.162994
GOTERM_BP_DIRECT	GO:0030073~insulin secretion	4	1.03359	0.0417933	SMAD2, SREBF1, IL1RN, LEP	386	39	19416	5.15903	1	0.187252	0.162994
GOTERM_BP_DIRECT	GO:0001937~negative regulation of endothelial cell proliferation	4	1.03359	0.0417933	ALOX5, APOE, TNF, XDH	386	39	19416	5.15903	1	0.187252	0.162994
GOTERM_BP_DIRECT	GO:0007281~germ cell development	4	1.03359	0.0445396	RPS6KB1, BAX, MTOR, BCL2L1	386	40	19416	5.03005	1	0.195936	0.170553
GOTERM_BP_DIRECT	GO:0043542~endothelial cell migration	4	1.03359	0.0445396	NOS3, CYP1B1, SNAI2, VEGFA	386	40	19416	5.03005	1	0.195936	0.170553
GOTERM_BP_DIRECT	GO:0001974~blood vessel remodeling	4	1.03359	0.0445396	ACE, AXL, NOS3, BAX	386	40	19416	5.03005	1	0.195936	0.170553
GOTERM_BP_DIRECT	GO:0007595~lactation	4	1.03359	0.0473735	CCND1, HIF1A, XDH, VEGFA	386	41	19416	4.90737	1	0.207517	0.180633
GOTERM_BP_DIRECT	GO:0045333~cellular respiration	4	1.03359	0.0473735	UQCRQ, NDUFA4, CYP1A2, CYCS	386	41	19416	4.90737	1	0.207517	0.180633
GOTERM_BP_DIRECT	GO:0030501~positive regulation of bone mineralization	4	1.03359	0.0532999	P2RX7, SMAD2, SMAD3, ALOX5	386	43	19416	4.67912	1	0.22847	0.198872
GOTERM_BP_DIRECT	GO:0007043~cell-cell junction assembly	4	1.03359	0.0532999	TJP1, CDH2, CDH1, NR1H4	386	43	19416	4.67912	1	0.22847	0.198872
GOTERM_BP_DIRECT	GO:0150052~regulation of postsynapse assembly	4	1.03359	0.0532999	PTPN1, SIGMAR1, NAE1, S1PR2	386	43	19416	4.67912	1	0.22847	0.198872
GOTERM_BP_DIRECT	GO:1901796~regulation of signal transduction by p53 class mediator	4	1.03359	0.0532999	EP300, AKT1, MTOR, AURKB	386	43	19416	4.67912	1	0.22847	0.198872
GOTERM_BP_DIRECT	GO:0042098~T cell proliferation	4	1.03359	0.0563904	P2RX7, TGFB1, IL12B, PIK3CG	386	44	19416	4.57277	1	0.23848	0.207585
GOTERM_BP_DIRECT	GO:0001658~branching involved in ureteric bud morphogenesis	4	1.03359	0.0563904	GDNF, BCL2, CTNNB1, FGF2	386	44	19416	4.57277	1	0.23848	0.207585
GOTERM_BP_DIRECT	GO:0021762~substantia nigra development	4	1.03359	0.0695732	MAOB, HSPA5, CALM1, FGF2	386	48	19416	4.19171	1	0.276432	0.240621
GOTERM_BP_DIRECT	GO:0034446~substrate adhesion-dependent cell spreading	4	1.03359	0.0840069	SRC, AXL, FN1, PIK3R1	386	52	19416	3.86927	1	0.313089	0.272529
GOTERM_BP_DIRECT	GO:0050766~positive regulation of phagocytosis	4	1.03359	0.0840069	PYCARD, HSPA8, IFNG, SOD1	386	52	19416	3.86927	1	0.313089	0.272529
GOTERM_BP_DIRECT	GO:0048863~stem cell differentiation	4	1.03359	0.0878002	KIT, A2M, ESR1, RUNX2	386	53	19416	3.79627	1	0.324585	0.282535
GOTERM_BP_DIRECT	GO:0048666~neuron development	4	1.03359	0.0878002	ALK, BECN1, SOD2, SYN1	386	53	19416	3.79627	1	0.324585	0.282535
GOTERM_BP_DIRECT	GO:0000423~mitophagy	4	1.03359	0.0878002	BECN1, MAP1LC3B, ATG7, TP53	386	53	19416	3.79627	1	0.324585	0.282535
GOTERM_BP_DIRECT	GO:0032091~negative regulation of protein binding	4	1.03359	0.0878002	CDKN1A, MAPK8, BAX, AKT1	386	53	19416	3.79627	1	0.324585	0.282535
GOTERM_BP_DIRECT	GO:0001932~regulation of protein phosphorylation	4	1.03359	0.0878002	LYN, SOCS3, FN1, PTK2	386	53	19416	3.79627	1	0.324585	0.282535
GOTERM_BP_DIRECT	GO:2000045~regulation of G1/S transition of mitotic cell cycle	4	1.03359	0.0916645	CDKN1A, CDKN2C, CCND1, BID	386	54	19416	3.72596	1	0.334035	0.290762
GOTERM_BP_DIRECT	GO:0051592~response to calcium ion	4	1.03359	0.0916645	P2RX7, PTK2B, CALM1, EGFR	386	54	19416	3.72596	1	0.334035	0.290762
GOTERM_BP_DIRECT	GO:0007187~G protein-coupled receptor signaling pathway, coupled to cyclic nucleotide second messenger	4	1.03359	0.0916645	OPRD1, CCL2, OPRM1, DRD4	386	54	19416	3.72596	1	0.334035	0.290762
GOTERM_BP_DIRECT	GO:0007519~skeletal muscle tissue development	4	1.03359	0.0995999	HSPA8, CDK5, HSD17B1, EP300	386	56	19416	3.59289	1	0.347336	0.302339
GOTERM_BP_DIRECT	GO:0070141~response to UV-A	3	0.775194	0.00116109	CCND1, AKT1, EGFR	386	3	19416	50.3005	0.991678	0.010927	0.0095114
GOTERM_BP_DIRECT	GO:0014854~response to inactivity	3	0.775194	0.00116109	IL10, CAT, DRD2	386	3	19416	50.3005	0.991678	0.010927	0.0095114
GOTERM_BP_DIRECT	GO:0099183~trans-synaptic signaling by BDNF, modulating synaptic transmission	3	0.775194	0.00116109	NTRK2, PLG, PLAT	386	3	19416	50.3005	0.991678	0.010927	0.0095114
GOTERM_BP_DIRECT	GO:0060559~positive regulation of calcidiol 1-monooxygenase activity	3	0.775194	0.00116109	IFNG, IL1B, TNF	386	3	19416	50.3005	0.991678	0.010927	0.0095114
GOTERM_BP_DIRECT	GO:0034349~glial cell apoptotic process	3	0.775194	0.00116109	RB1, CASP9, CASP3	386	3	19416	50.3005	0.991678	0.010927	0.0095114
GOTERM_BP_DIRECT	GO:2000552~negative regulation of T-helper 2 cell cytokine production	3	0.775194	0.00229169	IFNB1, ARG1, TBX21	386	4	19416	37.7254	0.999922	0.0196799	0.0171304
GOTERM_BP_DIRECT	GO:0033590~response to cobalamin	3	0.775194	0.00229169	CD40, RELA, EGFR	386	4	19416	37.7254	0.999922	0.0196799	0.0171304
GOTERM_BP_DIRECT	GO:0010957~negative regulation of vitamin D biosynthetic process	3	0.775194	0.00229169	SNAI1, SNAI2, NFKB1	386	4	19416	37.7254	0.999922	0.0196799	0.0171304
GOTERM_BP_DIRECT	GO:0010656~negative regulation of muscle cell apoptotic process	3	0.775194	0.00376941	PTK2B, ALOX12, IGF1R	386	5	19416	30.1803	1	0.0286142	0.0249073
GOTERM_BP_DIRECT	GO:0071677~positive regulation of mononuclear cell migration	3	0.775194	0.00376941	IL4, TGFB1, TNF	386	5	19416	30.1803	1	0.0286142	0.0249073
GOTERM_BP_DIRECT	GO:0035900~response to isolation stress	3	0.775194	0.00376941	TH, SOD2, TNF	386	5	19416	30.1803	1	0.0286142	0.0249073
GOTERM_BP_DIRECT	GO:0045923~positive regulation of fatty acid metabolic process	3	0.775194	0.00376941	ADIPOQ, PPARG, PPARA	386	5	19416	30.1803	1	0.0286142	0.0249073
GOTERM_BP_DIRECT	GO:0098708~D-glucose import across plasma membrane	3	0.775194	0.00376941	SLC2A1, SLC2A3, SLC5A1	386	5	19416	30.1803	1	0.0286142	0.0249073
GOTERM_BP_DIRECT	GO:0002520~immune system development	3	0.775194	0.00376941	SMAD2, SMAD3, GATA3	386	5	19416	30.1803	1	0.0286142	0.0249073
GOTERM_BP_DIRECT	GO:0033591~response to L-ascorbic acid	3	0.775194	0.00376941	IL1A, CAT, SOD2	386	5	19416	30.1803	1	0.0286142	0.0249073
GOTERM_BP_DIRECT	GO:0006700~C21-steroid hormone biosynthetic process	3	0.775194	0.00376941	CYP11A1, CYP11B1, AKR1B1	386	5	19416	30.1803	1	0.0286142	0.0249073
GOTERM_BP_DIRECT	GO:0002248~connective tissue replacement involved in inflammatory response wound healing	3	0.775194	0.00376941	IL1A, TGFB1, HIF1A	386	5	19416	30.1803	1	0.0286142	0.0249073
GOTERM_BP_DIRECT	GO:0031622~positive regulation of fever generation	3	0.775194	0.00376941	IL1B, PTGS2, TNF	386	5	19416	30.1803	1	0.0286142	0.0249073
GOTERM_BP_DIRECT	GO:1900103~positive regulation of endoplasmic reticulum unfolded protein response	3	0.775194	0.00376941	ERN1, BAX, PIK3R1	386	5	19416	30.1803	1	0.0286142	0.0249073
GOTERM_BP_DIRECT	GO:0032946~positive regulation of mononuclear cell proliferation	3	0.775194	0.00376941	ST6GAL1, IL12B, BCL2L1	386	5	19416	30.1803	1	0.0286142	0.0249073
GOTERM_BP_DIRECT	GO:0032909~regulation of transforming growth factor beta2 production	3	0.775194	0.00376941	SMAD2, SMAD3, HIF1A	386	5	19416	30.1803	1	0.0286142	0.0249073
GOTERM_BP_DIRECT	GO:0051702~biological process involved in interaction with symbiont	3	0.775194	0.00558012	GPX1, FN1, PLG	386	6	19416	25.1503	1	0.038788	0.033763
GOTERM_BP_DIRECT	GO:0061370~testosterone biosynthetic process	3	0.775194	0.00558012	HSD17B1, AKR1C3, CYP19A1	386	6	19416	25.1503	1	0.038788	0.033763
GOTERM_BP_DIRECT	GO:2000116~regulation of cysteine-type endopeptidase activity	3	0.775194	0.00558012	SOX2, BIRC2, BIRC3	386	6	19416	25.1503	1	0.038788	0.033763
GOTERM_BP_DIRECT	GO:1990962~xenobiotic transport across blood-brain barrier	3	0.775194	0.00558012	ABCC1, ABCB1, ABCG2	386	6	19416	25.1503	1	0.038788	0.033763
GOTERM_BP_DIRECT	GO:0038127~ERBB signaling pathway	3	0.775194	0.00558012	ERBB2, MAPK1, EGFR	386	6	19416	25.1503	1	0.038788	0.033763
GOTERM_BP_DIRECT	GO:0051712~positive regulation of killing of cells of another organism	3	0.775194	0.00558012	IFNG, SYK, NOS2	386	6	19416	25.1503	1	0.038788	0.033763
GOTERM_BP_DIRECT	GO:0070434~positive regulation of nucleotide-binding oligomerization domain containing 2 signaling pathway	3	0.775194	0.00558012	TLR4, HSPA1B, HSPA1A	386	6	19416	25.1503	1	0.038788	0.033763
GOTERM_BP_DIRECT	GO:0009750~response to fructose	3	0.775194	0.00558012	SREBF1, PTGS2, TNF	386	6	19416	25.1503	1	0.038788	0.033763
GOTERM_BP_DIRECT	GO:0032025~response to cobalt ion	3	0.775194	0.00558012	CASP9, CASP8, CASP3	386	6	19416	25.1503	1	0.038788	0.033763
GOTERM_BP_DIRECT	GO:0006527~arginine catabolic process	3	0.775194	0.00558012	NOS2, NOS3, ARG1	386	6	19416	25.1503	1	0.038788	0.033763
GOTERM_BP_DIRECT	GO:0035655~interleukin-18-mediated signaling pathway	3	0.775194	0.00558012	IL18, AKT1, PIK3R1	386	6	19416	25.1503	1	0.038788	0.033763
GOTERM_BP_DIRECT	GO:0120041~positive regulation of macrophage proliferation	3	0.775194	0.00558012	MAPK1, PTK2, MAPK3	386	6	19416	25.1503	1	0.038788	0.033763
GOTERM_BP_DIRECT	GO:0001714~endodermal cell fate specification	3	0.775194	0.00558012	SOX2, NANOG, POU5F1	386	6	19416	25.1503	1	0.038788	0.033763
GOTERM_BP_DIRECT	GO:0071455~cellular response to hyperoxia	3	0.775194	0.00558012	FAS, PPARG, ATG7	386	6	19416	25.1503	1	0.038788	0.033763
GOTERM_BP_DIRECT	GO:0031000~response to caffeine	3	0.775194	0.0077101	PRKAA1, ADORA2A, PPARG	386	7	19416	21.5574	1	0.0500488	0.0435651
GOTERM_BP_DIRECT	GO:0034616~response to laminar fluid shear stress	3	0.775194	0.0077101	ABCA1, TGFB1, ACE	386	7	19416	21.5574	1	0.0500488	0.0435651
GOTERM_BP_DIRECT	GO:0071287~cellular response to manganese ion	3	0.775194	0.0077101	BACE1, TH, HSP90B1	386	7	19416	21.5574	1	0.0500488	0.0435651
GOTERM_BP_DIRECT	GO:1903573~negative regulation of response to endoplasmic reticulum stress	3	0.775194	0.0077101	ALOX5, LPCAT3, NR1H3	386	7	19416	21.5574	1	0.0500488	0.0435651
GOTERM_BP_DIRECT	GO:0035995~detection of muscle stretch	3	0.775194	0.0077101	CDH2, CTNNB1, PTK2	386	7	19416	21.5574	1	0.0500488	0.0435651
GOTERM_BP_DIRECT	GO:0034440~lipid oxidation	3	0.775194	0.0077101	ALOX5, ALOX15, ALOX12	386	7	19416	21.5574	1	0.0500488	0.0435651
GOTERM_BP_DIRECT	GO:0071393~cellular response to progesterone stimulus	3	0.775194	0.0077101	SRC, CYP1B1, IGF1R	386	7	19416	21.5574	1	0.0500488	0.0435651
GOTERM_BP_DIRECT	GO:0090594~inflammatory response to wounding	3	0.775194	0.0077101	MAPK9, IL6, TNF	386	7	19416	21.5574	1	0.0500488	0.0435651
GOTERM_BP_DIRECT	GO:1905039~carboxylic acid transmembrane transport	3	0.775194	0.0077101	ABCC1, SLC16A1, ABCB1	386	7	19416	21.5574	1	0.0500488	0.0435651
GOTERM_BP_DIRECT	GO:0019217~regulation of fatty acid metabolic process	3	0.775194	0.0077101	SREBF1, PANK2, PPARA	386	7	19416	21.5574	1	0.0500488	0.0435651
GOTERM_BP_DIRECT	GO:0002933~lipid hydroxylation	3	0.775194	0.0077101	CYP1A1, CYP2E1, CYP3A4	386	7	19416	21.5574	1	0.0500488	0.0435651
GOTERM_BP_DIRECT	GO:0070212~protein poly-ADP-ribosylation	3	0.775194	0.0077101	PARP1, TNKS2, TNKS	386	7	19416	21.5574	1	0.0500488	0.0435651
GOTERM_BP_DIRECT	GO:0016202~regulation of striated muscle tissue development	3	0.775194	0.0077101	SMAD2, TGFB1, SMAD3	386	7	19416	21.5574	1	0.0500488	0.0435651
GOTERM_BP_DIRECT	GO:0060440~trachea formation	3	0.775194	0.0077101	MAPK1, CTNNB1, MAPK3	386	7	19416	21.5574	1	0.0500488	0.0435651
GOTERM_BP_DIRECT	GO:0038134~ERBB2-EGFR signaling pathway	3	0.775194	0.010146	ERBB2, EGFR, HBEGF	386	8	19416	18.8627	1	0.0621885	0.0541321
GOTERM_BP_DIRECT	GO:2000556~positive regulation of T-helper 1 cell cytokine production	3	0.775194	0.010146	IL1B, TBX21, IL18	386	8	19416	18.8627	1	0.0621885	0.0541321
GOTERM_BP_DIRECT	GO:2000641~regulation of early endosome to late endosome transport	3	0.775194	0.010146	SRC, MAPK1, MAPK3	386	8	19416	18.8627	1	0.0621885	0.0541321
GOTERM_BP_DIRECT	GO:0007077~mitotic nuclear membrane disassembly	3	0.775194	0.010146	NEK6, PLK1, CDK1	386	8	19416	18.8627	1	0.0621885	0.0541321
GOTERM_BP_DIRECT	GO:1904045~cellular response to aldosterone	3	0.775194	0.010146	ACE, SCNN1A, IGF1R	386	8	19416	18.8627	1	0.0621885	0.0541321
GOTERM_BP_DIRECT	GO:2000272~negative regulation of signaling receptor activity	3	0.775194	0.010146	PPARG, PPARA, TNF	386	8	19416	18.8627	1	0.0621885	0.0541321
GOTERM_BP_DIRECT	GO:0007172~signal complex assembly	3	0.775194	0.010146	SRC, PTK2B, PTK2	386	8	19416	18.8627	1	0.0621885	0.0541321
GOTERM_BP_DIRECT	GO:0009804~coumarin metabolic process	3	0.775194	0.010146	CYP1A1, UGT1A8, UGT1A7	386	8	19416	18.8627	1	0.0621885	0.0541321
GOTERM_BP_DIRECT	GO:0010742~macrophage derived foam cell differentiation	3	0.775194	0.010146	TGFB1, EP300, PPARG	386	8	19416	18.8627	1	0.0621885	0.0541321
GOTERM_BP_DIRECT	GO:0033028~myeloid cell apoptotic process	3	0.775194	0.010146	EPO, BCL2, SNAI2	386	8	19416	18.8627	1	0.0621885	0.0541321
GOTERM_BP_DIRECT	GO:0010544~negative regulation of platelet activation	3	0.775194	0.010146	NOS3, APOE, F2	386	8	19416	18.8627	1	0.0621885	0.0541321
GOTERM_BP_DIRECT	GO:0061044~negative regulation of vascular wound healing	3	0.775194	0.010146	ALOX5, SERPINE1, TNF	386	8	19416	18.8627	1	0.0621885	0.0541321
GOTERM_BP_DIRECT	GO:0038172~interleukin-33-mediated signaling pathway	3	0.775194	0.010146	IL33, TRAF6, MYD88	386	8	19416	18.8627	1	0.0621885	0.0541321
GOTERM_BP_DIRECT	GO:0097527~necroptotic signaling pathway	3	0.775194	0.010146	FAS, RIPK1, TNF	386	8	19416	18.8627	1	0.0621885	0.0541321
GOTERM_BP_DIRECT	GO:0001955~blood vessel maturation	3	0.775194	0.010146	DDIT3, MMP2, S1PR1	386	8	19416	18.8627	1	0.0621885	0.0541321
GOTERM_BP_DIRECT	GO:0009743~response to carbohydrate	3	0.775194	0.010146	LYN, NQO1, IL1B	386	8	19416	18.8627	1	0.0621885	0.0541321
GOTERM_BP_DIRECT	GO:0060336~negative regulation of type II interferon-mediated signaling pathway	3	0.775194	0.010146	ARG1, NR1H3, PPARG	386	8	19416	18.8627	1	0.0621885	0.0541321
GOTERM_BP_DIRECT	GO:1903140~regulation of establishment of endothelial barrier	3	0.775194	0.012875	IKBKB, IL1B, TNF	386	9	19416	16.7668	1	0.0748531	0.0651559
GOTERM_BP_DIRECT	GO:0010042~response to manganese ion	3	0.775194	0.012875	TFRC, SOD2, PTGS2	386	9	19416	16.7668	1	0.0748531	0.0651559
GOTERM_BP_DIRECT	GO:0002686~negative regulation of leukocyte migration	3	0.775194	0.012875	IL33, ADORA1, HMOX1	386	9	19416	16.7668	1	0.0748531	0.0651559
GOTERM_BP_DIRECT	GO:0044597~daunorubicin metabolic process	3	0.775194	0.012875	AKR1B10, AKR1C3, AKR1B1	386	9	19416	16.7668	1	0.0748531	0.0651559
GOTERM_BP_DIRECT	GO:0150076~neuroinflammatory response	3	0.775194	0.012875	LYN, IL4, IFNG	386	9	19416	16.7668	1	0.0748531	0.0651559
GOTERM_BP_DIRECT	GO:0038133~ERBB2-ERBB3 signaling pathway	3	0.775194	0.012875	ERBB2, MAPK1, MAPK3	386	9	19416	16.7668	1	0.0748531	0.0651559
GOTERM_BP_DIRECT	GO:0048617~embryonic foregut morphogenesis	3	0.775194	0.012875	SMAD2, SMAD3, CTNNB1	386	9	19416	16.7668	1	0.0748531	0.0651559
GOTERM_BP_DIRECT	GO:0051901~positive regulation of mitochondrial depolarization	3	0.775194	0.012875	P2RX7, PARP1, KDR	386	9	19416	16.7668	1	0.0748531	0.0651559
GOTERM_BP_DIRECT	GO:0050805~negative regulation of synaptic transmission	3	0.775194	0.012875	BCHE, IL1B, ADIPOQ	386	9	19416	16.7668	1	0.0748531	0.0651559
GOTERM_BP_DIRECT	GO:1903243~negative regulation of cardiac muscle hypertrophy in response to stress	3	0.775194	0.012875	SMAD2, SMAD3, PPARG	386	9	19416	16.7668	1	0.0748531	0.0651559
GOTERM_BP_DIRECT	GO:0036462~TRAIL-activated apoptotic signaling pathway	3	0.775194	0.012875	CASP8, TNFSF10, TNFRSF10B	386	9	19416	16.7668	1	0.0748531	0.0651559
GOTERM_BP_DIRECT	GO:0033194~response to hydroperoxide	3	0.775194	0.012875	GPX1, CHUK, CD38	386	9	19416	16.7668	1	0.0748531	0.0651559
GOTERM_BP_DIRECT	GO:0001973~G protein-coupled adenosine receptor signaling pathway	3	0.775194	0.012875	ADORA2A, ADORA3, ADORA1	386	9	19416	16.7668	1	0.0748531	0.0651559
GOTERM_BP_DIRECT	GO:0001816~cytokine production	3	0.775194	0.012875	IL1A, IL1B, IL18	386	9	19416	16.7668	1	0.0748531	0.0651559
GOTERM_BP_DIRECT	GO:0070989~oxidative demethylation	3	0.775194	0.012875	CYP2C9, CYP1A2, CYP3A4	386	9	19416	16.7668	1	0.0748531	0.0651559
GOTERM_BP_DIRECT	GO:0010224~response to UV-B	3	0.775194	0.012875	BCL2, IL12B, RELA	386	9	19416	16.7668	1	0.0748531	0.0651559
GOTERM_BP_DIRECT	GO:0038003~G protein-coupled opioid receptor signaling pathway	3	0.775194	0.012875	OPRD1, SIGMAR1, OPRM1	386	9	19416	16.7668	1	0.0748531	0.0651559
GOTERM_BP_DIRECT	GO:0032872~regulation of stress-activated MAPK cascade	3	0.775194	0.012875	FAS, MAPK1, MAPK3	386	9	19416	16.7668	1	0.0748531	0.0651559
GOTERM_BP_DIRECT	GO:0009308~amine metabolic process	3	0.775194	0.012875	SULT1A1, VCAM1, CYP1A1	386	9	19416	16.7668	1	0.0748531	0.0651559
GOTERM_BP_DIRECT	GO:2000242~negative regulation of reproductive process	3	0.775194	0.012875	KIT, BCL2L1, SOD1	386	9	19416	16.7668	1	0.0748531	0.0651559
GOTERM_BP_DIRECT	GO:0033033~negative regulation of myeloid cell apoptotic process	3	0.775194	0.0158845	EPO, BCL2, SNAI2	386	10	19416	15.0902	1	0.0881116	0.0766969
GOTERM_BP_DIRECT	GO:0060068~vagina development	3	0.775194	0.0158845	AXL, BAX, ESR1	386	10	19416	15.0902	1	0.0881116	0.0766969
GOTERM_BP_DIRECT	GO:0032741~positive regulation of interleukin-18 production	3	0.775194	0.0158845	GSDMD, CASP1, TNF	386	10	19416	15.0902	1	0.0881116	0.0766969
GOTERM_BP_DIRECT	GO:0044598~doxorubicin metabolic process	3	0.775194	0.0158845	AKR1B10, AKR1C3, AKR1B1	386	10	19416	15.0902	1	0.0881116	0.0766969
GOTERM_BP_DIRECT	GO:0097237~cellular response to toxic substance	3	0.775194	0.0158845	OPRD1, CYP1B1, TNF	386	10	19416	15.0902	1	0.0881116	0.0766969
GOTERM_BP_DIRECT	GO:1904179~positive regulation of adipose tissue development	3	0.775194	0.0158845	PRKAA1, NR1H4, PPARG	386	10	19416	15.0902	1	0.0881116	0.0766969
GOTERM_BP_DIRECT	GO:0090084~negative regulation of inclusion body assembly	3	0.775194	0.0158845	HSPA2, HSPA1B, HSPA1A	386	10	19416	15.0902	1	0.0881116	0.0766969
GOTERM_BP_DIRECT	GO:0070431~nucleotide-binding oligomerization domain containing 2 signaling pathway	3	0.775194	0.0158845	NFKBIA, TLR4, RELA	386	10	19416	15.0902	1	0.0881116	0.0766969
GOTERM_BP_DIRECT	GO:2000810~regulation of bicellular tight junction assembly	3	0.775194	0.0158845	TJP1, SNAI1, SNAI2	386	10	19416	15.0902	1	0.0881116	0.0766969
GOTERM_BP_DIRECT	GO:0061298~retina vasculature development in camera-type eye	3	0.775194	0.0158845	PDGFRB, TGFB1, HIF1A	386	10	19416	15.0902	1	0.0881116	0.0766969
GOTERM_BP_DIRECT	GO:0070633~transepithelial transport	3	0.775194	0.0158845	ABCC1, ABCB1, ABCG2	386	10	19416	15.0902	1	0.0881116	0.0766969
GOTERM_BP_DIRECT	GO:0072540~T-helper 17 cell lineage commitment	3	0.775194	0.0158845	SOCS3, IL6, STAT3	386	10	19416	15.0902	1	0.0881116	0.0766969
GOTERM_BP_DIRECT	GO:0007231~osmosensory signaling pathway	3	0.775194	0.0158845	PYCARD, CASP1, NLRP3	386	10	19416	15.0902	1	0.0881116	0.0766969
GOTERM_BP_DIRECT	GO:0009967~positive regulation of signal transduction	3	0.775194	0.0158845	MAOA, ADIPOQ, GATA3	386	10	19416	15.0902	1	0.0881116	0.0766969
GOTERM_BP_DIRECT	GO:0042359~vitamin D metabolic process	3	0.775194	0.0158845	CYP11A1, CYP1A1, CYP3A4	386	10	19416	15.0902	1	0.0881116	0.0766969
GOTERM_BP_DIRECT	GO:0051128~regulation of cellular component organization	3	0.775194	0.0158845	GSK3B, PTK2, MTOR	386	10	19416	15.0902	1	0.0881116	0.0766969
GOTERM_BP_DIRECT	GO:0106015~negative regulation of inflammatory response to wounding	3	0.775194	0.0158845	IL33, STAT3, IL17A	386	10	19416	15.0902	1	0.0881116	0.0766969
GOTERM_BP_DIRECT	GO:0001783~B cell apoptotic process	3	0.775194	0.0158845	BCL2, BAX, PKN1	386	10	19416	15.0902	1	0.0881116	0.0766969
GOTERM_BP_DIRECT	GO:0033629~negative regulation of cell adhesion mediated by integrin	3	0.775194	0.0158845	SERPINE1, CYP1B1, SNAI2	386	10	19416	15.0902	1	0.0881116	0.0766969
GOTERM_BP_DIRECT	GO:0046456~icosanoid biosynthetic process	3	0.775194	0.0158845	PYCARD, CYP2C9, CASP1	386	10	19416	15.0902	1	0.0881116	0.0766969
GOTERM_BP_DIRECT	GO:0034115~negative regulation of heterotypic cell-cell adhesion	3	0.775194	0.0191625	IL10, IL1RN, ADIPOQ	386	11	19416	13.7183	1	0.102051	0.0888306
GOTERM_BP_DIRECT	GO:1904357~negative regulation of telomere maintenance via telomere lengthening	3	0.775194	0.0191625	PARP1, TNKS2, TNKS	386	11	19416	13.7183	1	0.102051	0.0888306
GOTERM_BP_DIRECT	GO:0050435~amyloid-beta metabolic process	3	0.775194	0.0191625	BACE1, BECN1, ACE	386	11	19416	13.7183	1	0.102051	0.0888306
GOTERM_BP_DIRECT	GO:0060397~growth hormone receptor signaling pathway via JAK-STAT	3	0.775194	0.0191625	LYN, PTPN1, STAT3	386	11	19416	13.7183	1	0.102051	0.0888306
GOTERM_BP_DIRECT	GO:0060020~Bergmann glial cell differentiation	3	0.775194	0.0191625	MAPK1, VIM, MAPK3	386	11	19416	13.7183	1	0.102051	0.0888306
GOTERM_BP_DIRECT	GO:1902065~response to L-glutamate	3	0.775194	0.0191625	PCNA, TNF, IGF1R	386	11	19416	13.7183	1	0.102051	0.0888306
GOTERM_BP_DIRECT	GO:2000048~negative regulation of cell-cell adhesion mediated by cadherin	3	0.775194	0.0191625	TGFB1, PLG, VEGFA	386	11	19416	13.7183	1	0.102051	0.0888306
GOTERM_BP_DIRECT	GO:0048304~positive regulation of isotype switching to IgG isotypes	3	0.775194	0.0191625	IL4, CD40, TBX21	386	11	19416	13.7183	1	0.102051	0.0888306
GOTERM_BP_DIRECT	GO:0044346~fibroblast apoptotic process	3	0.775194	0.0191625	CASP9, CASP7, CASP3	386	11	19416	13.7183	1	0.102051	0.0888306
GOTERM_BP_DIRECT	GO:0043279~response to alkaloid	3	0.775194	0.0191625	NQO1, BCHE, IGF1R	386	11	19416	13.7183	1	0.102051	0.0888306
GOTERM_BP_DIRECT	GO:1900015~regulation of cytokine production involved in inflammatory response	3	0.775194	0.0191625	NOS2, ALOX5, LEP	386	11	19416	13.7183	1	0.102051	0.0888306
GOTERM_BP_DIRECT	GO:1901203~positive regulation of extracellular matrix assembly	3	0.775194	0.0191625	SMAD2, TGFB1, SMAD3	386	11	19416	13.7183	1	0.102051	0.0888306
GOTERM_BP_DIRECT	GO:0033598~mammary gland epithelial cell proliferation	3	0.775194	0.0191625	CEBPB, CCND1, MAPK1	386	11	19416	13.7183	1	0.102051	0.0888306
GOTERM_BP_DIRECT	GO:0043306~positive regulation of mast cell degranulation	3	0.775194	0.0191625	IL4, SYK, IL13	386	11	19416	13.7183	1	0.102051	0.0888306
GOTERM_BP_DIRECT	GO:0070213~protein auto-ADP-ribosylation	3	0.775194	0.0191625	PARP1, TNKS2, TNKS	386	11	19416	13.7183	1	0.102051	0.0888306
GOTERM_BP_DIRECT	GO:1904628~cellular response to phorbol 13-acetate 12-myristate	3	0.775194	0.0191625	CDK4, FOS, FBP1	386	11	19416	13.7183	1	0.102051	0.0888306
GOTERM_BP_DIRECT	GO:0019852~L-ascorbic acid metabolic process	3	0.775194	0.0191625	GCLC, SLC2A1, SLC2A3	386	11	19416	13.7183	1	0.102051	0.0888306
GOTERM_BP_DIRECT	GO:0046688~response to copper ion	3	0.775194	0.0191625	IL1A, TFRC, CDK1	386	11	19416	13.7183	1	0.102051	0.0888306
GOTERM_BP_DIRECT	GO:1900407~regulation of cellular response to oxidative stress	3	0.775194	0.0191625	ALOX5, SLC7A11, NFE2L2	386	11	19416	13.7183	1	0.102051	0.0888306
GOTERM_BP_DIRECT	GO:1990776~response to angiotensin	3	0.775194	0.022697	SMAD2, SMAD3, PTGS2	386	12	19416	12.5751	1	0.117239	0.102051
GOTERM_BP_DIRECT	GO:0071474~cellular hyperosmotic response	3	0.775194	0.022697	NFAT5, EPO, SLC2A1	386	12	19416	12.5751	1	0.117239	0.102051
GOTERM_BP_DIRECT	GO:0050847~progesterone receptor signaling pathway	3	0.775194	0.022697	SRC, MAPK1, PGR	386	12	19416	12.5751	1	0.117239	0.102051
GOTERM_BP_DIRECT	GO:1903898~negative regulation of PERK-mediated unfolded protein response	3	0.775194	0.022697	PTPN1, HSPA5, AKT1	386	12	19416	12.5751	1	0.117239	0.102051
GOTERM_BP_DIRECT	GO:0051549~positive regulation of keratinocyte migration	3	0.775194	0.022697	MMP9, MTOR, HBEGF	386	12	19416	12.5751	1	0.117239	0.102051
GOTERM_BP_DIRECT	GO:0014075~response to amine	3	0.775194	0.022697	NQO1, CDK1, MYD88	386	12	19416	12.5751	1	0.117239	0.102051
GOTERM_BP_DIRECT	GO:0006995~cellular response to nitrogen starvation	3	0.775194	0.022697	BECN1, MAP1LC3B, ATG7	386	12	19416	12.5751	1	0.117239	0.102051
GOTERM_BP_DIRECT	GO:0097091~synaptic vesicle clustering	3	0.775194	0.022697	CDH2, CTNNB1, SYN1	386	12	19416	12.5751	1	0.117239	0.102051
GOTERM_BP_DIRECT	GO:0032308~positive regulation of prostaglandin secretion	3	0.775194	0.022697	P2RX7, IL1A, IL1B	386	12	19416	12.5751	1	0.117239	0.102051
GOTERM_BP_DIRECT	GO:0070231~T cell apoptotic process	3	0.775194	0.022697	P2RX7, BCL2, RIPK1	386	12	19416	12.5751	1	0.117239	0.102051
GOTERM_BP_DIRECT	GO:0032754~positive regulation of interleukin-5 production	3	0.775194	0.022697	IL33, NLRP3, GATA3	386	12	19416	12.5751	1	0.117239	0.102051
GOTERM_BP_DIRECT	GO:0043534~blood vessel endothelial cell migration	3	0.775194	0.022697	GPX1, PTK2B, CYP1B1	386	12	19416	12.5751	1	0.117239	0.102051
GOTERM_BP_DIRECT	GO:0070837~dehydroascorbic acid transport	3	0.775194	0.0264768	SLC2A1, SLC2A3, SLC2A4	386	13	19416	11.6078	1	0.13342	0.116135
GOTERM_BP_DIRECT	GO:0010763~positive regulation of fibroblast migration	3	0.775194	0.0264768	TGFB1, AKT1, PTK2	386	13	19416	11.6078	1	0.13342	0.116135
GOTERM_BP_DIRECT	GO:0035810~positive regulation of urine volume	3	0.775194	0.0264768	NPPB, ADORA2A, DRD2	386	13	19416	11.6078	1	0.13342	0.116135
GOTERM_BP_DIRECT	GO:2000679~positive regulation of transcription regulatory region DNA binding	3	0.775194	0.0264768	RB1, TRAF6, GATA3	386	13	19416	11.6078	1	0.13342	0.116135
GOTERM_BP_DIRECT	GO:0060396~growth hormone receptor signaling pathway	3	0.775194	0.0264768	STAT3, PIK3R1, PTK2	386	13	19416	11.6078	1	0.13342	0.116135
GOTERM_BP_DIRECT	GO:0033628~regulation of cell adhesion mediated by integrin	3	0.775194	0.0264768	LYN, PTK2, PIK3CG	386	13	19416	11.6078	1	0.13342	0.116135
GOTERM_BP_DIRECT	GO:0002357~defense response to tumor cell	3	0.775194	0.0264768	DAPK1, TNFRSF10B, RELA	386	13	19416	11.6078	1	0.13342	0.116135
GOTERM_BP_DIRECT	GO:0023035~CD40 signaling pathway	3	0.775194	0.0264768	CD40, CD40LG, TRAF6	386	13	19416	11.6078	1	0.13342	0.116135
GOTERM_BP_DIRECT	GO:0060644~mammary gland epithelial cell differentiation	3	0.775194	0.0264768	CEBPB, AKT1, FGF2	386	13	19416	11.6078	1	0.13342	0.116135
GOTERM_BP_DIRECT	GO:0030195~negative regulation of blood coagulation	3	0.775194	0.0304907	SERPINE1, APOE, F2	386	14	19416	10.7787	1	0.150338	0.130862
GOTERM_BP_DIRECT	GO:0031571~mitotic G1 DNA damage checkpoint signaling	3	0.775194	0.0304907	CCND1, CDK2, TP53	386	14	19416	10.7787	1	0.150338	0.130862
GOTERM_BP_DIRECT	GO:0032801~receptor catabolic process	3	0.775194	0.0304907	BECN1, TGFB1, CDK5	386	14	19416	10.7787	1	0.150338	0.130862
GOTERM_BP_DIRECT	GO:0033120~positive regulation of RNA splicing	3	0.775194	0.0304907	ERN1, PIK3R1, HSPA1A	386	14	19416	10.7787	1	0.150338	0.130862
GOTERM_BP_DIRECT	GO:1900272~negative regulation of long-term synaptic potentiation	3	0.775194	0.0304907	APP, ADORA1, APOE	386	14	19416	10.7787	1	0.150338	0.130862
GOTERM_BP_DIRECT	GO:0060134~prepulse inhibition	3	0.775194	0.0304907	BACE1, ADORA2A, DRD2	386	14	19416	10.7787	1	0.150338	0.130862
GOTERM_BP_DIRECT	GO:1901386~negative regulation of voltage-gated calcium channel activity	3	0.775194	0.0304907	GPR35, DRD2, DRD4	386	14	19416	10.7787	1	0.150338	0.130862
GOTERM_BP_DIRECT	GO:0038166~angiotensin-activated signaling pathway	3	0.775194	0.0304907	ACE, CA2, SRC	386	14	19416	10.7787	1	0.150338	0.130862
GOTERM_BP_DIRECT	GO:0002523~leukocyte migration involved in inflammatory response	3	0.775194	0.0304907	ALOX5, SELE, TNF	386	14	19416	10.7787	1	0.150338	0.130862
GOTERM_BP_DIRECT	GO:0000302~response to reactive oxygen species	3	0.775194	0.034728	CAT, APOE, HIF1A	386	15	19416	10.0601	1	0.166452	0.144888
GOTERM_BP_DIRECT	GO:1901029~negative regulation of mitochondrial outer membrane permeabilization involved in apoptotic signaling pathway	3	0.775194	0.034728	GCLC, BCL2L1, HSPA1A	386	15	19416	10.0601	1	0.166452	0.144888
GOTERM_BP_DIRECT	GO:0032732~positive regulation of interleukin-1 production	3	0.775194	0.034728	GSDMD, HMGB1, TLR4	386	15	19416	10.0601	1	0.166452	0.144888
GOTERM_BP_DIRECT	GO:0045820~negative regulation of glycolytic process	3	0.775194	0.034728	STAT3, PPARA, FBP1	386	15	19416	10.0601	1	0.166452	0.144888
GOTERM_BP_DIRECT	GO:0097049~motor neuron apoptotic process	3	0.775194	0.034728	BCL2, FAS, BAX	386	15	19416	10.0601	1	0.166452	0.144888
GOTERM_BP_DIRECT	GO:0016242~negative regulation of macroautophagy	3	0.775194	0.034728	HMOX1, AKT1, MTOR	386	15	19416	10.0601	1	0.166452	0.144888
GOTERM_BP_DIRECT	GO:0043068~positive regulation of programmed cell death	3	0.775194	0.034728	CDKN1A, RIPK1, TNF	386	15	19416	10.0601	1	0.166452	0.144888
GOTERM_BP_DIRECT	GO:0050930~induction of positive chemotaxis	3	0.775194	0.034728	CXCL12, CXCL8, VEGFA	386	15	19416	10.0601	1	0.166452	0.144888
GOTERM_BP_DIRECT	GO:0021854~hypothalamus development	3	0.775194	0.034728	UQCRQ, BAX, CTNNB1	386	15	19416	10.0601	1	0.166452	0.144888
GOTERM_BP_DIRECT	GO:1900034~regulation of cellular response to heat	3	0.775194	0.034728	GSK3B, EP300, MTOR	386	15	19416	10.0601	1	0.166452	0.144888
GOTERM_BP_DIRECT	GO:0071639~positive regulation of monocyte chemotactic protein-1 production	3	0.775194	0.034728	SYK, IL1B, ADIPOQ	386	15	19416	10.0601	1	0.166452	0.144888
GOTERM_BP_DIRECT	GO:0045667~regulation of osteoblast differentiation	3	0.775194	0.034728	SNAI2, GLI1, PTK2	386	15	19416	10.0601	1	0.166452	0.144888
GOTERM_BP_DIRECT	GO:0010631~epithelial cell migration	3	0.775194	0.034728	SNAI1, SNAI2, PKN1	386	15	19416	10.0601	1	0.166452	0.144888
GOTERM_BP_DIRECT	GO:0030278~regulation of ossification	3	0.775194	0.034728	MAPK1, RUNX2, MAPK3	386	15	19416	10.0601	1	0.166452	0.144888
GOTERM_BP_DIRECT	GO:0048148~behavioral response to cocaine	3	0.775194	0.0391784	CDK5, DRD2, DRD4	386	16	19416	9.43135	1	0.176889	0.153974
GOTERM_BP_DIRECT	GO:0048485~sympathetic nervous system development	3	0.775194	0.0391784	GDNF, GATA3, TP63	386	16	19416	9.43135	1	0.176889	0.153974
GOTERM_BP_DIRECT	GO:0046325~negative regulation of D-glucose import	3	0.775194	0.0391784	ACE, LEP, TNF	386	16	19416	9.43135	1	0.176889	0.153974
GOTERM_BP_DIRECT	GO:0002407~dendritic cell chemotaxis	3	0.775194	0.0391784	CXCR1, HMGB1, PIK3CG	386	16	19416	9.43135	1	0.176889	0.153974
GOTERM_BP_DIRECT	GO:0071375~cellular response to peptide hormone stimulus	3	0.775194	0.0391784	SRC, CYP11A1, CYP11B1	386	16	19416	9.43135	1	0.176889	0.153974
GOTERM_BP_DIRECT	GO:0090336~positive regulation of brown fat cell differentiation	3	0.775194	0.0391784	PIM1, PTGS2, INS	386	16	19416	9.43135	1	0.176889	0.153974
GOTERM_BP_DIRECT	GO:0010288~response to lead ion	3	0.775194	0.0391784	BACE1, BECN1, CAT	386	16	19416	9.43135	1	0.176889	0.153974
GOTERM_BP_DIRECT	GO:0045779~negative regulation of bone resorption	3	0.775194	0.0391784	P2RX7, IL6, CD38	386	16	19416	9.43135	1	0.176889	0.153974
GOTERM_BP_DIRECT	GO:0090280~positive regulation of calcium ion import	3	0.775194	0.0391784	PDGFRB, CXCL12, CCL2	386	16	19416	9.43135	1	0.176889	0.153974
GOTERM_BP_DIRECT	GO:0098693~regulation of synaptic vesicle cycle	3	0.775194	0.0391784	CASP3, SYN1, CDK5R1	386	16	19416	9.43135	1	0.176889	0.153974
GOTERM_BP_DIRECT	GO:0030214~hyaluronan catabolic process	3	0.775194	0.0391784	TGFB1, HEXA, FGF2	386	16	19416	9.43135	1	0.176889	0.153974
GOTERM_BP_DIRECT	GO:0033689~negative regulation of osteoblast proliferation	3	0.775194	0.0391784	SMAD2, SMAD3, BCL2	386	16	19416	9.43135	1	0.176889	0.153974
GOTERM_BP_DIRECT	GO:0045651~positive regulation of macrophage differentiation	3	0.775194	0.0391784	RB1, CASP8, RIPK1	386	16	19416	9.43135	1	0.176889	0.153974
GOTERM_BP_DIRECT	GO:0160049~negative regulation of cGAS/STING signaling pathway	3	0.775194	0.0391784	PARP1, AKT1, AURKB	386	16	19416	9.43135	1	0.176889	0.153974
GOTERM_BP_DIRECT	GO:0045542~positive regulation of cholesterol biosynthetic process	3	0.775194	0.0438317	SREBF1, PRKAA1, MAPK1	386	17	19416	8.87656	1	0.193857	0.168743
GOTERM_BP_DIRECT	GO:0043691~reverse cholesterol transport	3	0.775194	0.0438317	ABCA1, APOE, CES1	386	17	19416	8.87656	1	0.193857	0.168743
GOTERM_BP_DIRECT	GO:0042770~signal transduction in response to DNA damage	3	0.775194	0.0438317	CASP9, BID, MAPK3	386	17	19416	8.87656	1	0.193857	0.168743
GOTERM_BP_DIRECT	GO:0048246~macrophage chemotaxis	3	0.775194	0.0438317	MMP2, CXCL17, CCL2	386	17	19416	8.87656	1	0.193857	0.168743
GOTERM_BP_DIRECT	GO:0002221~pattern recognition receptor signaling pathway	3	0.775194	0.0438317	PYCARD, CASP1, NLRP3	386	17	19416	8.87656	1	0.193857	0.168743
GOTERM_BP_DIRECT	GO:0030194~positive regulation of blood coagulation	3	0.775194	0.0438317	SERPINE1, F2, NFE2L2	386	17	19416	8.87656	1	0.193857	0.168743
GOTERM_BP_DIRECT	GO:0070542~response to fatty acid	3	0.775194	0.0438317	TBXAS1, CAT, PTGS2	386	17	19416	8.87656	1	0.193857	0.168743
GOTERM_BP_DIRECT	GO:0071901~negative regulation of protein serine/threonine kinase activity	3	0.775194	0.0438317	PYCARD, RB1, AKT1	386	17	19416	8.87656	1	0.193857	0.168743
GOTERM_BP_DIRECT	GO:0071732~cellular response to nitric oxide	3	0.775194	0.0438317	PTPN1, CDK2, MMP3	386	17	19416	8.87656	1	0.193857	0.168743
GOTERM_BP_DIRECT	GO:0021819~layer formation in cerebral cortex	3	0.775194	0.0438317	CDK5, CTNNB1, CDK5R1	386	17	19416	8.87656	1	0.193857	0.168743
GOTERM_BP_DIRECT	GO:0097435~supramolecular fiber organization	3	0.775194	0.0438317	BAX, BID, SNCA	386	17	19416	8.87656	1	0.193857	0.168743
GOTERM_BP_DIRECT	GO:0071380~cellular response to prostaglandin E stimulus	3	0.775194	0.0486783	PRKAA1, AKT1, PPARG	386	18	19416	8.38342	1	0.211435	0.184044
GOTERM_BP_DIRECT	GO:0014009~glial cell proliferation	3	0.775194	0.0486783	RB1, PTK2B, TP53	386	18	19416	8.38342	1	0.211435	0.184044
GOTERM_BP_DIRECT	GO:0002753~cytoplasmic pattern recognition receptor signaling pathway	3	0.775194	0.0486783	BECN1, IRF3, TRAF6	386	18	19416	8.38342	1	0.211435	0.184044
GOTERM_BP_DIRECT	GO:0090190~positive regulation of branching involved in ureteric bud morphogenesis	3	0.775194	0.0486783	TGFB1, GDNF, VEGFA	386	18	19416	8.38342	1	0.211435	0.184044
GOTERM_BP_DIRECT	GO:0050872~white fat cell differentiation	3	0.775194	0.0486783	CEBPA, SNAI2, PPARG	386	18	19416	8.38342	1	0.211435	0.184044
GOTERM_BP_DIRECT	GO:0045638~negative regulation of myeloid cell differentiation	3	0.775194	0.0486783	NFKBIA, CDK6, PTK2B	386	18	19416	8.38342	1	0.211435	0.184044
GOTERM_BP_DIRECT	GO:0034374~low-density lipoprotein particle remodeling	3	0.775194	0.0486783	PLA2G2A, APOE, MPO	386	18	19416	8.38342	1	0.211435	0.184044
GOTERM_BP_DIRECT	GO:0003085~negative regulation of systemic arterial blood pressure	3	0.775194	0.0486783	NPPB, ADORA1, TNF	386	18	19416	8.38342	1	0.211435	0.184044
GOTERM_BP_DIRECT	GO:0045721~negative regulation of gluconeogenesis	3	0.775194	0.0537087	ADIPOQ, EP300, INS	386	19	19416	7.94219	1	0.22847	0.198872
GOTERM_BP_DIRECT	GO:0043277~apoptotic cell clearance	3	0.775194	0.0537087	ALOX15, NR1H3, HMGB1	386	19	19416	7.94219	1	0.22847	0.198872
GOTERM_BP_DIRECT	GO:0008610~lipid biosynthetic process	3	0.775194	0.0537087	SREBF1, PRKAA1, ACSL4	386	19	19416	7.94219	1	0.22847	0.198872
GOTERM_BP_DIRECT	GO:0048514~blood vessel morphogenesis	3	0.775194	0.0537087	SYK, CDH2, CYP1B1	386	19	19416	7.94219	1	0.22847	0.198872
GOTERM_BP_DIRECT	GO:0033173~calcineurin-NFAT signaling cascade	3	0.775194	0.0537087	NFAT5, NFATC1, MTOR	386	19	19416	7.94219	1	0.22847	0.198872
GOTERM_BP_DIRECT	GO:0043129~surfactant homeostasis	3	0.775194	0.0537087	TGFB1, KDR, VEGFA	386	19	19416	7.94219	1	0.22847	0.198872
GOTERM_BP_DIRECT	GO:0030949~positive regulation of vascular endothelial growth factor receptor signaling pathway	3	0.775194	0.0537087	IL1B, ARNT, HIF1A	386	19	19416	7.94219	1	0.22847	0.198872
GOTERM_BP_DIRECT	GO:0048489~synaptic vesicle transport	3	0.775194	0.0537087	CDK5, CTNNB1, SNCA	386	19	19416	7.94219	1	0.22847	0.198872
GOTERM_BP_DIRECT	GO:0031396~regulation of protein ubiquitination	3	0.775194	0.0537087	CTNNB1, HSPA1B, HSPA1A	386	19	19416	7.94219	1	0.22847	0.198872
GOTERM_BP_DIRECT	GO:0033280~response to vitamin D	3	0.775194	0.0537087	TGFB1, TYR, PTGS2	386	19	19416	7.94219	1	0.22847	0.198872
GOTERM_BP_DIRECT	GO:0010165~response to X-ray	3	0.775194	0.0537087	CDKN1A, CASP3, TP53	386	19	19416	7.94219	1	0.22847	0.198872
GOTERM_BP_DIRECT	GO:1902236~negative regulation of endoplasmic reticulum stress-induced intrinsic apoptotic signaling pathway	3	0.775194	0.0537087	PTPN1, BCL2L1, HSPA1A	386	19	19416	7.94219	1	0.22847	0.198872
GOTERM_BP_DIRECT	GO:0012501~programmed cell death	3	0.775194	0.0537087	GSDMD, PKM, TOP1	386	19	19416	7.94219	1	0.22847	0.198872
GOTERM_BP_DIRECT	GO:0071318~cellular response to ATP	3	0.775194	0.0589136	P2RX7, PTGS2, HSP90B1	386	20	19416	7.54508	1	0.238548	0.207644
GOTERM_BP_DIRECT	GO:0015711~organic anion transport	3	0.775194	0.0589136	SLCO1B1, SLCO1B3, ABCG2	386	20	19416	7.54508	1	0.238548	0.207644
GOTERM_BP_DIRECT	GO:0008053~mitochondrial fusion	3	0.775194	0.0589136	AFG3L2, BAX, MCL1	386	20	19416	7.54508	1	0.238548	0.207644
GOTERM_BP_DIRECT	GO:2000406~positive regulation of T cell migration	3	0.775194	0.0589136	PYCARD, APP, CXCL12	386	20	19416	7.54508	1	0.238548	0.207644
GOTERM_BP_DIRECT	GO:0045807~positive regulation of endocytosis	3	0.775194	0.0589136	APOE, MIB1, SNCA	386	20	19416	7.54508	1	0.238548	0.207644
GOTERM_BP_DIRECT	GO:0043401~steroid hormone receptor signaling pathway	3	0.775194	0.0589136	MAPK1, PPARA, ESR1	386	20	19416	7.54508	1	0.238548	0.207644
GOTERM_BP_DIRECT	GO:0032332~positive regulation of chondrocyte differentiation	3	0.775194	0.0589136	SMAD2, SMAD3, RUNX2	386	20	19416	7.54508	1	0.238548	0.207644
GOTERM_BP_DIRECT	GO:0021954~central nervous system neuron development	3	0.775194	0.0589136	NTRK2, CDK5, LEP	386	20	19416	7.54508	1	0.238548	0.207644
GOTERM_BP_DIRECT	GO:0043011~myeloid dendritic cell differentiation	3	0.775194	0.0589136	IL4, CSF2, TRAF6	386	20	19416	7.54508	1	0.238548	0.207644
GOTERM_BP_DIRECT	GO:2000647~negative regulation of stem cell proliferation	3	0.775194	0.0589136	CDKN2C, TP53, FGF2	386	20	19416	7.54508	1	0.238548	0.207644
GOTERM_BP_DIRECT	GO:0060047~heart contraction	3	0.775194	0.0642844	ACE, GPX1, SOD1	386	21	19416	7.18579	1	0.258014	0.224588
GOTERM_BP_DIRECT	GO:0090201~negative regulation of release of cytochrome c from mitochondria	3	0.775194	0.0642844	GPX1, AKT1, BCL2L1	386	21	19416	7.18579	1	0.258014	0.224588
GOTERM_BP_DIRECT	GO:0045862~positive regulation of proteolysis	3	0.775194	0.0642844	HSPA8, CASP8, PLK1	386	21	19416	7.18579	1	0.258014	0.224588
GOTERM_BP_DIRECT	GO:0046323~D-glucose import	3	0.775194	0.0642844	SLC2A1, SLC2A3, SLC2A4	386	21	19416	7.18579	1	0.258014	0.224588
GOTERM_BP_DIRECT	GO:0031641~regulation of myelination	3	0.775194	0.0642844	CTNNB1, AKT1, MTOR	386	21	19416	7.18579	1	0.258014	0.224588
GOTERM_BP_DIRECT	GO:0044772~mitotic cell cycle phase transition	3	0.775194	0.0642844	CCNB3, CCNB2, CCNB1	386	21	19416	7.18579	1	0.258014	0.224588
GOTERM_BP_DIRECT	GO:0003184~pulmonary valve morphogenesis	3	0.775194	0.0642844	SMAD2, NOS3, NFATC1	386	21	19416	7.18579	1	0.258014	0.224588
GOTERM_BP_DIRECT	GO:0071391~cellular response to estrogen stimulus	3	0.775194	0.0642844	AR, ESR1, ESR2	386	21	19416	7.18579	1	0.258014	0.224588
GOTERM_BP_DIRECT	GO:0048384~retinoic acid receptor signaling pathway	3	0.775194	0.0642844	THRB, THRA, PPARG	386	21	19416	7.18579	1	0.258014	0.224588
GOTERM_BP_DIRECT	GO:0016079~synaptic vesicle exocytosis	3	0.775194	0.0698123	P2RX7, CDK5, SNCA	386	22	19416	6.85916	1	0.276432	0.240621
GOTERM_BP_DIRECT	GO:0060292~long-term synaptic depression	3	0.775194	0.0698123	ADORA1, CD38, PTK2B	386	22	19416	6.85916	1	0.276432	0.240621
GOTERM_BP_DIRECT	GO:0045445~myoblast differentiation	3	0.775194	0.0698123	RB1, GPX1, PLG	386	22	19416	6.85916	1	0.276432	0.240621
GOTERM_BP_DIRECT	GO:0030520~estrogen receptor signaling pathway	3	0.775194	0.0698123	AR, ESR1, ESR2	386	22	19416	6.85916	1	0.276432	0.240621
GOTERM_BP_DIRECT	GO:2000377~regulation of reactive oxygen species metabolic process	3	0.775194	0.0698123	CYP1B1, TNF, BIRC2	386	22	19416	6.85916	1	0.276432	0.240621
GOTERM_BP_DIRECT	GO:0042116~macrophage activation	3	0.775194	0.0698123	IL4, IL13, TLR4	386	22	19416	6.85916	1	0.276432	0.240621
GOTERM_BP_DIRECT	GO:0042157~lipoprotein metabolic process	3	0.775194	0.0698123	APP, APOE, PPARA	386	22	19416	6.85916	1	0.276432	0.240621
GOTERM_BP_DIRECT	GO:0043254~regulation of protein-containing complex assembly	3	0.775194	0.0698123	HSPA8, APOE, TICAM1	386	22	19416	6.85916	1	0.276432	0.240621
GOTERM_BP_DIRECT	GO:0043523~regulation of neuron apoptotic process	3	0.775194	0.0698123	SIGMAR1, GATA3, NAE1	386	22	19416	6.85916	1	0.276432	0.240621
GOTERM_BP_DIRECT	GO:0035235~ionotropic glutamate receptor signaling pathway	3	0.775194	0.075489	APP, PTK2B, CDK5R1	386	23	19416	6.56094	1	0.290099	0.252517
GOTERM_BP_DIRECT	GO:0030517~negative regulation of axon extension	3	0.775194	0.075489	PTPRS, CDK5, CDH1	386	23	19416	6.56094	1	0.290099	0.252517
GOTERM_BP_DIRECT	GO:1900181~negative regulation of protein localization to nucleus	3	0.775194	0.075489	GSK3B, APP, MTOR	386	23	19416	6.56094	1	0.290099	0.252517
GOTERM_BP_DIRECT	GO:0043069~negative regulation of programmed cell death	3	0.775194	0.075489	BECN1, BNIP3L, KIT	386	23	19416	6.56094	1	0.290099	0.252517
GOTERM_BP_DIRECT	GO:0050730~regulation of peptidyl-tyrosine phosphorylation	3	0.775194	0.075489	APP, FYN, EGFR	386	23	19416	6.56094	1	0.290099	0.252517
GOTERM_BP_DIRECT	GO:0030220~platelet formation	3	0.775194	0.075489	CASP9, CASP3, EP300	386	23	19416	6.56094	1	0.290099	0.252517
GOTERM_BP_DIRECT	GO:0071168~protein localization to chromatin	3	0.775194	0.075489	PARP1, PLK1, ESR1	386	23	19416	6.56094	1	0.290099	0.252517
GOTERM_BP_DIRECT	GO:0002009~morphogenesis of an epithelium	3	0.775194	0.075489	CA2, GREB1, CA9	386	23	19416	6.56094	1	0.290099	0.252517
GOTERM_BP_DIRECT	GO:0007492~endoderm development	3	0.775194	0.0813066	SMAD2, TGFB1, SMAD3	386	24	19416	6.28756	1	0.303849	0.264486
GOTERM_BP_DIRECT	GO:0050768~negative regulation of neurogenesis	3	0.775194	0.0813066	IL6, IL1B, TNF	386	24	19416	6.28756	1	0.303849	0.264486
GOTERM_BP_DIRECT	GO:0071398~cellular response to fatty acid	3	0.775194	0.0813066	SREBF1, SRC, NR1H4	386	24	19416	6.28756	1	0.303849	0.264486
GOTERM_BP_DIRECT	GO:0009792~embryo development ending in birth or egg hatching	3	0.775194	0.0813066	ACE, FGF2, CDK5R1	386	24	19416	6.28756	1	0.303849	0.264486
GOTERM_BP_DIRECT	GO:0030521~androgen receptor signaling pathway	3	0.775194	0.0813066	AR, KDM3A, MAPK1	386	24	19416	6.28756	1	0.303849	0.264486
GOTERM_BP_DIRECT	GO:0042246~tissue regeneration	3	0.775194	0.0813066	SOX2, CDKN1A, PLG	386	24	19416	6.28756	1	0.303849	0.264486
GOTERM_BP_DIRECT	GO:0043303~mast cell degranulation	3	0.775194	0.0872572	SYK, KIT, PIK3CG	386	25	19416	6.03606	1	0.324031	0.282053
GOTERM_BP_DIRECT	GO:0030099~myeloid cell differentiation	3	0.775194	0.0872572	CEBPA, CSF2, TET2	386	25	19416	6.03606	1	0.324031	0.282053
GOTERM_BP_DIRECT	GO:0021983~pituitary gland development	3	0.775194	0.0872572	SOX2, CDH1, GLI1	386	25	19416	6.03606	1	0.324031	0.282053
GOTERM_BP_DIRECT	GO:0030325~adrenal gland development	3	0.775194	0.0872572	SMAD2, SMAD3, CYP1B1	386	25	19416	6.03606	1	0.324031	0.282053
GOTERM_BP_DIRECT	GO:0007271~synaptic transmission, cholinergic	3	0.775194	0.0933334	NQO1, ADORA2A, APOE	386	26	19416	5.80391	1	0.334035	0.290762
GOTERM_BP_DIRECT	GO:0002548~monocyte chemotaxis	3	0.775194	0.0933334	IL6, CCL8, CCL2	386	26	19416	5.80391	1	0.334035	0.290762
GOTERM_BP_DIRECT	GO:0010001~glial cell differentiation	3	0.775194	0.0933334	PFKFB3, CDH2, FGF2	386	26	19416	5.80391	1	0.334035	0.290762
GOTERM_BP_DIRECT	GO:1901673~regulation of mitotic spindle assembly	3	0.775194	0.0933334	PLK1, HSPA1B, HSPA1A	386	26	19416	5.80391	1	0.334035	0.290762
GOTERM_BP_DIRECT	GO:0009954~proximal/distal pattern formation	3	0.775194	0.0933334	CTNNB1, GLI1, TP63	386	26	19416	5.80391	1	0.334035	0.290762
GOTERM_BP_DIRECT	GO:0031016~pancreas development	3	0.775194	0.0933334	SMAD2, CTNNB1, MET	386	26	19416	5.80391	1	0.334035	0.290762
GOTERM_BP_DIRECT	GO:0045332~phospholipid translocation	3	0.775194	0.0933334	ABCA1, ABCC1, ABCB1	386	26	19416	5.80391	1	0.334035	0.290762
GOTERM_BP_DIRECT	GO:0003009~skeletal muscle contraction	3	0.775194	0.0933334	RPS6KB1, CHUK, TNF	386	26	19416	5.80391	1	0.334035	0.290762
GOTERM_BP_DIRECT	GO:0048589~developmental growth	3	0.775194	0.0933334	SMAD2, SMAD3, GATA3	386	26	19416	5.80391	1	0.334035	0.290762
GOTERM_BP_DIRECT	GO:0042908~xenobiotic transport	3	0.775194	0.0933334	ABCC1, NR1I2, SLC2A1	386	26	19416	5.80391	1	0.334035	0.290762
GOTERM_BP_DIRECT	GO:2000773~negative regulation of cellular senescence	3	0.775194	0.0995278	CDK6, TERT, TP63	386	27	19416	5.58895	1	0.347336	0.302339
GOTERM_BP_DIRECT	GO:2000060~positive regulation of ubiquitin-dependent protein catabolic process	3	0.775194	0.0995278	PTK2B, PTK2, NFE2L2	386	27	19416	5.58895	1	0.347336	0.302339
GOTERM_BP_DIRECT	GO:0032967~positive regulation of collagen biosynthetic process	3	0.775194	0.0995278	TGFB1, VIM, F2	386	27	19416	5.58895	1	0.347336	0.302339
GOTERM_BP_DIRECT	GO:0043616~keratinocyte proliferation	3	0.775194	0.0995278	CDKN1A, TP63, IL17A	386	27	19416	5.58895	1	0.347336	0.302339
GOTERM_BP_DIRECT	GO:0072332~intrinsic apoptotic signaling pathway by p53 class mediator	3	0.775194	0.0995278	PYCARD, BAX, TP53	386	27	19416	5.58895	1	0.347336	0.302339
GOTERM_BP_DIRECT	GO:1902948~negative regulation of tau-protein kinase activity	2	0.516796	0.0392658	RB1, IFNG	386	2	19416	50.3005	1	0.176889	0.153974
GOTERM_BP_DIRECT	GO:1903141~negative regulation of establishment of endothelial barrier	2	0.516796	0.0392658	S1PR3, VEGFA	386	2	19416	50.3005	1	0.176889	0.153974
GOTERM_BP_DIRECT	GO:1990268~response to gold nanoparticle	2	0.516796	0.0392658	MPO, TNF	386	2	19416	50.3005	1	0.176889	0.153974
GOTERM_BP_DIRECT	GO:0002246~wound healing involved in inflammatory response	2	0.516796	0.0392658	HMOX1, TLR4	386	2	19416	50.3005	1	0.176889	0.153974
GOTERM_BP_DIRECT	GO:0014806~smooth muscle hyperplasia	2	0.516796	0.0392658	NOS3, HMOX1	386	2	19416	50.3005	1	0.176889	0.153974
GOTERM_BP_DIRECT	GO:1903421~regulation of synaptic vesicle recycling	2	0.516796	0.0392658	CDK5, SNCA	386	2	19416	50.3005	1	0.176889	0.153974
GOTERM_BP_DIRECT	GO:0071887~leukocyte apoptotic process	2	0.516796	0.0392658	CASP9, CASP3	386	2	19416	50.3005	1	0.176889	0.153974
GOTERM_BP_DIRECT	GO:0001773~myeloid dendritic cell activation	2	0.516796	0.0392658	PYCARD, HMGB1	386	2	19416	50.3005	1	0.176889	0.153974
GOTERM_BP_DIRECT	GO:0099039~sphingolipid translocation	2	0.516796	0.0392658	ABCA1, ABCC1	386	2	19416	50.3005	1	0.176889	0.153974
GOTERM_BP_DIRECT	GO:0017055~negative regulation of RNA polymerase II transcription preinitiation complex assembly	2	0.516796	0.0392658	THRA, HMGB1	386	2	19416	50.3005	1	0.176889	0.153974
GOTERM_BP_DIRECT	GO:0006808~regulation of nitrogen utilization	2	0.516796	0.0392658	BCL2, BAX	386	2	19416	50.3005	1	0.176889	0.153974
GOTERM_BP_DIRECT	GO:0060557~positive regulation of vitamin D biosynthetic process	2	0.516796	0.0392658	IFNG, TNF	386	2	19416	50.3005	1	0.176889	0.153974
GOTERM_BP_DIRECT	GO:2001258~negative regulation of cation channel activity	2	0.516796	0.0392658	EPO, MMP9	386	2	19416	50.3005	1	0.176889	0.153974
GOTERM_BP_DIRECT	GO:0061767~negative regulation of lung blood pressure	2	0.516796	0.0392658	SMAD2, SMAD3	386	2	19416	50.3005	1	0.176889	0.153974
GOTERM_BP_DIRECT	GO:0048340~paraxial mesoderm morphogenesis	2	0.516796	0.0392658	SMAD2, SMAD3	386	2	19416	50.3005	1	0.176889	0.153974
GOTERM_BP_DIRECT	GO:1903597~negative regulation of gap junction assembly	2	0.516796	0.0392658	ACE, IL1B	386	2	19416	50.3005	1	0.176889	0.153974
GOTERM_BP_DIRECT	GO:0072182~regulation of nephron tubule epithelial cell differentiation	2	0.516796	0.0392658	CTNNB1, GATA3	386	2	19416	50.3005	1	0.176889	0.153974
GOTERM_BP_DIRECT	GO:0006581~acetylcholine catabolic process	2	0.516796	0.0392658	ACHE, BCHE	386	2	19416	50.3005	1	0.176889	0.153974
GOTERM_BP_DIRECT	GO:0070194~synaptonemal complex disassembly	2	0.516796	0.0392658	PLK1, HSPA2	386	2	19416	50.3005	1	0.176889	0.153974
GOTERM_BP_DIRECT	GO:0097069~cellular response to thyroxine stimulus	2	0.516796	0.0392658	GCLC, GCLM	386	2	19416	50.3005	1	0.176889	0.153974
GOTERM_BP_DIRECT	GO:0002439~chronic inflammatory response to antigenic stimulus	2	0.516796	0.0392658	IL10, TNF	386	2	19416	50.3005	1	0.176889	0.153974
GOTERM_BP_DIRECT	GO:0051541~elastin metabolic process	2	0.516796	0.0392658	LEP, HIF1A	386	2	19416	50.3005	1	0.176889	0.153974
GOTERM_BP_DIRECT	GO:1902893~regulation of miRNA transcription	2	0.516796	0.0392658	SMAD2, SMAD3	386	2	19416	50.3005	1	0.176889	0.153974
GOTERM_BP_DIRECT	GO:0097048~dendritic cell apoptotic process	2	0.516796	0.0392658	BCL2, BCL2L1	386	2	19416	50.3005	1	0.176889	0.153974
GOTERM_BP_DIRECT	GO:1905784~regulation of anaphase-promoting complex-dependent catabolic process	2	0.516796	0.0392658	PLK1, CDK2	386	2	19416	50.3005	1	0.176889	0.153974
GOTERM_BP_DIRECT	GO:0016488~farnesol catabolic process	2	0.516796	0.0392658	AKR1B10, AKR1C3	386	2	19416	50.3005	1	0.176889	0.153974
GOTERM_BP_DIRECT	GO:0031550~positive regulation of brain-derived neurotrophic factor receptor signaling pathway	2	0.516796	0.0392658	BDNF, SLC2A4	386	2	19416	50.3005	1	0.176889	0.153974
GOTERM_BP_DIRECT	GO:1904681~response to 3-methylcholanthrene	2	0.516796	0.0392658	CYP1A1, CYP1B1	386	2	19416	50.3005	1	0.176889	0.153974
GOTERM_BP_DIRECT	GO:0008050~female courtship behavior	2	0.516796	0.0392658	THRB, THRA	386	2	19416	50.3005	1	0.176889	0.153974
GOTERM_BP_DIRECT	GO:1990646~cellular response to prolactin	2	0.516796	0.0392658	SRC, FOS	386	2	19416	50.3005	1	0.176889	0.153974
GOTERM_BP_DIRECT	GO:0060769~positive regulation of epithelial cell proliferation involved in prostate gland development	2	0.516796	0.0583182	AR, CTNNB1	386	3	19416	33.5337	1	0.23848	0.207585
GOTERM_BP_DIRECT	GO:0002154~thyroid hormone receptor signaling pathway	2	0.516796	0.0583182	THRB, THRA	386	3	19416	33.5337	1	0.23848	0.207585
GOTERM_BP_DIRECT	GO:0010893~positive regulation of steroid biosynthetic process	2	0.516796	0.0583182	IL1A, FSHB	386	3	19416	33.5337	1	0.23848	0.207585
GOTERM_BP_DIRECT	GO:0031281~positive regulation of cyclase activity	2	0.516796	0.0583182	MAPK8, MAPK3	386	3	19416	33.5337	1	0.23848	0.207585
GOTERM_BP_DIRECT	GO:0002157~positive regulation of thyroid hormone receptor signaling pathway	2	0.516796	0.0583182	THRB, THRA	386	3	19416	33.5337	1	0.23848	0.207585
GOTERM_BP_DIRECT	GO:1903660~negative regulation of complement-dependent cytotoxicity	2	0.516796	0.0583182	IL4, IL13	386	3	19416	33.5337	1	0.23848	0.207585
GOTERM_BP_DIRECT	GO:0009407~toxin catabolic process	2	0.516796	0.0583182	UGT1A10, UGT1A7	386	3	19416	33.5337	1	0.23848	0.207585
[truncated: 116 more rows]

## Sheet: BP_plot
S4 File. Gene Ontology (GO) enrichment results obtained using the DAVID database.
[truncated: 11 more rows]

## Sheet: Raw_CC
S4 File. Gene Ontology (GO) enrichment results obtained using the DAVID database.
[truncated: 137 more rows]

[truncated: 6 more sheets: CC_filter, CC_plot, Raw_MF, MF_filter, MF_plot, All_BP_CC_MF_PLOT]
