# Supplementary material for: In silico screening and molecular analyses identify apigenin from Scutellaria barbata as a potent AKT1 inhibitor in breast cancer
Source: PLoS One. 2026 Jun 25;21(6):e0338874. doi: 10.1371/journal.pone.0338874 (PMC13298910; doi:10.1371/journal.pone.0338874)
Supplement: S5 File — (XLSX) [file pone.0338874.s015.xlsx]

## Sheet: Raw_kegg
S5 File. Kyoto Encyclopedia of Genes and Genomes (KEGG) pathway enrichment analysis performed using the DAVID database.
Category	Term	Count	%	PValue	Genes	List Total	Pop Hits	Pop Total	Fold Enrichment	Bonferroni	Benjamini	FDR
KEGG_PATHWAY	hsa05200:Pathways in cancer	92	23.7726	9.38e-35	RB1, ALK, GSK3B, CDKN1A, CXCL8, EPO, FLT3, SLC2A1, KEAP1, GLI1, FGF2, IGF1R, CASP9, IKBKB, CASP7, CASP8, CCND1, CDH1, CASP3, PIM1, IL12B, AKT1, EP300, PDGFRB, APAF1, CHUK, DAPK1, MMP1, MMP2, IL13, ARNT, FOS, F2, MMP9, AR, IFNG, TRAF6, KIT, PPARG, MET, TP53, BIRC2, BIRC3, CAMK2B, CEBPA, PIK3R1, PTGS2, HIF1A, EGFR, RELA, HSP90B1, MAPK9, MAPK8, TERT, ERBB2, HMOX1, MAPK1, BID, MAPK3, SMAD2, NQO1, JUN…	356	533	8865	4.29823	2.93e-32	1.47e-32	7.13e-33
KEGG_PATHWAY	hsa01100:Metabolic pathways	81	20.9302	0.00968374	UGT1A10, PANK2, HEXA, TECR, AKR1B1, GPT, PYGL, PIK3CG, CA1, NSDHL, CA2, CA4, CD38, CA6, CA9, CA14, IDH3A, CBR1, ST6GAL1, GPX1, UGT1A1, GPX4, DGAT1, ARG1, SPHK1, GAA, UGT2B15, ACSL4, SDHA, PKM, CYP21A2, CAT, CYP2E1, FBP1, PFKFB3, MAOB, MAOA, GLO1, COX17, ODC1, ALOX15, ALOX12, HSD17B7, CYP3A4, PTGS2, CYP19A1, CYP17A1, SULT1E1, CYP11A1, HSD17B1, ALOX5, HSD17B2, HMOX1, UGT1A9, UGT1A8, XDH, UGT1A7, CA…	356	1564	8865	1.28967	0.952441	0.0195549	0.00968374
KEGG_PATHWAY	hsa05417:Lipid and atherosclerosis	80	20.6718	1.27e-56	GSK3B, CD40, CXCL8, CXCL1, TNF, ICAM1, PYCARD, CASP9, IKBKB, CASP7, CASP8, CASP3, TNFSF10, CASP1, IL12B, AKT1, MAP2K4, APAF1, CHUK, MMP1, MMP3, IL18, FOS, TICAM1, MMP9, ERN1, IRF3, TRAF6, IL1B, DDIT3, PPARG, ATF6, TLR4, TP53, CAMK2B, SRC, PIK3R1, RELA, HSP90B1, MAPK9, MAPK8, CCL2, MAPK1, NLRP3, BID, MAPK3, ABCA1, LYN, HSPA8, JUN, VCAM1, HSPA1L, HSPA5, IFNB1, NOS3, STAT3, TNFRSF10B, NFATC1, HSPA2,…	356	216	8865	9.22285	3.99e-54	3.99e-54	1.94e-54
KEGG_PATHWAY	hsa05167:Kaposi sarcoma-associated herpesvirus infection	52	13.4367	3.42e-28	RB1, GSK3B, CDKN1A, CSF2, CXCL8, CXCL1, FGF2, PIK3CG, ICAM1, CASP9, IKBKB, MAP1LC3B, CASP8, CCND1, CASP3, AKT1, EP300, MAP2K4, SYK, CHUK, FOS, TICAM1, IRF3, TP53, BECN1, SRC, PIK3R1, PTGS2, HIF1A, RELA, MAPK9, MAPK8, MAPK1, BID, MAPK3, LYN, JUN, IFNB1, STAT3, NFATC1, MTOR, NFKB1, VEGFA, NFKBIA, IL6, CDK6, CDK4, CYCS, BAX, CTNNB1, FAS, CALM1	356	196	8865	6.60657	1.07e-25	3.57e-26	1.73e-26
KEGG_PATHWAY	hsa04151:PI3K-Akt signaling pathway	50	12.9199	2.58e-14	GSK3B, CDKN1A, CSF3, EPO, FLT3, FGF2, PIK3CG, IGF1R, CASP9, IKBKB, CCND1, KDR, AKT1, PDGFRB, SYK, CHUK, KIT, MET, TLR4, TP53, PRKAA1, PIK3R1, EGFR, RELA, HSP90B1, INS, ERBB2, MAPK1, MCL1, MAPK3, NTRK2, IFNB1, LAMB2, NOS3, BDNF, FN1, MTOR, NFKB1, PTK2, VEGFA, IL4, IL6, CDK6, RPS6KB1, GDNF, CDK4, CDK2, BCL2, PKN1, BCL2L1	356	362	8865	3.43946	8.1e-12	2.13e-13	1.03e-13
KEGG_PATHWAY	hsa05022:Pathways of neurodegeneration - multiple diseases	49	12.6615	3.35e-09	APP, GSK3B, TNF, CASP9, CASP7, MAP1LC3B, CASP8, CASP3, GPX1, CSNK2A1, APAF1, SIGMAR1, SDHA, ERN1, IL1A, IL1B, DDIT3, CAT, ATF6, PPID, CAMK2B, BECN1, PTGS2, RELA, MAPK9, MAPK8, MAPK1, BID, MAPK3, SNCA, NOS2, HSPA5, NDUFA4, BDNF, MTOR, NFKB1, SOD1, IL6, CDK5, UQCRQ, BCL2, CYCS, BAX, NOX4, CTNNB1, FAS, CALM1, CDK5R1, BCL2L1	356	483	8865	2.52626	1.05e-06	1.4e-08	6.79e-09
KEGG_PATHWAY	hsa05010:Alzheimer disease	46	11.8863	9.6e-11	APP, BECN1, GSK3B, PIK3R1, PTGS2, TNF, RELA, INS, CASP9, IKBKB, MAPK9, CASP7, MAPK8, CASP8, CASP3, AKT1, MAPK1, APOE, NAE1, BID, MAPK3, SNCA, NOS2, CSNK2A1, CHUK, APAF1, NDUFA4, SDHA, MTOR, NFKB1, BACE1, ERN1, IL1A, IL6, CDK5, UQCRQ, IL1B, DDIT3, NOX4, CTNNB1, FAS, CYCS, CALM1, ATF6, PPID, CDK5R1	356	391	8865	2.92961	3.01e-08	4.77e-10	2.32e-10
KEGG_PATHWAY	hsa05161:Hepatitis B	45	11.6279	4.11e-25	RB1, CDKN1A, PCNA, CXCL8, SRC, PIK3R1, TNF, RELA, CASP9, IKBKB, MAPK9, MAPK8, CASP8, CASP3, PTK2B, AKT1, MAPK1, EP300, BID, MAPK3, MAP2K4, JUN, TGFB1, SMAD3, CHUK, APAF1, IFNB1, STAT3, NFATC1, FOS, TICAM1, MMP9, NFKB1, NFKBIA, IL6, IRF3, TRAF6, CDK2, BCL2, BAX, FAS, CYCS, TP53, TLR4, MYD88	356	163	8865	6.8747	1.29e-22	2.58e-23	1.25e-23
KEGG_PATHWAY	hsa05162:Measles	44	11.3695	3.15e-27	GSK3B, PIK3R1, RELA, CASP9, IKBKB, MAPK9, MAPK8, CASP8, CCND1, CASP3, IL12B, AKT1, BID, HSPA8, JUN, HSPA1L, CSNK2A1, CHUK, APAF1, IFNB1, STAT3, FOS, NFKB1, NFKBIA, IL1A, IL6, CDK6, IRF3, CDK4, TRAF6, IL1B, CDK2, BCL2, BAX, FAS, CYCS, TP53, TLR4, MYD88, HSPA1B, BCL2L1, HSPA1A, NFKBIB, TP73	356	139	8865	7.88255	9.86e-25	2.46e-25	1.2e-25
KEGG_PATHWAY	hsa05164:Influenza A	44	11.3695	5.37e-23	CXCL8, PLG, PIK3R1, TNF, RELA, ICAM1, CASP9, IKBKB, PYCARD, SOCS3, CASP8, CASP3, CASP1, TNFSF10, IL12B, CCL2, AKT1, MAPK1, EP300, NLRP3, BID, MAPK3, IL33, CHUK, APAF1, IFNB1, IL18, TNFRSF10B, TICAM1, NFKB1, NFKBIA, IL1A, IL6, CDK6, IFNG, IRF3, CDK4, IL1B, BAX, FAS, CYCS, TLR4, MYD88, NFKBIB	356	173	8865	6.33338	1.68e-20	1.87e-21	9.06e-22
KEGG_PATHWAY	hsa05163:Human cytomegalovirus infection	44	11.3695	3.16e-18	RB1, GSK3B, CDKN1A, CXCL8, SRC, PIK3R1, PTGS2, TNF, RELA, EGFR, CASP9, IKBKB, CASP8, CCND1, CASP3, PTK2B, CCL2, AKT1, MAPK1, RIPK1, BID, MAPK3, CHUK, IFNB1, STAT3, NFATC1, MTOR, PTK2, NFKB1, VEGFA, NFKBIA, IL6, CXCL12, CDK6, IRF3, RPS6KB1, CDK4, IL1B, BAX, CTNNB1, FAS, CYCS, CALM1, TP53	356	226	8865	4.84812	9.9e-16	4.71e-17	2.29e-17
KEGG_PATHWAY	hsa05169:Epstein-Barr virus infection	42	10.8527	2.56e-18	RB1, CDKN1A, CD40, PIK3R1, TNF, RELA, ICAM1, CASP9, IKBKB, MAPK9, MAPK8, CASP8, CCND1, CASP3, AKT1, RIPK1, BID, LYN, MAP2K4, JUN, SYK, CHUK, APAF1, IFNB1, STAT3, NFKB1, NFKB2, NFKBIA, IL6, CDK6, IRF3, CDK4, TRAF6, CDK2, BCL2, BAX, FAS, CYCS, VIM, TP53, MYD88, NFKBIB	356	204	8865	5.12682	8.01e-16	4e-17	1.94e-17
KEGG_PATHWAY	hsa04010:MAPK signaling pathway	42	10.8527	2.96e-12	FLT3, FGF2, TNF, RELA, EGFR, IGF1R, INS, IKBKB, MAPK9, MAPK8, CASP3, ERBB2, KDR, AKT1, MAPK1, MAPK3, PDGFRB, MAP2K4, HSPA8, NTRK2, JUN, TGFB1, HSPA1L, CHUK, BDNF, NFATC1, FOS, NFKB1, NFKB2, VEGFA, IL1A, GDNF, TRAF6, IL1B, DDIT3, KIT, FAS, MET, TP53, MYD88, HSPA1B, HSPA1A	356	300	8865	3.48624	9.27e-10	1.78e-11	8.66e-12
KEGG_PATHWAY	hsa05131:Shigellosis	41	10.5943	2.88e-14	BECN1, GSK3B, CSF2, CXCL8, SRC, PIK3R1, TNF, RELA, EGFR, IKBKB, PYCARD, MAPK9, MAP1LC3B, MAPK8, CASP1, AKT1, MAPK1, NLRP3, RIPK1, MAPK3, JUN, CHUK, IFNB1, IL18, MTOR, PTK2, NFKB1, NFKBIA, IRF3, RPS6KB1, TRAF6, IL1B, BCL2, BAX, CYCS, TP53, TLR4, MYD88, PPID, BCL2L1, NFKBIB	356	250	8865	4.08388	9e-12	2.31e-13	1.12e-13
KEGG_PATHWAY	hsa05160:Hepatitis C	40	10.3359	1.04e-20	RB1, GSK3B, CDKN1A, PIK3R1, TNF, CLDN1, RELA, EGFR, CASP9, IKBKB, SOCS3, CASP8, CCND1, CASP3, AKT1, MAPK1, RIPK1, BID, MAPK3, CHUK, APAF1, IFNB1, STAT3, NR1H3, TICAM1, NFKB1, NFKBIA, OCLN, CDK6, IFNG, IRF3, CDK4, TRAF6, CDK2, BAX, CTNNB1, FAS, CYCS, PPARA, TP53	356	159	8865	6.26457	3.24e-18	2.5e-19	1.21e-19
KEGG_PATHWAY	hsa05170:Human immunodeficiency virus 1 infection	40	10.3359	6.09e-16	PIK3R1, TNF, RELA, CASP9, IKBKB, CCNB3, MAPK9, CCNB2, MAPK8, CCNB1, CASP8, CASP3, PTK2B, AKT1, MAPK1, RIPK1, BID, MAPK3, JUN, CHUK, IFNB1, NFATC1, FOS, CDC25C, MTOR, PTK2, NFKB1, NFKBIA, IRF3, RPS6KB1, TRAF6, BCL2, CDK1, BAX, FAS, CYCS, CALM1, TLR4, MYD88, BCL2L1	356	213	8865	4.67637	1.74e-13	7.07e-15	3.43e-15
KEGG_PATHWAY	hsa05208:Chemical carcinogenesis - reactive oxygen species	40	10.3359	5.52e-15	SRC, KEAP1, AHR, PIK3R1, HIF1A, RELA, EGFR, IKBKB, MAPK9, MAPK8, CYP1B1, AKT1, HMOX1, MAPK1, MAPK3, NQO1, PTPN1, MAP2K4, CBR1, JUN, CHUK, NDUFA4, AKR1C3, ARNT, FOS, SDHA, SOD2, PTK2, NFKB1, SOD1, VEGFA, NFKBIA, UQCRQ, CYP1A2, CAT, CYP1A1, NOX4, CYP2E1, MET, NFE2L2	356	227	8865	4.38796	1.74e-12	4.94e-14	2.4e-14
KEGG_PATHWAY	hsa05132:Salmonella infection	40	10.3359	1.65e-13	CXCL8, TNF, RELA, PIK3CG, HSP90B1, IKBKB, PYCARD, MAPK9, CASP7, MAPK8, CASP8, CASP3, CASP1, TNFSF10, AKT1, MAPK1, NLRP3, RIPK1, MAPK3, GSDMD, MAP2K4, JUN, CHUK, IL18, TNFRSF10B, FOS, NFKB1, NFKBIA, IL6, TRAF6, IL1B, BCL2, BAX, CTNNB1, CYCS, PKN1, TLR4, MYD88, BIRC2, BIRC3	356	251	8865	3.9684	5.17e-11	1.1e-12	5.34e-13
KEGG_PATHWAY	hsa04932:Non-alcoholic fatty liver disease	39	10.0775	5.51e-20	CEBPA, GSK3B, PRKAA1, CXCL8, PIK3R1, TNF, RELA, INS, IKBKB, MAPK9, SOCS3, CASP7, MAPK8, CASP8, CASP3, AKT1, BID, SREBF1, JUN, TGFB1, NDUFA4, ADIPOQ, NR1H3, FOS, SDHA, NFKB1, ERN1, IL1A, IL6, UQCRQ, IL1B, LEP, DDIT3, BAX, FAS, CYCS, PPARG, CYP2E1, PPARA	356	157	8865	6.18577	1.72e-17	1.23e-18	5.98e-19
KEGG_PATHWAY	hsa05130:Pathogenic Escherichia coli infection	39	10.0775	6.78e-16	CXCL8, SRC, TNF, CLDN1, RELA, CASP9, IKBKB, PYCARD, MAPK9, CASP7, MAPK8, CASP8, CASP3, CASP1, TNFSF10, MAPK1, NLRP3, RIPK1, FYN, MAPK3, JUN, CHUK, IL18, TNFRSF10B, FOS, F2, NFKB1, TJP1, NFKBIA, OCLN, IL6, TRAF6, IL1B, BAX, FAS, CYCS, TLR4, MYD88, NFKBIB	356	203	8865	4.78407	2.08e-13	7.58e-15	3.68e-15
KEGG_PATHWAY	hsa05145:Toxoplasmosis	38	9.81912	1.11e-24	CD40, TNF, RELA, PIK3CG, CASP9, IKBKB, MAPK9, MAPK8, CASP8, CASP3, ALOX5, IL12B, AKT1, MAPK1, MAPK3, IL10, HSPA8, TGFB1, HSPA1L, NOS2, CHUK, LAMB2, STAT3, NFKB1, NFKBIA, CD40LG, IFNG, TRAF6, BCL2, CYCS, TLR4, MYD88, BIRC2, HSPA1B, BIRC3, BCL2L1, HSPA1A, NFKBIB	356	112	8865	8.44879	3.47e-22	5.78e-23	2.81e-23
KEGG_PATHWAY	hsa05135:Yersinia infection	38	9.81912	3.9e-21	GSK3B, CXCL8, SRC, PIK3R1, TNF, RELA, IKBKB, PYCARD, MAPK9, MAPK8, CASP1, PTK2B, CCL2, AKT1, MAPK1, NLRP3, MAPK3, IL10, MAP2K4, JUN, CHUK, IFNB1, IL18, FN1, NFATC1, FOS, TICAM1, PTK2, NFKB1, NFKBIA, IL6, IRF3, LCK, TRAF6, IL1B, PKN1, TLR4, MYD88	356	138	8865	6.85699	1.22e-18	1.02e-19	4.94e-20
KEGG_PATHWAY	hsa05166:Human T-cell leukemia virus 1 infection	38	9.81912	1.03e-13	RB1, CDKN1A, CD40, CSF2, SLC2A1, PIK3R1, TNF, RELA, ICAM1, IKBKB, MAPK9, CCNB2, MAPK8, CCND1, TERT, AKT1, MAPK1, EP300, MAPK3, SMAD2, MAP2K4, JUN, TGFB1, CDKN2C, SMAD3, CHUK, NFATC1, FOS, NFKB1, NFKB2, NFKBIA, IL6, LCK, CDK4, CDK2, BAX, TP53, BCL2L1	356	224	8865	4.22439	3.22e-11	7.33e-13	3.56e-13
KEGG_PATHWAY	hsa05418:Fluid shear stress and atherosclerosis	37	9.56072	8.14e-20	PRKAA1, SRC, KEAP1, PLAT, PIK3R1, TNF, RELA, HSP90B1, ICAM1, IKBKB, MAPK9, MAPK8, KDR, CCL2, AKT1, HMOX1, NQO1, MAP2K4, JUN, VCAM1, CHUK, NOS3, MMP2, FOS, SELE, MMP9, PTK2, NFKB1, VEGFA, IL1A, IFNG, IL1B, BCL2, CTNNB1, CALM1, TP53, NFE2L2	356	141	8865	6.53448	2.55e-17	1.7e-18	8.25e-19
KEGG_PATHWAY	hsa04621:NOD-like receptor signaling pathway	37	9.56072	2.29e-15	CXCL8, CXCL1, TNF, RELA, IKBKB, PYCARD, MAPK9, MAP1LC3B, MAPK8, CASP8, CASP1, CCL2, MAPK1, NLRP3, RIPK1, MAPK3, GSDMD, JUN, CHUK, IFNB1, IL18, TICAM1, NFKB1, P2RX7, NFKBIA, IL6, IRF3, TRAF6, IL1B, BCL2, PKN1, TLR4, MYD88, BIRC2, BIRC3, BCL2L1, NFKBIB	356	189	8865	4.87493	7.3e-13	2.31e-14	1.12e-14
KEGG_PATHWAY	hsa05207:Chemical carcinogenesis - receptor activation	37	9.56072	1.48e-13	RB1, UGT1A10, SRC, AHR, PIK3R1, CYP3A4, FGF2, RELA, EGFR, HSP90B1, CCND1, CYP1B1, AKT1, MAPK1, UGT1A9, UGT1A8, UGT1A7, MAPK3, JUN, UGT1A1, UGT2B15, STAT3, AIP, ARNT, FOS, ESR1, MTOR, ESR2, NFKB1, VEGFA, AR, RPS6KB1, CYP1A2, CYP1A1, BCL2, PGR, PPARA	356	215	8865	4.28541	4.64e-11	1.01e-12	4.89e-13
KEGG_PATHWAY	hsa05171:Coronavirus disease - COVID-19	37	9.56072	3.42e-12	CSF3, CSF2, CXCL8, PIK3R1, TNF, RELA, EGFR, IKBKB, MAPK9, MAPK8, CASP1, IL12B, CCL2, MAPK1, NLRP3, MAPK3, JUN, ACE, SYK, CHUK, IFNB1, MMP1, MMP3, STAT3, FOS, F2, NFKB1, SELP, NFKBIA, IL6, IRF3, TRAF6, IL1B, TLR4, MYD88, HBEGF, NFKBIB	356	238	8865	3.87127	1.07e-09	2.02e-11	9.82e-12
KEGG_PATHWAY	hsa05165:Human papillomavirus infection	37	9.56072	4.36e-08	RB1, GSK3B, CDKN1A, PIK3R1, PTGS2, TNF, RELA, EGFR, IKBKB, CASP8, CCND1, TERT, CASP3, AKT1, MAPK1, EP300, MAPK3, PDGFRB, CHUK, IFNB1, LAMB2, FN1, TICAM1, MTOR, PTK2, NFKB1, VEGFA, PKM, CDK6, IRF3, RPS6KB1, CDK4, CDK2, BAX, CTNNB1, FAS, TP53	356	333	8865	2.76685	1.37e-05	1.57e-07	7.63e-08
KEGG_PATHWAY	hsa04668:TNF signaling pathway	36	9.30233	1.68e-21	CEBPB, CSF2, CXCL1, PIK3R1, PTGS2, TNF, RELA, ICAM1, IKBKB, MAPK9, SOCS3, CASP7, MAPK8, CASP8, CASP3, CCL2, AKT1, MAPK1, RIPK1, MAPK3, MAP2K4, JUN, VCAM1, CHUK, IFNB1, MMP3, FOS, SELE, MMP9, NFKB1, NFKBIA, IL6, IL1B, FAS, BIRC2, BIRC3	356	119	8865	7.53328	5.25e-19	4.77e-20	2.32e-20
KEGG_PATHWAY	hsa04936:Alcoholic liver disease	36	9.30233	1.51e-18	GSK3B, PRKAA1, CXCL8, CXCL1, TNF, RELA, IKBKB, MAPK9, MAPK8, CASP8, CCND1, CASP3, IL12B, AKT1, RIPK1, SREBF1, MAP2K4, CHUK, IFNB1, ADIPOQ, TICAM1, NFKB1, NFKBIA, IL6, IRF3, FASN, TRAF6, IL1B, NOX4, CTNNB1, FAS, CYP2E1, PPARA, TLR4, MYD88, IL17A	356	144	8865	6.22542	4.71e-16	2.62e-17	1.27e-17
KEGG_PATHWAY	hsa05152:Tuberculosis	36	9.30233	4.28e-15	CAMK2B, CEBPB, SRC, TNF, RELA, CASP9, MAPK9, MAPK8, CASP8, CASP3, IL12B, AKT1, MAPK1, EP300, BID, MAPK3, IL10, TGFB1, SYK, NOS2, APAF1, IFNB1, SPHK1, IL18, NFKB1, IL1A, IL6, IFNG, TRAF6, IL1B, BCL2, BAX, CYCS, CALM1, TLR4, MYD88	356	182	8865	4.92561	1.36e-12	4.06e-14	1.97e-14
KEGG_PATHWAY	hsa04657:IL-17 signaling pathway	35	9.04393	4.56e-24	GSK3B, CEBPB, CSF3, CSF2, CXCL8, CXCL1, PTGS2, TNF, RELA, HSP90B1, IKBKB, MAPK9, MAPK8, CASP8, CASP3, CCL2, MAPK1, MAPK3, JUN, CHUK, MMP1, IL13, MMP3, FOS, MMP9, NFKB1, IL4, NFKBIA, IL6, MMP13, IL5, IFNG, TRAF6, IL1B, IL17A	356	95	8865	9.17431	1.43e-21	2.04e-22	9.91e-23
KEGG_PATHWAY	hsa04933:AGE-RAGE signaling pathway in diabetic complications	35	9.04393	4.63e-23	CXCL8, SERPINE1, PIK3R1, TNF, RELA, ICAM1, MAPK9, MAPK8, CCND1, CASP3, PIM1, CCL2, AKT1, MAPK1, MAPK3, SMAD2, JUN, TGFB1, VCAM1, SMAD3, NOS3, MMP2, STAT3, FN1, NFATC1, SELE, NFKB1, VEGFA, IL1A, IL6, CDK4, IL1B, BCL2, BAX, NOX4	356	101	8865	8.6293	1.45e-20	1.81e-21	8.8e-22
KEGG_PATHWAY	hsa04210:Apoptosis	35	9.04393	1.84e-18	PIK3R1, TNF, RELA, CASP9, IKBKB, MAPK9, CASP7, MAPK8, CASP8, CASP3, TNFSF10, AKT1, MAPK1, RIPK1, BID, MCL1, MAPK3, JUN, PARP1, CHUK, APAF1, TNFRSF10B, FOS, NFKB1, ERN1, NFKBIA, DDIT3, BCL2, BAX, FAS, CYCS, TP53, BIRC2, BIRC3, BCL2L1	356	136	8865	6.40852	5.77e-16	3.04e-17	1.47e-17
KEGG_PATHWAY	hsa05205:Proteoglycans in cancer	35	9.04393	8.42e-13	CAMK2B, CDKN1A, SRC, PIK3R1, FGF2, HIF1A, TNF, EGFR, IGF1R, CCND1, CASP3, ERBB2, KDR, IL12B, AKT1, MAPK1, MAPK3, SMAD2, TGFB1, MMP2, STAT3, FN1, MMP9, ESR1, MTOR, PTK2, VEGFA, RPS6KB1, CTNNB1, FAS, NANOG, MET, TP53, TLR4, HBEGF	356	204	8865	4.27235	2.64e-10	5.27e-12	2.56e-12
KEGG_PATHWAY	hsa05168:Herpes simplex virus 1 infection	35	9.04393	0.00344201	SRC, PIK3R1, TNF, RELA, CASP9, IKBKB, SOCS3, CASP8, CASP3, IL12B, CCL2, AKT1, BID, SYK, CHUK, APAF1, IFNB1, TICAM1, MTOR, NFKB1, NFKBIA, IL6, IFNG, IRF3, TRAF6, IL1B, BCL2, BAX, FAS, CYCS, TP53, MYD88, BIRC2, BIRC3, BCL2L1	356	523	8865	1.66646	0.660135	0.00737909	0.00358346
KEGG_PATHWAY	hsa05142:Chagas disease	34	8.78553	1.23e-21	CXCL8, SERPINE1, PIK3R1, TNF, RELA, IKBKB, MAPK9, MAPK8, CASP8, IL12B, CCL2, AKT1, MAPK1, MAPK3, IL10, SMAD2, MAP2K4, JUN, TGFB1, ACE, NOS2, CHUK, IFNB1, FOS, TICAM1, NFKB1, NFKBIA, IL6, IFNG, TRAF6, IL1B, FAS, TLR4, MYD88	356	103	8865	8.21997	3.84e-19	3.84e-20	1.86e-20
KEGG_PATHWAY	hsa04217:Necroptosis	32	8.26873	1.16e-13	CAMK2B, ALOX15, HMGB1, PYGL, TNF, PYCARD, MAPK9, MAPK8, CASP8, FTH1, CASP1, TNFSF10, NLRP3, RIPK1, BID, IL33, PARP1, IFNB1, STAT3, TNFRSF10B, TICAM1, IL1A, IFNG, IL1B, BCL2, BAX, FAS, TLR4, BIRC2, PPID, BIRC3, FTL	356	159	8865	5.01166	3.62e-11	8.06e-13	3.91e-13
KEGG_PATHWAY	hsa04060:Cytokine-cytokine receptor interaction	32	8.26873	9.33e-07	CSF3, IL1RN, CD40, CSF2, CXCL8, EPO, CXCL17, CXCL1, TNF, CCL8, CXCR1, TNFSF10, IL12B, CCL2, IL10, IL33, TGFB1, IFNB1, IL13, IL18, TNFRSF10B, IL4, IL1A, IL6, IL5, CXCL12, CD40LG, IFNG, IL1B, LEP, FAS, IL17A	356	298	8865	2.67401	0.000292	2.95e-06	1.43e-06
KEGG_PATHWAY	hsa04066:HIF-1 signaling pathway	31	8.01034	1.1e-17	CAMK2B, CDKN1A, PFKFB3, TFRC, EPO, SERPINE1, SLC2A1, PIK3R1, HIF1A, RELA, EGFR, IGF1R, INS, ERBB2, AKT1, HMOX1, MAPK1, EP300, MAPK3, NOS2, NOS3, STAT3, ARNT, MTOR, NFKB1, VEGFA, IL6, IFNG, RPS6KB1, BCL2, TLR4	356	109	8865	7.08213	3.45e-15	1.38e-16	6.71e-17
KEGG_PATHWAY	hsa05215:Prostate cancer	30	7.75194	4.43e-18	RB1, GSK3B, CDKN1A, PLAT, PIK3R1, RELA, EGFR, HSP90B1, IGF1R, INS, CASP9, IKBKB, CCND1, ERBB2, AKT1, MAPK1, EP300, MAPK3, PDGFRB, CHUK, MMP3, MMP9, MTOR, NFKB1, NFKBIA, AR, CDK2, BCL2, CTNNB1, TP53	356	98	8865	7.62296	1.39e-15	6.31e-17	3.06e-17
KEGG_PATHWAY	hsa04064:NF-kappa B signaling pathway	30	7.75194	3.54e-17	CD40, CXCL8, CXCL1, PTGS2, TNF, RELA, ICAM1, IKBKB, RIPK1, LYN, VCAM1, SYK, PARP1, CSNK2A1, CHUK, TICAM1, NFKB1, NFKB2, NFKBIA, CXCL12, CD40LG, LCK, TRAF6, IL1B, BCL2, TLR4, MYD88, BIRC2, BIRC3, BCL2L1	356	105	8865	7.11477	1.11e-14	4.26e-16	2.07e-16
KEGG_PATHWAY	hsa04068:FoxO signaling pathway	30	7.75194	3.56e-14	CDKN1A, PRKAA1, PIK3R1, SLC2A4, EGFR, IGF1R, INS, IKBKB, CCNB3, MAPK9, CCNB2, MAPK8, CCNB1, CCND1, TNFSF10, S1PR1, AKT1, MAPK1, EP300, MAPK3, IL10, TGFB1, SMAD3, CHUK, PLK1, STAT3, SOD2, IL6, CAT, CDK2	356	133	8865	5.61692	1.11e-11	2.71e-13	1.32e-13
KEGG_PATHWAY	hsa05206:MicroRNAs in cancer	30	7.75194	1.92e-05	CDKN1A, ABCB1, PIK3R1, PTGS2, EGFR, IKBKB, CCND1, CASP3, ERBB2, PIM1, CYP1B1, HMOX1, MAPK1, EP300, TP63, MCL1, MAPK3, PDGFRB, ABCC1, STAT3, CDC25C, MMP9, MTOR, NFKB1, VEGFA, CDK6, BCL2, VIM, MET, TP53	356	312	8865	2.39439	0.00600383	5.19e-05	2.52e-05
KEGG_PATHWAY	hsa05222:Small cell lung cancer	29	7.49354	1.02e-17	RB1, CDKN1A, PIK3R1, PTGS2, RELA, CASP9, IKBKB, CCND1, CASP3, AKT1, NOS2, CHUK, APAF1, LAMB2, FN1, PTK2, NFKB1, NFKBIA, CDK6, CDK4, TRAF6, CDK2, BCL2, BAX, CYCS, TP53, BIRC2, BIRC3, BCL2L1	356	93	8865	7.76504	3.2e-15	1.33e-16	6.47e-17
KEGG_PATHWAY	hsa04218:Cellular senescence	29	7.49354	1.81e-11	RB1, CDKN1A, CXCL8, SERPINE1, PIK3R1, RELA, CCNB3, CCNB2, CCNB1, CCND1, AKT1, MAPK1, MAPK3, SMAD2, TGFB1, SMAD3, NFATC1, MTOR, NFKB1, IL1A, IL6, RAD50, CDK6, CDK4, CDK2, CDK1, CALM1, TP53, PPID	356	157	8865	4.59967	5.66e-09	9.76e-11	4.74e-11
KEGG_PATHWAY	hsa05212:Pancreatic cancer	28	7.23514	4.61e-19	RB1, CDKN1A, PIK3R1, RELA, EGFR, CASP9, IKBKB, MAPK9, MAPK8, CCND1, ERBB2, AKT1, MAPK1, MAPK3, SMAD2, TGFB1, SMAD3, CHUK, STAT3, MTOR, NFKB1, VEGFA, CDK6, RPS6KB1, CDK4, BAX, TP53, BCL2L1	356	77	8865	9.05516	1.44e-16	8.49e-18	4.12e-18
KEGG_PATHWAY	hsa01522:Endocrine resistance	28	7.23514	7.48e-16	RB1, CDKN1A, SRC, PIK3R1, EGFR, IGF1R, MAPK9, MAPK8, CCND1, ERBB2, AKT1, MAPK1, MAPK3, JUN, CDKN2C, MMP2, FOS, MMP9, ESR1, MTOR, PTK2, ESR2, RPS6KB1, CDK4, BCL2, BAX, TP53, HBEGF	356	99	8865	7.0429	2.43e-13	8.07e-15	3.92e-15
KEGG_PATHWAY	hsa04659:Th17 cell differentiation	28	7.23514	9.78e-15	GATA3, AHR, HIF1A, RELA, IKBKB, MAPK9, MAPK8, TBX21, MAPK1, MAPK3, SMAD2, JUN, TGFB1, SMAD3, CHUK, STAT3, NFATC1, FOS, MTOR, NFKB1, IL4, NFKBIA, IL6, IFNG, LCK, IL1B, IL17A, NFKBIB	356	109	8865	6.39676	3.06e-12	8.27e-14	4.02e-14
KEGG_PATHWAY	hsa04620:Toll-like receptor signaling pathway	28	7.23514	9.78e-15	CD40, CXCL8, PIK3R1, TNF, RELA, IKBKB, MAPK9, MAPK8, CASP8, IL12B, AKT1, MAPK1, RIPK1, MAPK3, MAP2K4, JUN, CHUK, IFNB1, FOS, TICAM1, NFKB1, NFKBIA, IL6, IRF3, TRAF6, IL1B, TLR4, MYD88	356	109	8865	6.39676	3.06e-12	8.27e-14	4.02e-14
KEGG_PATHWAY	hsa05133:Pertussis	27	6.97674	9.06e-18	CXCL8, TNF, RELA, PYCARD, MAPK9, CASP7, MAPK8, CASP3, CASP1, IL12B, MAPK1, NLRP3, MAPK3, IL10, JUN, NOS2, FOS, TICAM1, NFKB1, IL1A, IL6, IRF3, TRAF6, IL1B, CALM1, TLR4, MYD88	356	78	8865	8.61981	2.84e-15	1.23e-16	5.99e-17
KEGG_PATHWAY	hsa04625:C-type lectin receptor signaling pathway	27	6.97674	3.14e-14	SRC, PIK3R1, PTGS2, TNF, RELA, IKBKB, PYCARD, MAPK9, MAPK8, CASP8, CASP1, IL12B, AKT1, MAPK1, NLRP3, MAPK3, IL10, JUN, SYK, CHUK, NFATC1, NFKB1, NFKB2, NFKBIA, IL6, IL1B, CALM1	356	105	8865	6.40329	9.8e-12	2.45e-13	1.19e-13
KEGG_PATHWAY	hsa04380:Osteoclast differentiation	27	6.97674	6.25e-11	PIK3R1, TNF, RELA, IKBKB, MAPK9, SOCS3, MAPK8, AKT1, MAPK1, FYN, MAPK3, JUN, TGFB1, SYK, CHUK, IFNB1, NFATC1, FOS, NFKB1, NFKB2, NFKBIA, IL1A, IFNG, LCK, TRAF6, IL1B, PPARG	356	143	8865	4.70172	1.96e-08	3.16e-10	1.53e-10
KEGG_PATHWAY	hsa04148:Efferocytosis	27	6.97674	5.33e-10	CAMK2B, CEBPB, EPO, ODC1, ALOX15, SLC2A1, PTGS2, HIF1A, CASP7, CASP3, ALOX5, CASP1, S1PR1, MAPK1, MAPK3, IL10, ABCA1, TGFB1, SLC16A1, ARG1, SPHK1, NR1H3, ARNT, NFATC1, PTK2, AXL, PPARG	356	157	8865	4.28246	1.67e-07	2.49e-09	1.21e-09
KEGG_PATHWAY	hsa05225:Hepatocellular carcinoma	27	6.97674	3.12e-09	RB1, GSK3B, CDKN1A, KEAP1, PIK3R1, EGFR, IGF1R, CCND1, TERT, AKT1, HMOX1, MAPK1, MAPK3, SMAD2, NQO1, TGFB1, SMAD3, MTOR, CDK6, RPS6KB1, CDK4, BAX, CTNNB1, MET, TP53, BCL2L1, NFE2L2	356	170	8865	3.95497	9.77e-07	1.32e-08	6.41e-09
KEGG_PATHWAY	hsa05202:Transcriptional misregulation in cancer	27	6.97674	7.92e-08	CEBPA, CDKN1A, CEBPB, CD40, CSF2, CXCL8, FLT3, PLAT, MPO, RELA, IGF1R, PROM1, CDKN2C, MMP3, MMP9, RUNX2, PTK2, NFKB1, IL6, DDIT3, BAX, PPARG, MET, TP53, BIRC2, BIRC3, BCL2L1	356	198	8865	3.39568	2.48e-05	2.79e-07	1.35e-07
KEGG_PATHWAY	hsa05012:Parkinson disease	27	6.97674	3.05e-05	CAMK2B, MAOB, MAOA, KEAP1, CASP9, MAPK9, MAPK8, CASP3, DRD2, SNCA, HSPA5, APAF1, NDUFA4, SDHA, SOD1, ERN1, ADORA2A, TH, UQCRQ, DDIT3, BAX, CYCS, CALM1, ATF6, TP53, BCL2L1, NFE2L2	356	271	8865	2.48098	0.00949007	7.88e-05	3.83e-05
KEGG_PATHWAY	hsa05020:Prion disease	27	6.97674	4.73e-05	GSK3B, PIK3R1, TNF, CASP9, MAPK9, MAPK8, CASP3, MAPK1, FYN, MAPK3, HSPA8, HSPA1L, HSPA5, CSNK2A1, APAF1, NDUFA4, SDHA, SOD1, IL1A, IL6, UQCRQ, IL1B, DDIT3, BAX, CYCS, HSPA1B, HSPA1A	356	278	8865	2.41851	0.0147011	0.000119	5.8e-05
KEGG_PATHWAY	hsa05235:PD-L1 expression and PD-1 checkpoint pathway in cancer	26	6.71835	5.45e-15	ALK, PIK3R1, HIF1A, RELA, EGFR, IKBKB, AKT1, MAPK1, MAPK3, JUN, CSNK2A1, CHUK, STAT3, NFATC1, FOS, TICAM1, MTOR, NFKB1, NFKBIA, IFNG, RPS6KB1, LCK, TRAF6, TLR4, MYD88, NFKBIB	356	90	8865	7.19382	1.7e-12	4.94e-14	2.4e-14
KEGG_PATHWAY	hsa04660:T cell receptor signaling pathway	26	6.71835	9.55e-12	GSK3B, CSF2, PIK3R1, TNF, RELA, IKBKB, MAPK9, MAPK8, AKT1, MAPK1, FYN, MAPK3, IL10, JUN, CHUK, NFATC1, FOS, NFKB1, IL4, NFKBIA, IL5, CD40LG, IFNG, LCK, CDK4, NFKBIB	356	122	8865	5.30692	2.99e-09	5.34e-11	2.59e-11
KEGG_PATHWAY	hsa05224:Breast cancer	26	6.71835	7.53e-10	RB1, GSK3B, CDKN1A, PIK3R1, FGF2, EGFR, IGF1R, CCND1, ERBB2, AKT1, MAPK1, MAPK3, JUN, FOS, ESR1, MTOR, ESR2, NFKB2, CDK6, RPS6KB1, CDK4, KIT, BAX, CTNNB1, PGR, TP53	356	148	8865	4.37462	2.36e-07	3.42e-09	1.66e-09
KEGG_PATHWAY	hsa04630:JAK-STAT signaling pathway	26	6.71835	1.12e-08	CDKN1A, CSF3, CSF2, EPO, PIK3R1, EGFR, SOCS3, CCND1, PIM1, IL12B, AKT1, EP300, MCL1, IL10, PDGFRB, IFNB1, IL13, STAT3, MTOR, IL4, IL6, IL5, IFNG, LEP, BCL2, BCL2L1	356	168	8865	3.85383	3.52e-06	4.35e-08	2.11e-08
KEGG_PATHWAY	hsa05203:Viral carcinogenesis	26	6.71835	5.95e-07	RB1, CDKN1A, SRC, PIK3R1, RELA, CASP8, CCND1, CASP3, MAPK1, EP300, MAPK3, LYN, JUN, SYK, STAT3, NFKB1, NFKB2, NFKBIA, PKM, CDK6, IRF3, CDK4, CDK2, CDK1, BAX, TP53	356	205	8865	3.15826	0.000186	1.96e-06	9.53e-07
KEGG_PATHWAY	hsa05014:Amyotrophic lateral sclerosis	26	6.71835	0.00739606	BECN1, TNF, CASP9, MAP1LC3B, CASP3, CASP1, BID, GPX1, NOS2, HSPA5, APAF1, NDUFA4, SIGMAR1, SDHA, MTOR, SOD1, ERN1, UQCRQ, DDIT3, CAT, BCL2, BAX, CYCS, ATF6, TP53, BCL2L1	356	371	8865	1.74513	0.902077	0.01523	0.00739606
KEGG_PATHWAY	hsa05134:Legionellosis	25	6.45995	1.73e-19	CXCL8, CXCL1, TNF, RELA, CASP9, PYCARD, CASP7, CASP8, CASP3, CASP1, IL12B, HSPA8, HSPA1L, APAF1, IL18, NFKB1, NFKB2, NFKBIA, IL6, IL1B, CYCS, TLR4, MYD88, HSPA1B, HSPA1A	356	56	8865	11.1168	5.4e-17	3.38e-18	1.64e-18
KEGG_PATHWAY	hsa04931:Insulin resistance	25	6.45995	4.93e-12	GSK3B, PRKAA1, SLC2A1, PYGL, PIK3R1, SLC2A4, TNF, RELA, INS, IKBKB, MAPK9, SOCS3, MAPK8, AKT1, SREBF1, PTPN1, NOS3, STAT3, NR1H3, MTOR, NFKB1, NFKBIA, IL6, RPS6KB1, PPARA	356	109	8865	5.7114	1.54e-09	2.86e-11	1.39e-11
KEGG_PATHWAY	hsa05226:Gastric cancer	25	6.45995	5.13e-09	RB1, GSK3B, CDKN1A, ABCB1, PIK3R1, FGF2, EGFR, CCND1, TERT, CDH1, ERBB2, AKT1, MAPK1, MAPK3, SMAD2, TGFB1, SMAD3, MTOR, RPS6KB1, CDK2, BCL2, BAX, CTNNB1, MET, TP53	356	150	8865	4.15028	1.61e-06	2.09e-08	1.01e-08
KEGG_PATHWAY	hsa04510:Focal adhesion	25	6.45995	1.77e-06	GSK3B, SRC, PIK3R1, EGFR, IGF1R, MAPK9, MAPK8, CCND1, ERBB2, KDR, AKT1, MAPK1, FYN, MAPK3, PDGFRB, JUN, LAMB2, FN1, PTK2, VEGFA, BCL2, CTNNB1, MET, BIRC2, BIRC3	356	203	8865	3.06671	0.000553	5.42e-06	2.63e-06
KEGG_PATHWAY	hsa05415:Diabetic cardiomyopathy	25	6.45995	2.11e-06	CAMK2B, GSK3B, SLC2A1, PIK3R1, SLC2A4, RELA, INS, MAPK9, MAPK8, AKT1, SMAD2, TGFB1, ACE, SMAD3, PARP1, NDUFA4, NOS3, MMP2, GSR, SDHA, MMP9, MTOR, NFKB1, UQCRQ, PPARA	356	205	8865	3.03679	0.000659	6.4e-06	3.11e-06
KEGG_PATHWAY	hsa04014:Ras signaling pathway	25	6.45995	2.75e-05	FLT3, PIK3R1, FGF2, RELA, EGFR, IGF1R, INS, IKBKB, MAPK9, MAPK8, KDR, AKT1, MAPK1, MAPK3, PDGFRB, NTRK2, CHUK, BDNF, PLA2G2A, NFKB1, VEGFA, KIT, CALM1, MET, BCL2L1	356	238	8865	2.61572	0.00857223	7.17e-05	3.48e-05
KEGG_PATHWAY	hsa05210:Colorectal cancer	24	6.20155	2.2e-13	SMAD2, GSK3B, CDKN1A, JUN, TGFB1, SMAD3, PIK3R1, FOS, EGFR, MTOR, CASP9, MAPK9, MAPK8, CCND1, RPS6KB1, CASP3, BCL2, BAX, AKT1, MAPK1, CTNNB1, CYCS, TP53, MAPK3	356	87	8865	6.86943	6.89e-11	1.44e-12	6.97e-13
KEGG_PATHWAY	hsa04915:Estrogen signaling pathway	24	6.20155	5.56e-09	HSPA8, JUN, HSPA1L, NOS3, SRC, MMP2, GREB1, PIK3R1, FOS, OPRM1, ESR1, MMP9, EGFR, ESR2, HSP90B1, BCL2, AKT1, MAPK1, PGR, CALM1, HSPA1B, HSPA1A, HBEGF, MAPK3	356	139	8865	4.29957	1.74e-06	2.23e-08	1.08e-08
KEGG_PATHWAY	hsa04024:cAMP signaling pathway	24	6.20155	3.5e-05	CAMK2B, JUN, BDNF, FSHB, LHB, NFATC1, PIK3R1, FOS, GLI1, RELA, NFKB1, NFKBIA, MAPK9, MAPK8, ADORA2A, ADORA1, AKT1, EP300, MAPK1, CALM1, DRD2, PPARA, CFTR, MAPK3	356	226	8865	2.64443	0.0108864	8.9e-05	4.32e-05
KEGG_PATHWAY	hsa00140:Steroid hormone biosynthesis	23	5.94315	1.15e-15	UGT1A10, DHRS11, UGT1A1, HSD3B2, UGT2B15, AKR1C3, CYP3A4, HSD17B7, CYP19A1, CYP17A1, SULT1E1, CYP11A1, CYP21A2, CYP11B1, HSD17B1, CYP1A2, HSD17B2, CYP1A1, CYP1B1, CYP2E1, UGT1A9, UGT1A8, UGT1A7	356	63	8865	9.09109	3.47e-13	1.2e-14	5.82e-15
KEGG_PATHWAY	hsa05321:Inflammatory bowel disease	23	5.94315	3.41e-15	IL10, SMAD2, JUN, TGFB1, SMAD3, IL13, STAT3, IL18, NFATC1, GATA3, TNF, RELA, NFKB1, IL4, IL1A, IL6, IL5, IFNG, IL1B, TBX21, IL12B, TLR4, IL17A	356	66	8865	8.67786	1.08e-12	3.34e-14	1.62e-14
KEGG_PATHWAY	hsa04115:p53 signaling pathway	23	5.94315	7.03e-14	CDKN1A, APAF1, SERPINE1, TNFRSF10B, CASP9, CCNB2, CCNB1, TP53I3, CASP8, CDK6, CCND1, CDK4, CASP3, CDK2, BCL2, CDK1, FAS, BAX, CYCS, BID, TP53, BCL2L1, TP73	356	75	8865	7.63652	2.2e-11	5.24e-13	2.54e-13
KEGG_PATHWAY	hsa04071:Sphingolipid signaling pathway	23	5.94315	2.28e-09	OPRD1, ABCC1, NOS3, SPHK1, PIK3R1, TNF, RELA, NFKB1, MAPK9, MAPK8, ADORA3, ADORA1, S1PR1, BCL2, BAX, AKT1, MAPK1, FYN, S1PR3, S1PR2, BID, TP53, MAPK3	356	122	8865	4.69458	7.12e-07	9.76e-09	4.74e-09
KEGG_PATHWAY	hsa04926:Relaxin signaling pathway	23	5.94315	7.82e-09	SMAD2, MAP2K4, JUN, TGFB1, NOS2, NOS3, MMP1, SRC, MMP2, PIK3R1, FOS, MMP9, EGFR, RELA, NFKB1, VEGFA, NFKBIA, MAPK9, MAPK8, MMP13, AKT1, MAPK1, MAPK3	356	130	8865	4.40568	2.45e-06	3.1e-08	1.51e-08
KEGG_PATHWAY	hsa04062:Chemokine signaling pathway	23	5.94315	8.72e-06	LYN, GSK3B, CXCL8, CHUK, SRC, STAT3, CXCL1, PIK3R1, PIK3CG, RELA, PTK2, NFKB1, NFKBIA, IKBKB, CCL8, CXCL12, CXCR1, PTK2B, CCL2, AKT1, MAPK1, NFKBIB, MAPK3	356	193	8865	2.96756	0.00272666	2.5e-05	1.22e-05
KEGG_PATHWAY	hsa01521:EGFR tyrosine kinase inhibitor resistance	22	5.68475	2.92e-12	PDGFRB, GSK3B, SRC, STAT3, PIK3R1, FGF2, EGFR, MTOR, IGF1R, VEGFA, IL6, RPS6KB1, AXL, ERBB2, KDR, BCL2, BAX, AKT1, MAPK1, MET, BCL2L1, MAPK3	356	80	8865	6.84796	9.13e-10	1.78e-11	8.66e-12
KEGG_PATHWAY	hsa04722:Neurotrophin signaling pathway	22	5.68475	9.3e-09	CAMK2B, NTRK2, GSK3B, JUN, BDNF, PIK3R1, RELA, NFKB1, NFKBIA, IKBKB, MAPK9, MAPK8, TRAF6, BCL2, BAX, AKT1, MAPK1, CALM1, TP53, NFKBIB, TP73, MAPK3	356	120	8865	4.56531	2.91e-06	3.64e-08	1.77e-08
KEGG_PATHWAY	hsa04110:Cell cycle	22	5.68475	1.19e-06	RB1, SMAD2, GSK3B, CDKN1A, TGFB1, CDKN2C, PCNA, SMAD3, PLK1, PKMYT1, CDC25C, AURKB, CCNB3, CCNB2, CCNB1, CDK6, CCND1, CDK4, CDK2, CDK1, EP300, TP53	356	158	8865	3.46732	0.000371	3.71e-06	1.8e-06
KEGG_PATHWAY	hsa05016:Huntington disease	22	5.68475	0.0132255	BECN1, GPX1, APAF1, BDNF, NDUFA4, SDHA, SOD2, MTOR, SOD1, ERN1, CASP9, MAPK9, MAPK8, CASP8, UQCRQ, CASP3, BAX, EP300, CYCS, PPARG, POLR2H, TP53	356	311	8865	1.76153	0.984504	0.0258724	0.0132255
KEGG_PATHWAY	hsa05140:Leishmaniasis	21	5.42636	2.02e-11	IL10, JUN, TGFB1, NOS2, FOS, PTGS2, TNF, RELA, NFKB1, IL4, NFKBIA, IL1A, IFNG, IL1B, TRAF6, IL12B, MAPK1, TLR4, MYD88, NFKBIB, MAPK3	356	79	8865	6.61944	6.32e-09	1.07e-10	5.2e-11
KEGG_PATHWAY	hsa04623:Cytosolic DNA-sensing pathway	21	5.42636	5.38e-11	GSDMD, IL33, CHUK, IFNB1, IL18, RELA, NFKB1, PYCARD, NFKBIA, IKBKB, CASP7, IL6, CASP8, IRF3, IL1B, CASP3, CASP1, NLRP3, RIPK1, POLR2H, NFKBIB	356	83	8865	6.30043	1.68e-08	2.76e-10	1.34e-10
KEGG_PATHWAY	hsa04658:Th1 and Th2 cell differentiation	21	5.42636	4.84e-10	JUN, CHUK, IL13, NFATC1, GATA3, FOS, RELA, NFKB1, IL4, NFKBIA, IKBKB, MAPK9, MAPK8, IL5, IFNG, LCK, TBX21, IL12B, MAPK1, NFKBIB, MAPK3	356	93	8865	5.62296	1.52e-07	2.3e-09	1.11e-09
KEGG_PATHWAY	hsa04934:Cushing syndrome	21	5.42636	3.41e-06	RB1, CAMK2B, GSK3B, CDKN1A, CDKN2C, HSD3B2, AIP, ARNT, AHR, EGFR, CYP17A1, CDK6, CCND1, CYP11A1, CYP21A2, CDK4, CYP11B1, CDK2, MAPK1, CTNNB1, MAPK3	356	155	8865	3.37378	0.00106691	9.98e-06	4.84e-06
KEGG_PATHWAY	hsa04140:Autophagy - animal	21	5.42636	1.28e-05	BECN1, PRKAA1, DAPK1, HMGB1, PIK3R1, HIF1A, MTOR, INS, IGF1R, ERN1, MAPK9, MAP1LC3B, MAPK8, RPS6KB1, TRAF6, BCL2, AKT1, MAPK1, ATG7, BCL2L1, MAPK3	356	169	8865	3.09429	0.00401182	3.59e-05	1.74e-05
KEGG_PATHWAY	hsa04920:Adipocytokine signaling pathway	20	5.16796	1.71e-11	PRKAA1, CHUK, STAT3, ADIPOQ, SLC2A1, ACSL4, SLC2A4, TNF, MTOR, RELA, NFKB1, NFKBIA, IKBKB, MAPK9, SOCS3, MAPK8, LEP, AKT1, PPARA, NFKBIB	356	70	8865	7.11477	5.34e-09	9.38e-11	4.55e-11
KEGG_PATHWAY	hsa04917:Prolactin signaling pathway	20	5.16796	2.25e-11	GSK3B, SRC, LHB, STAT3, PIK3R1, FOS, ESR1, RELA, ESR2, NFKB1, INS, CYP17A1, MAPK9, SOCS3, MAPK8, TH, CCND1, AKT1, MAPK1, MAPK3	356	71	8865	7.01456	7.03e-09	1.17e-10	5.69e-11
KEGG_PATHWAY	hsa05323:Rheumatoid arthritis	20	5.16796	4.83e-09	JUN, TGFB1, CXCL8, CSF2, MMP1, MMP3, IL18, CXCL1, FOS, TNF, ICAM1, VEGFA, IL1A, IL6, CXCL12, IFNG, IL1B, CCL2, TLR4, IL17A	356	95	8865	5.24246	1.51e-06	1.99e-08	9.67e-09
KEGG_PATHWAY	hsa05146:Amoebiasis	20	5.16796	1.96e-08	IL10, TGFB1, CXCL8, CSF2, NOS2, LAMB2, ARG1, FN1, CXCL1, PIK3R1, TNF, RELA, PTK2, NFKB1, IL6, IFNG, IL1B, CASP3, IL12B, TLR4	356	103	8865	4.83528	6.15e-06	7.5e-08	3.64e-08
KEGG_PATHWAY	hsa04910:Insulin signaling pathway	20	5.16796	2.26e-06	SREBF1, PTPN1, GSK3B, PRKAA1, PYGL, PIK3R1, SLC2A4, MTOR, INS, IKBKB, MAPK9, SOCS3, MAPK8, RPS6KB1, FASN, AKT1, MAPK1, CALM1, FBP1, MAPK3	356	138	8865	3.60894	0.000706	6.79e-06	3.3e-06
KEGG_PATHWAY	hsa05144:Malaria	19	4.90956	2.56e-13	IL10, CSF3, CD40, TGFB1, VCAM1, CXCL8, IL18, SELE, TNF, ICAM1, SELP, IL6, CD40LG, IFNG, IL1B, CCL2, MET, TLR4, MYD88	356	50	8865	9.46264	8.02e-11	1.64e-12	7.95e-13
KEGG_PATHWAY	hsa05120:Epithelial cell signaling in Helicobacter pylori infection	19	4.90956	2.04e-10	LYN, MAP2K4, JUN, CXCL8, CHUK, SRC, CXCL1, EGFR, RELA, NFKB1, TJP1, NFKBIA, IKBKB, MAPK9, MAPK8, CXCR1, CASP3, MET, HBEGF	356	71	8865	6.66383	6.38e-08	9.98e-10	4.84e-10
KEGG_PATHWAY	hsa01524:Platinum drug resistance	19	4.90956	5.42e-10	CDKN1A, APAF1, PIK3R1, CASP9, CASP8, CASP3, ERBB2, BCL2, FAS, BAX, AKT1, MAPK1, CYCS, BID, TP53, BIRC2, BIRC3, BCL2L1, MAPK3	356	75	8865	6.30843	1.7e-07	2.49e-09	1.21e-09
KEGG_PATHWAY	hsa05220:Chronic myeloid leukemia	19	4.90956	8.61e-10	RB1, CDKN1A, TGFB1, SMAD3, CHUK, PIK3R1, RELA, NFKB1, NFKBIA, IKBKB, CDK6, CCND1, CDK4, BAX, AKT1, MAPK1, TP53, BCL2L1, MAPK3	356	77	8865	6.14457	2.69e-07	3.8e-09	1.84e-09
KEGG_PATHWAY	hsa04371:Apelin signaling pathway	19	4.90956	1.11e-05	SMAD2, BECN1, PRKAA1, SMAD3, NOS2, NOS3, SPHK1, SERPINE1, PLAT, MTOR, PIK3CG, MAP1LC3B, CCND1, RPS6KB1, CDH1, AKT1, MAPK1, CALM1, MAPK3	356	140	8865	3.37951	0.00347156	3.16e-05	1.54e-05
KEGG_PATHWAY	hsa04015:Rap1 signaling pathway	19	4.90956	0.00209295	PDGFRB, SRC, PIK3R1, FGF2, EGFR, INS, IGF1R, VEGFA, ADORA2A, CDH1, KIT, KDR, AKT1, MAPK1, CTNNB1, CALM1, DRD2, MET, MAPK3	356	212	8865	2.23175	0.480962	0.00458106	0.00222467
KEGG_PATHWAY	hsa04020:Calcium signaling pathway	19	4.90956	0.0134032	PDGFRB, CAMK2B, NTRK2, NOS2, NOS3, SPHK1, NFATC1, FGF2, EGFR, VEGFA, P2RX7, ADORA2A, GDNF, ERBB2, KDR, PTK2B, CD38, CALM1, MET	356	254	8865	1.86272	0.985354	0.0260571	0.0134032
KEGG_PATHWAY	hsa05219:Bladder cancer	18	4.65116	7.56e-14	RB1, CDKN1A, CXCL8, DAPK1, MMP1, SRC, MMP2, MMP9, EGFR, VEGFA, CCND1, CDH1, CDK4, ERBB2, MAPK1, TP53, HBEGF, MAPK3	356	41	8865	10.9324	2.37e-11	5.51e-13	2.67e-13
KEGG_PATHWAY	hsa05221:Acute myeloid leukemia	18	4.65116	8.32e-10	CEBPA, CSF2, CHUK, FLT3, STAT3, PIK3R1, MPO, MTOR, RELA, NFKB1, IKBKB, CCND1, RPS6KB1, KIT, PIM1, AKT1, MAPK1, MAPK3	356	68	8865	6.59162	2.6e-07	3.72e-09	1.81e-09
KEGG_PATHWAY	hsa04012:ErbB signaling pathway	18	4.65116	3.81e-08	CAMK2B, MAP2K4, GSK3B, CDKN1A, JUN, SRC, PIK3R1, EGFR, MTOR, PTK2, MAPK9, MAPK8, RPS6KB1, ERBB2, AKT1, MAPK1, HBEGF, MAPK3	356	86	8865	5.21198	1.19e-05	1.39e-07	6.73e-08
KEGG_PATHWAY	hsa04520:Adherens junction	18	4.65116	1.28e-07	PTPN1, SMAD3, CSNK2A1, SRC, ARHGAP29, EGFR, IGF1R, TJP1, CDH1, ERBB2, SNAI1, EP300, MAPK1, CTNNB1, SNAI2, FYN, MET, MAPK3	356	93	8865	4.81968	3.99e-05	4.34e-07	2.11e-07
KEGG_PATHWAY	hsa04650:Natural killer cell mediated cytotoxicity	18	4.65116	1.72e-05	CSF2, SYK, IFNB1, TNFRSF10B, NFATC1, PIK3R1, TNF, ICAM1, IFNG, LCK, CASP3, TNFSF10, FAS, PTK2B, MAPK1, FYN, BID, MAPK3	356	131	8865	3.42161	0.00537784	4.77e-05	2.32e-05
KEGG_PATHWAY	hsa04072:Phospholipase D signaling pathway	18	4.65116	9.13e-05	PDGFRB, CXCL8, SYK, SPHK1, AVPR2, PIK3R1, F2, EGFR, MTOR, PIK3CG, INS, CXCR1, KIT, PTK2B, AKT1, MAPK1, FYN, MAPK3	356	149	8865	3.00826	0.0281626	0.000225	0.000109
KEGG_PATHWAY	hsa05223:Non-small cell lung cancer	17	4.39276	2.05e-08	RB1, ALK, CDKN1A, STAT3, PIK3R1, EGFR, CASP9, CDK6, CCND1, CDK4, ERBB2, BAX, AKT1, MAPK1, MET, TP53, MAPK3	356	73	8865	5.79902	6.41e-06	7.63e-08	3.71e-08
KEGG_PATHWAY	hsa05218:Melanoma	17	4.39276	2.05e-08	RB1, PDGFRB, CDKN1A, PIK3R1, FGF2, EGFR, IGF1R, CDK6, CCND1, CDH1, CDK4, BAX, AKT1, MAPK1, MET, TP53, MAPK3	356	73	8865	5.79902	6.41e-06	7.63e-08	3.71e-08
KEGG_PATHWAY	hsa05214:Glioma	17	4.39276	3.77e-08	RB1, PDGFRB, CAMK2B, CDKN1A, PIK3R1, EGFR, MTOR, IGF1R, CDK6, CCND1, CDK4, BAX, AKT1, MAPK1, CALM1, TP53, MAPK3	356	76	8865	5.57011	1.18e-05	1.39e-07	6.73e-08
KEGG_PATHWAY	hsa04914:Progesterone-mediated oocyte maturation	17	4.39276	7.89e-06	PLK1, PIK3R1, PKMYT1, CDC25C, INS, IGF1R, CCNB3, MAPK9, CCNB2, CCNB1, MAPK8, CDK2, CDK1, AKT1, MAPK1, PGR, MAPK3	356	111	8865	3.81377	0.00246726	2.29e-05	1.11e-05
KEGG_PATHWAY	hsa04152:AMPK signaling pathway	17	4.39276	2.67e-05	SREBF1, PRKAA1, PFKFB3, ADIPOQ, PIK3R1, SLC2A4, MTOR, INS, IGF1R, CCND1, RPS6KB1, LEP, FASN, AKT1, PPARG, FBP1, CFTR	356	122	8865	3.46991	0.00831021	7.01e-05	3.41e-05
KEGG_PATHWAY	hsa04919:Thyroid hormone signaling pathway	17	4.39276	2.67e-05	GSK3B, THRB, THRA, SRC, SLC2A1, PIK3R1, HIF1A, ESR1, MTOR, CASP9, CCND1, AKT1, EP300, MAPK1, CTNNB1, TP53, MAPK3	356	122	8865	3.46991	0.00831021	7.01e-05	3.41e-05
KEGG_PATHWAY	hsa04913:Ovarian steroidogenesis	16	4.13437	9.45e-10	HSD3B2, FSHB, LHB, AKR1C3, PTGS2, HSD17B7, CYP19A1, INS, CYP17A1, IGF1R, CYP11A1, ALOX5, HSD17B1, HSD17B2, CYP1A1, CYP1B1	356	52	8865	7.66206	2.96e-07	4.11e-09	2e-09
KEGG_PATHWAY	hsa04664:Fc epsilon RI signaling pathway	16	4.13437	6.42e-08	LYN, MAP2K4, CSF2, SYK, IL13, PIK3R1, TNF, IL4, MAPK9, MAPK8, IL5, ALOX5, AKT1, MAPK1, FYN, MAPK3	356	69	8865	5.7743	2.01e-05	2.28e-07	1.11e-07
KEGG_PATHWAY	hsa04622:RIG-I-like receptor signaling pathway	16	4.13437	1.17e-07	CXCL8, CHUK, IFNB1, TNF, RELA, NFKB1, NFKBIA, IKBKB, MAPK9, MAPK8, CASP8, IRF3, TRAF6, IL12B, RIPK1, NFKBIB	356	72	8865	5.53371	3.67e-05	4.08e-07	1.98e-07
KEGG_PATHWAY	hsa04976:Bile secretion	16	4.13437	2.41e-06	UGT1A10, ABCB1, UGT1A1, UGT2B15, SLC2A1, NR1H4, SLC5A1, CYP3A4, SLCO1B1, CA2, SLCO1B3, UGT1A9, UGT1A8, UGT1A7, CFTR, ABCG2	356	90	8865	4.42697	0.000754	7.18e-06	3.49e-06
KEGG_PATHWAY	hsa04662:B cell receptor signaling pathway	16	4.13437	2.78e-06	LYN, GSK3B, JUN, SYK, CHUK, NFATC1, PIK3R1, FOS, RELA, NFKB1, NFKBIA, IKBKB, AKT1, MAPK1, NFKBIB, MAPK3	356	91	8865	4.37832	0.00087	8.21e-06	3.99e-06
KEGG_PATHWAY	hsa04921:Oxytocin signaling pathway	16	4.13437	0.00134757	CAMK2B, CDKN1A, JUN, PRKAA1, NOS3, SRC, NFATC1, FOS, PTGS2, EGFR, PIK3CG, CCND1, CD38, MAPK1, CALM1, MAPK3	356	155	8865	2.5705	0.344315	0.00303447	0.00147361
KEGG_PATHWAY	hsa04613:Neutrophil extracellular trap formation	16	4.13437	0.0105851	GSDMD, SYK, SRC, HMGB1, PIK3R1, MPO, MTOR, RELA, NFKB1, SELP, CASP1, AKT1, MAPK1, ATG7, TLR4, MAPK3	356	193	8865	2.06439	0.964235	0.0211028	0.0105851
KEGG_PATHWAY	hsa04215:Apoptosis - multiple species	15	3.87597	5.18e-12	BECN1, APAF1, CASP9, MAPK9, CASP7, MAPK8, CASP8, CASP3, BCL2, BAX, CYCS, BID, BIRC2, BIRC3, BCL2L1	356	32	8865	11.6727	1.62e-09	2.95e-11	1.43e-11
KEGG_PATHWAY	hsa04216:Ferroptosis	15	3.87597	4.03e-10	TFRC, GPX4, ALOX15, ACSL4, SLC3A2, SLC7A11, GCLC, MAP1LC3B, LPCAT3, FTH1, HMOX1, GCLM, ATG7, TP53, FTL	356	42	8865	8.89346	1.26e-07	1.94e-09	9.43e-10
KEGG_PATHWAY	hsa05230:Central carbon metabolism in cancer	15	3.87597	6.37e-07	PDGFRB, FLT3, SLC2A1, PIK3R1, HIF1A, EGFR, MTOR, PKM, KIT, ERBB2, AKT1, MAPK1, MET, TP53, MAPK3	356	71	8865	5.26092	0.000199	2.06e-06	9.99e-07
KEGG_PATHWAY	hsa05204:Chemical carcinogenesis - DNA adducts	15	3.87597	6.37e-07	CBR1, UGT1A10, UGT1A1, UGT2B15, CYP3A4, PTGS2, SULT1A1, CYP2C9, CYP1A2, CYP1A1, CYP1B1, CYP2E1, UGT1A9, UGT1A8, UGT1A7	356	71	8865	5.26092	0.000199	2.06e-06	9.99e-07
KEGG_PATHWAY	hsa04211:Longevity regulating pathway	15	3.87597	1.2e-05	PRKAA1, ADIPOQ, PIK3R1, SOD2, MTOR, RELA, NFKB1, INS, IGF1R, RPS6KB1, CAT, BAX, AKT1, PPARG, TP53	356	90	8865	4.15028	0.00374351	3.38e-05	1.64e-05
KEGG_PATHWAY	hsa04912:GnRH signaling pathway	15	3.87597	1.76e-05	CAMK2B, MAP2K4, JUN, SRC, FSHB, MMP2, LHB, EGFR, MAPK9, MAPK8, PTK2B, MAPK1, CALM1, HBEGF, MAPK3	356	93	8865	4.0164	0.00550346	4.84e-05	2.35e-05
KEGG_PATHWAY	hsa04114:Oocyte meiosis	15	3.87597	0.00131674	CAMK2B, PLK1, PKMYT1, CDC25C, INS, IGF1R, CCNB2, AR, CCNB1, CDK2, CDK1, MAPK1, PGR, CALM1, MAPK3	356	139	8865	2.68723	0.337948	0.00298651	0.00145032
KEGG_PATHWAY	hsa04141:Protein processing in endoplasmic reticulum	15	3.87597	0.00822041	HSPA8, HSPA1L, HSPA5, HSP90B1, ERN1, MAPK9, MAPK8, DDIT3, ERP29, BCL2, BAX, ATF6, HSPA1B, HSPA1A, NFE2L2	356	170	8865	2.19721	0.9245	0.0167077	0.00822041
KEGG_PATHWAY	hsa05213:Endometrial cancer	14	3.61757	4.16e-07	GSK3B, CDKN1A, PIK3R1, EGFR, CASP9, CCND1, CDH1, ERBB2, BAX, AKT1, MAPK1, CTNNB1, TP53, MAPK3	356	59	8865	5.90887	0.00013	1.39e-06	6.73e-07
KEGG_PATHWAY	hsa04213:Longevity regulating pathway - multiple species	14	3.61757	7.66e-07	HSPA8, PRKAA1, HSPA1L, PIK3R1, SOD2, MTOR, INS, SOD1, IGF1R, RPS6KB1, CAT, AKT1, HSPA1B, HSPA1A	356	62	8865	5.62296	0.00024	2.45e-06	1.19e-06
KEGG_PATHWAY	hsa04935:Growth hormone synthesis, secretion and action	14	3.61757	0.00115727	MAP2K4, GSK3B, STAT3, PIK3R1, FOS, MTOR, PTK2, MAPK9, SOCS3, MAPK8, AKT1, EP300, MAPK1, MAPK3	356	122	8865	2.85757	0.304021	0.00264399	0.00128398
KEGG_PATHWAY	hsa04550:Signaling pathways regulating pluripotency of stem cells	14	3.61757	0.00503835	SMAD2, GSK3B, SMAD3, STAT3, PIK3R1, FGF2, POU5F1, IGF1R, SOX2, AKT1, MAPK1, CTNNB1, NANOG, MAPK3	356	144	8865	2.421	0.794229	0.0105839	0.0051398
KEGG_PATHWAY	hsa04390:Hippo signaling pathway	14	3.61757	0.0102206	SMAD2, GSK3B, TGFB1, SMAD3, SERPINE1, AFP, SOX2, CCND1, CDH1, CTNNB1, SNAI2, BIRC2, BIRC3, TP73	356	157	8865	2.22053	0.959865	0.0205066	0.0102206
KEGG_PATHWAY	hsa04150:mTOR signaling pathway	14	3.61757	0.0107473	GSK3B, PRKAA1, CHUK, SLC3A2, PIK3R1, TNF, MTOR, INS, IGF1R, IKBKB, RPS6KB1, AKT1, MAPK1, MAPK3	356	158	8865	2.20648	0.966025	0.0212906	0.0107473
KEGG_PATHWAY	hsa04930:Type II diabetes mellitus	13	3.35917	2.08e-07	ADIPOQ, PIK3R1, SLC2A4, TNF, MTOR, INS, IKBKB, MAPK9, SOCS3, MAPK8, PKM, MAPK1, MAPK3	356	47	8865	6.8877	6.51e-05	7e-07	3.4e-07
KEGG_PATHWAY	hsa05211:Renal cell carcinoma	13	3.35917	1.84e-05	CDKN1A, JUN, TGFB1, SLC2A1, ARNT, PIK3R1, HIF1A, VEGFA, AKT1, EP300, MAPK1, MET, MAPK3	356	70	8865	4.6246	0.00575086	5.02e-05	2.44e-05
KEGG_PATHWAY	hsa00980:Metabolism of xenobiotics by cytochrome P450	13	3.35917	6.41e-05	CBR1, UGT1A10, UGT1A1, UGT2B15, CYP3A4, CYP2C9, CYP1A2, CYP1A1, CYP1B1, CYP2E1, UGT1A9, UGT1A8, UGT1A7	356	79	8865	4.09775	0.0198674	0.000161	7.8e-05
KEGG_PATHWAY	hsa05231:Choline metabolism in cancer	13	3.35917	0.000564	PDGFRB, JUN, PIK3R1, FOS, HIF1A, EGFR, MTOR, MAPK9, MAPK8, RPS6KB1, AKT1, MAPK1, MAPK3	356	99	8865	3.26992	0.161835	0.00130734	0.000635
KEGG_PATHWAY	hsa04640:Hematopoietic cell lineage	13	3.35917	0.000618	CSF3, CSF2, TFRC, EPO, FLT3, TNF, IL4, IL1A, IL6, IL5, IL1B, KIT, CD38	356	100	8865	3.23722	0.175974	0.00142274	0.000691
KEGG_PATHWAY	hsa04530:Tight junction	13	3.35917	0.0401566	JUN, PRKAA1, PCNA, SRC, CLDN1, TJP1, MAPK9, OCLN, MAPK8, CCND1, CDK4, ERBB2, CFTR	356	170	8865	1.90425	0.999997	0.0743729	0.0401566
KEGG_PATHWAY	hsa05143:African trypanosomiasis	12	3.10078	1.22e-07	IL10, IL6, VCAM1, IFNG, IL1B, IL18, FAS, IL12B, SELE, TNF, MYD88, ICAM1	356	37	8865	8.07622	3.82e-05	4.19e-07	2.04e-07
KEGG_PATHWAY	hsa04370:VEGF signaling pathway	12	3.10078	2.13e-05	CASP9, SRC, NOS3, SPHK1, KDR, MAPK1, AKT1, PIK3R1, PTGS2, PTK2, MAPK3, VEGFA	356	60	8865	4.98034	0.00665914	5.71e-05	2.77e-05
KEGG_PATHWAY	hsa00982:Drug metabolism - cytochrome P450	12	3.10078	0.000139	CYP2C9, UGT1A10, MAOB, UGT1A1, MAOA, UGT2B15, CYP1A2, CYP2E1, UGT1A9, CYP3A4, UGT1A8, UGT1A7	356	73	8865	4.09343	0.0425924	0.000335	0.000163
KEGG_PATHWAY	hsa04061:Viral protein interaction with cytokine and cytokine receptor	12	3.10078	0.00211247	IL10, IL6, CCL8, CXCL12, CXCL8, CXCR1, IL18, TNFSF10, CCL2, TNFRSF10B, CXCL1, TNF	356	100	8865	2.9882	0.484132	0.0045917	0.00222983
KEGG_PATHWAY	hsa04137:Mitophagy - animal	12	3.10078	0.00311182	MAPK9, BECN1, BNIP3L, JUN, MAP1LC3B, MAPK8, CSNK2A1, SRC, HIF1A, TP53, RELA, BCL2L1	356	105	8865	2.84591	0.623003	0.00671724	0.00326204
KEGG_PATHWAY	hsa04350:TGF-beta signaling pathway	12	3.10078	0.00387416	SMAD2, TGFB1, SMAD3, IFNG, RPS6KB1, TFRC, EP300, MAPK1, NEO1, TNF, LTBP1, MAPK3	356	108	8865	2.76685	0.703281	0.00819333	0.00397887
KEGG_PATHWAY	hsa04611:Platelet activation	12	3.10078	0.0120831	LYN, SYK, SRC, NOS3, TBXAS1, MAPK1, AKT1, FYN, PIK3R1, F2, PIK3CG, MAPK3	356	126	8865	2.37159	0.977742	0.0237862	0.0120831
KEGG_PATHWAY	hsa04728:Dopaminergic synapse	12	3.10078	0.0166701	CAMK2B, MAPK9, GSK3B, MAPK8, MAOB, TH, MAOA, AKT1, FOS, CALM1, DRD2, DRD4	356	132	8865	2.26379	0.994814	0.0321496	0.0166701
KEGG_PATHWAY	hsa00590:Arachidonic acid metabolism	11	2.84238	0.000179	CYP2C9, CBR1, GPX4, ALOX5, TBXAS1, ALOX15, PLA2G2A, AKR1C3, ALOX12, CYP2E1, PTGS2	356	63	8865	4.34791	0.0546068	0.000429	0.000208
KEGG_PATHWAY	hsa00830:Retinol metabolism	11	2.84238	0.000342	CYP2C9, UGT1A10, UGT1A1, DGAT1, UGT2B15, CYP1A2, CYP1A1, UGT1A9, CYP3A4, UGT1A8, UGT1A7	356	68	8865	4.02821	0.101434	0.00081	0.000393
KEGG_PATHWAY	hsa00983:Drug metabolism - other enzymes	11	2.84238	0.0013924	UGT1A10, UGT1A1, UGT2B15, CYP2E1, UGT1A9, CYP3A4, UGT1A8, MPO, XDH, UGT1A7, CES1	356	81	8865	3.38171	0.353462	0.003113	0.00151174
KEGG_PATHWAY	hsa04726:Serotonergic synapse	11	2.84238	0.0167425	CYP2C9, APP, MAOB, MAOA, ALOX5, CASP3, ALOX15, MAPK1, ALOX12, PTGS2, MAPK3	356	115	8865	2.3819	0.994932	0.0321496	0.0167425
KEGG_PATHWAY	hsa04670:Leukocyte transendothelial migration	11	2.84238	0.0176944	OCLN, CXCL12, VCAM1, MMP2, PTK2B, CTNNB1, PIK3R1, CLDN1, MMP9, PTK2, ICAM1	356	116	8865	2.36137	0.996257	0.0337705	0.0176944
KEGG_PATHWAY	hsa01523:Antifolate resistance	10	2.58398	1.62e-06	IKBKB, IL6, ABCC1, CHUK, IL1B, ALOX12, TNF, RELA, NFKB1, ABCG2	356	30	8865	8.30056	0.000508	5.03e-06	2.44e-06
KEGG_PATHWAY	hsa05030:Cocaine addiction	10	2.58398	0.000119	JUN, MAOB, CDK5, TH, MAOA, BDNF, DRD2, RELA, NFKB1, CDK5R1	356	49	8865	5.08198	0.0365039	0.000291	0.000141
KEGG_PATHWAY	hsa05416:Viral myocarditis	10	2.58398	0.00179562	CASP9, CD40, CASP8, CD40LG, CCND1, CASP3, CYCS, FYN, BID, ICAM1	356	70	8865	3.55738	0.430238	0.00395796	0.00192208
KEGG_PATHWAY	hsa04922:Glucagon signaling pathway	10	2.58398	0.0273839	CAMK2B, PRKAA1, PKM, SLC2A1, EP300, AKT1, PYGL, CALM1, PPARA, FBP1	356	107	8865	2.32726	0.999832	0.0513244	0.0273839
KEGG_PATHWAY	hsa04928:Parathyroid hormone synthesis, secretion and action	10	2.58398	0.0408171	CDKN1A, MMP13, BCL2, MAPK1, FOS, GATA3, EGFR, RUNX2, MAPK3, HBEGF	356	115	8865	2.16536	0.999998	0.0751515	0.0408171
KEGG_PATHWAY	hsa04725:Cholinergic synapse	10	2.58398	0.042762	CAMK2B, ACHE, BCL2, MAPK1, AKT1, FYN, FOS, PIK3R1, PIK3CG, MAPK3	356	116	8865	2.1467	0.999999	0.078272	0.042762
KEGG_PATHWAY	hsa05216:Thyroid cancer	9	2.32558	8.51e-05	CDKN1A, CCND1, CDH1, BAX, MAPK1, CTNNB1, PPARG, TP53, MAPK3	356	37	8865	6.05717	0.0262851	0.000211	0.000103
KEGG_PATHWAY	hsa05330:Allograft rejection	9	2.32558	0.000126	IL10, IL4, CD40, IL5, CD40LG, IFNG, FAS, IL12B, TNF	356	39	8865	5.74654	0.038803	0.000307	0.000149
KEGG_PATHWAY	hsa00860:Porphyrin metabolism	9	2.32558	0.00042	UGT1A10, UGT1A1, FTH1, UGT2B15, HMOX1, UGT1A9, UGT1A8, UGT1A7, FTL	356	46	8865	4.87207	0.123165	0.000988	0.00048
KEGG_PATHWAY	hsa04916:Melanogenesis	9	2.32558	0.0491242	CAMK2B, GSK3B, KIT, EP300, MAPK1, CTNNB1, CALM1, TYR, MAPK3	356	101	8865	2.21896	1	0.0883671	0.0491242
KEGG_PATHWAY	hsa00040:Pentose and glucuronate interconversions	8	2.06718	0.000476	UGT1A10, AKR1B10, UGT1A1, UGT2B15, AKR1B1, UGT1A9, UGT1A8, UGT1A7	356	36	8865	5.53371	0.138322	0.00111073	0.000539
KEGG_PATHWAY	hsa04672:Intestinal immune network for IgA production	8	2.06718	0.00351989	IL10, IL4, IL6, CD40, TGFB1, CXCL12, IL5, CD40LG	356	50	8865	3.98427	0.668348	0.00749474	0.00363962
KEGG_PATHWAY	hsa04612:Antigen processing and presentation	8	2.06718	0.043021	HSPA8, IFNG, HSPA1L, HSPA5, HSPA2, TNF, HSPA1B, HSPA1A	356	81	8865	2.45943	0.999999	0.0782881	0.043021
KEGG_PATHWAY	hsa00910:Nitrogen metabolism	7	1.80879	3.36e-05	CA12, CA1, CA2, CA4, CA6, CA9, CA14	356	17	8865	10.2536	0.0104682	8.63e-05	4.19e-05
KEGG_PATHWAY	hsa05310:Asthma	7	1.80879	0.00147995	IL10, IL4, CD40, IL5, CD40LG, IL13, TNF	356	32	8865	5.44724	0.370964	0.00328528	0.00159541
KEGG_PATHWAY	hsa04940:Type I diabetes mellitus	7	1.80879	0.00770627	IL1A, IFNG, IL1B, FAS, IL12B, TNF, INS	356	44	8865	3.96163	0.911203	0.0157651	0.00770627
KEGG_PATHWAY	hsa00591:Linoleic acid metabolism	6	1.55039	0.00624431	CYP2C9, ALOX15, PLA2G2A, CYP1A2, CYP2E1, CYP3A4	356	30	8865	4.98034	0.859226	0.0129435	0.00628567
KEGG_PATHWAY	hsa00053:Ascorbate and aldarate metabolism	6	1.55039	0.00624431	UGT1A10, UGT1A1, UGT2B15, UGT1A9, UGT1A8, UGT1A7	356	30	8865	4.98034	0.859226	0.0129435	0.00628567
KEGG_PATHWAY	hsa00380:Tryptophan metabolism	6	1.55039	0.0252525	MAOB, MAOA, CYP1A2, CAT, CYP1A1, CYP1B1	356	42	8865	3.55738	0.999666	0.0476147	0.0252525
KEGG_PATHWAY	hsa05332:Graft-versus-host disease	6	1.55039	0.0329329	IL1A, IL6, IFNG, IL1B, FAS, TNF	356	45	8865	3.32022	0.999972	0.061357	0.0329329
KEGG_PATHWAY	hsa00330:Arginine and proline metabolism	6	1.55039	0.0486677	MAOB, NOS2, MAOA, NOS3, ARG1, ODC1	356	50	8865	2.9882	1	0.088052	0.0486677
KEGG_PATHWAY	hsa00790:Folate biosynthesis	5	1.29199	0.0242093	CBR1, AKR1B10, TH, AKR1C3, AKR1B1	356	28	8865	4.44673	0.999534	0.0459243	0.0242093
KEGG_PATHWAY	hsa04514:Cell adhesion molecules	12	3.10078	0.0522453	SELP, CD40, OCLN, VCAM1, PTPRS, CD40LG, CDH2, CDH1, SELE, NEO1, CLDN1, ICAM1	356	158	8865	1.89127	1	0.0934444	0.0522453
KEGG_PATHWAY	hsa05031:Amphetamine addiction	7	1.80879	0.0573434	CAMK2B, JUN, MAOB, TH, MAOA, FOS, CALM1	356	69	8865	2.52626	1	0.10198	0.0573434
KEGG_PATHWAY	hsa00220:Arginine biosynthesis	4	1.03359	0.0623491	NOS2, NOS3, ARG1, GPT	356	23	8865	4.33073	1	0.110256	0.0623491
KEGG_PATHWAY	hsa05320:Autoimmune thyroid disease	6	1.55039	0.0639628	IL10, IL4, CD40, IL5, CD40LG, FAS	356	54	8865	2.76685	1	0.112065	0.0639628
KEGG_PATHWAY	hsa04960:Aldosterone-regulated sodium reabsorption	5	1.29199	0.0640885	SCNN1A, MAPK1, PIK3R1, MAPK3, INS	356	38	8865	3.27654	1	0.112065	0.0640885
KEGG_PATHWAY	hsa04022:cGMP-PKG signaling pathway	12	3.10078	0.0693989	OPRD1, NPPB, NOS3, ADORA3, ADORA1, MAPK1, AKT1, NFATC1, CALM1, PIK3CG, MAPK3, INS	356	166	8865	1.80012	1	0.120677	0.0693989
KEGG_PATHWAY	hsa04540:Gap junction	8	2.06718	0.0752362	PDGFRB, TJP1, SRC, CDK1, MAPK1, DRD2, EGFR, MAPK3	356	92	8865	2.16536	1	0.130105	0.0752362
KEGG_PATHWAY	hsa00480:Glutathione metabolism	6	1.55039	0.0864488	GCLC, GPX1, GPX4, GSR, ODC1, GCLM	356	59	8865	2.53237	1	0.148673	0.0864488
KEGG_PATHWAY	hsa04310:Wnt signaling pathway	12	3.10078	0.089815	CAMK2B, MAPK9, GSK3B, JUN, MAPK8, SMAD3, CSNK2A1, CCND1, EP300, CTNNB1, NFATC1, TP53	356	174	8865	1.71736	1	0.153618	0.089815
KEGG_PATHWAY	hsa05100:Bacterial invasion of epithelial cells	7	1.80879	0.0917633	CDH1, SRC, FN1, CTNNB1, PIK3R1, MET, PTK2	356	78	8865	2.23477	1	0.156097	0.0917633

## Sheet: KEGG_pathway_filter
S5 File. Kyoto Encyclopedia of Genes and Genomes (KEGG) pathway enrichment analysis performed using the DAVID database.
Category	Term	Count	%	PValue	Genes	List Total	Pop Hits	Pop Total	Fold Enrichment	Bonferroni	Benjamini	FDR
KEGG_PATHWAY	hsa05200:Pathways in cancer	92	23.7726	9.38e-35	RB1, ALK, GSK3B, CDKN1A, CXCL8, EPO, FLT3, SLC2A1, KEAP1, GLI1, FGF2, IGF1R, CASP9, IKBKB, CASP7, CASP8, CCND1, CDH1, CASP3, PIM1, IL12B, AKT1, EP300, PDGFRB, APAF1, CHUK, DAPK1, MMP1, MMP2, IL13, ARNT, FOS, F2, MMP9, AR, IFNG, TRAF6, KIT, PPARG, MET, TP53, BIRC2, BIRC3, CAMK2B, CEBPA, PIK3R1, PTGS2, HIF1A, EGFR, RELA, HSP90B1, MAPK9, MAPK8, TERT, ERBB2, HMOX1, MAPK1, BID, MAPK3, SMAD2, NQO1, JUN…	356	533	8865	4.29823	2.93e-32	1.47e-32	7.13e-33
KEGG_PATHWAY	hsa01100:Metabolic pathways	81	20.9302	0.00968374	UGT1A10, PANK2, HEXA, TECR, AKR1B1, GPT, PYGL, PIK3CG, CA1, NSDHL, CA2, CA4, CD38, CA6, CA9, CA14, IDH3A, CBR1, ST6GAL1, GPX1, UGT1A1, GPX4, DGAT1, ARG1, SPHK1, GAA, UGT2B15, ACSL4, SDHA, PKM, CYP21A2, CAT, CYP2E1, FBP1, PFKFB3, MAOB, MAOA, GLO1, COX17, ODC1, ALOX15, ALOX12, HSD17B7, CYP3A4, PTGS2, CYP19A1, CYP17A1, SULT1E1, CYP11A1, HSD17B1, ALOX5, HSD17B2, HMOX1, UGT1A9, UGT1A8, XDH, UGT1A7, CA…	356	1564	8865	1.28967	0.952441	0.0195549	0.00968374
KEGG_PATHWAY	hsa05417:Lipid and atherosclerosis	80	20.6718	1.27e-56	GSK3B, CD40, CXCL8, CXCL1, TNF, ICAM1, PYCARD, CASP9, IKBKB, CASP7, CASP8, CASP3, TNFSF10, CASP1, IL12B, AKT1, MAP2K4, APAF1, CHUK, MMP1, MMP3, IL18, FOS, TICAM1, MMP9, ERN1, IRF3, TRAF6, IL1B, DDIT3, PPARG, ATF6, TLR4, TP53, CAMK2B, SRC, PIK3R1, RELA, HSP90B1, MAPK9, MAPK8, CCL2, MAPK1, NLRP3, BID, MAPK3, ABCA1, LYN, HSPA8, JUN, VCAM1, HSPA1L, HSPA5, IFNB1, NOS3, STAT3, TNFRSF10B, NFATC1, HSPA2,…	356	216	8865	9.22285	3.99e-54	3.99e-54	1.94e-54
KEGG_PATHWAY	hsa05167:Kaposi sarcoma-associated herpesvirus infection	52	13.4367	3.42e-28	RB1, GSK3B, CDKN1A, CSF2, CXCL8, CXCL1, FGF2, PIK3CG, ICAM1, CASP9, IKBKB, MAP1LC3B, CASP8, CCND1, CASP3, AKT1, EP300, MAP2K4, SYK, CHUK, FOS, TICAM1, IRF3, TP53, BECN1, SRC, PIK3R1, PTGS2, HIF1A, RELA, MAPK9, MAPK8, MAPK1, BID, MAPK3, LYN, JUN, IFNB1, STAT3, NFATC1, MTOR, NFKB1, VEGFA, NFKBIA, IL6, CDK6, CDK4, CYCS, BAX, CTNNB1, FAS, CALM1	356	196	8865	6.60657	1.07e-25	3.57e-26	1.73e-26
KEGG_PATHWAY	hsa04151:PI3K-Akt signaling pathway	50	12.9199	2.58e-14	GSK3B, CDKN1A, CSF3, EPO, FLT3, FGF2, PIK3CG, IGF1R, CASP9, IKBKB, CCND1, KDR, AKT1, PDGFRB, SYK, CHUK, KIT, MET, TLR4, TP53, PRKAA1, PIK3R1, EGFR, RELA, HSP90B1, INS, ERBB2, MAPK1, MCL1, MAPK3, NTRK2, IFNB1, LAMB2, NOS3, BDNF, FN1, MTOR, NFKB1, PTK2, VEGFA, IL4, IL6, CDK6, RPS6KB1, GDNF, CDK4, CDK2, BCL2, PKN1, BCL2L1	356	362	8865	3.43946	8.1e-12	2.13e-13	1.03e-13
KEGG_PATHWAY	hsa05022:Pathways of neurodegeneration - multiple diseases	49	12.6615	3.35e-09	APP, GSK3B, TNF, CASP9, CASP7, MAP1LC3B, CASP8, CASP3, GPX1, CSNK2A1, APAF1, SIGMAR1, SDHA, ERN1, IL1A, IL1B, DDIT3, CAT, ATF6, PPID, CAMK2B, BECN1, PTGS2, RELA, MAPK9, MAPK8, MAPK1, BID, MAPK3, SNCA, NOS2, HSPA5, NDUFA4, BDNF, MTOR, NFKB1, SOD1, IL6, CDK5, UQCRQ, BCL2, CYCS, BAX, NOX4, CTNNB1, FAS, CALM1, CDK5R1, BCL2L1	356	483	8865	2.52626	1.05e-06	1.4e-08	6.79e-09
KEGG_PATHWAY	hsa05010:Alzheimer disease	46	11.8863	9.6e-11	APP, BECN1, GSK3B, PIK3R1, PTGS2, TNF, RELA, INS, CASP9, IKBKB, MAPK9, CASP7, MAPK8, CASP8, CASP3, AKT1, MAPK1, APOE, NAE1, BID, MAPK3, SNCA, NOS2, CSNK2A1, CHUK, APAF1, NDUFA4, SDHA, MTOR, NFKB1, BACE1, ERN1, IL1A, IL6, CDK5, UQCRQ, IL1B, DDIT3, NOX4, CTNNB1, FAS, CYCS, CALM1, ATF6, PPID, CDK5R1	356	391	8865	2.92961	3.01e-08	4.77e-10	2.32e-10
KEGG_PATHWAY	hsa05161:Hepatitis B	45	11.6279	4.11e-25	RB1, CDKN1A, PCNA, CXCL8, SRC, PIK3R1, TNF, RELA, CASP9, IKBKB, MAPK9, MAPK8, CASP8, CASP3, PTK2B, AKT1, MAPK1, EP300, BID, MAPK3, MAP2K4, JUN, TGFB1, SMAD3, CHUK, APAF1, IFNB1, STAT3, NFATC1, FOS, TICAM1, MMP9, NFKB1, NFKBIA, IL6, IRF3, TRAF6, CDK2, BCL2, BAX, FAS, CYCS, TP53, TLR4, MYD88	356	163	8865	6.8747	1.29e-22	2.58e-23	1.25e-23
KEGG_PATHWAY	hsa05162:Measles	44	11.3695	3.15e-27	GSK3B, PIK3R1, RELA, CASP9, IKBKB, MAPK9, MAPK8, CASP8, CCND1, CASP3, IL12B, AKT1, BID, HSPA8, JUN, HSPA1L, CSNK2A1, CHUK, APAF1, IFNB1, STAT3, FOS, NFKB1, NFKBIA, IL1A, IL6, CDK6, IRF3, CDK4, TRAF6, IL1B, CDK2, BCL2, BAX, FAS, CYCS, TP53, TLR4, MYD88, HSPA1B, BCL2L1, HSPA1A, NFKBIB, TP73	356	139	8865	7.88255	9.86e-25	2.46e-25	1.2e-25
KEGG_PATHWAY	hsa05164:Influenza A	44	11.3695	5.37e-23	CXCL8, PLG, PIK3R1, TNF, RELA, ICAM1, CASP9, IKBKB, PYCARD, SOCS3, CASP8, CASP3, CASP1, TNFSF10, IL12B, CCL2, AKT1, MAPK1, EP300, NLRP3, BID, MAPK3, IL33, CHUK, APAF1, IFNB1, IL18, TNFRSF10B, TICAM1, NFKB1, NFKBIA, IL1A, IL6, CDK6, IFNG, IRF3, CDK4, IL1B, BAX, FAS, CYCS, TLR4, MYD88, NFKBIB	356	173	8865	6.33338	1.68e-20	1.87e-21	9.06e-22
KEGG_PATHWAY	hsa05163:Human cytomegalovirus infection	44	11.3695	3.16e-18	RB1, GSK3B, CDKN1A, CXCL8, SRC, PIK3R1, PTGS2, TNF, RELA, EGFR, CASP9, IKBKB, CASP8, CCND1, CASP3, PTK2B, CCL2, AKT1, MAPK1, RIPK1, BID, MAPK3, CHUK, IFNB1, STAT3, NFATC1, MTOR, PTK2, NFKB1, VEGFA, NFKBIA, IL6, CXCL12, CDK6, IRF3, RPS6KB1, CDK4, IL1B, BAX, CTNNB1, FAS, CYCS, CALM1, TP53	356	226	8865	4.84812	9.9e-16	4.71e-17	2.29e-17
KEGG_PATHWAY	hsa05169:Epstein-Barr virus infection	42	10.8527	2.56e-18	RB1, CDKN1A, CD40, PIK3R1, TNF, RELA, ICAM1, CASP9, IKBKB, MAPK9, MAPK8, CASP8, CCND1, CASP3, AKT1, RIPK1, BID, LYN, MAP2K4, JUN, SYK, CHUK, APAF1, IFNB1, STAT3, NFKB1, NFKB2, NFKBIA, IL6, CDK6, IRF3, CDK4, TRAF6, CDK2, BCL2, BAX, FAS, CYCS, VIM, TP53, MYD88, NFKBIB	356	204	8865	5.12682	8.01e-16	4e-17	1.94e-17
KEGG_PATHWAY	hsa04010:MAPK signaling pathway	42	10.8527	2.96e-12	FLT3, FGF2, TNF, RELA, EGFR, IGF1R, INS, IKBKB, MAPK9, MAPK8, CASP3, ERBB2, KDR, AKT1, MAPK1, MAPK3, PDGFRB, MAP2K4, HSPA8, NTRK2, JUN, TGFB1, HSPA1L, CHUK, BDNF, NFATC1, FOS, NFKB1, NFKB2, VEGFA, IL1A, GDNF, TRAF6, IL1B, DDIT3, KIT, FAS, MET, TP53, MYD88, HSPA1B, HSPA1A	356	300	8865	3.48624	9.27e-10	1.78e-11	8.66e-12
KEGG_PATHWAY	hsa05131:Shigellosis	41	10.5943	2.88e-14	BECN1, GSK3B, CSF2, CXCL8, SRC, PIK3R1, TNF, RELA, EGFR, IKBKB, PYCARD, MAPK9, MAP1LC3B, MAPK8, CASP1, AKT1, MAPK1, NLRP3, RIPK1, MAPK3, JUN, CHUK, IFNB1, IL18, MTOR, PTK2, NFKB1, NFKBIA, IRF3, RPS6KB1, TRAF6, IL1B, BCL2, BAX, CYCS, TP53, TLR4, MYD88, PPID, BCL2L1, NFKBIB	356	250	8865	4.08388	9e-12	2.31e-13	1.12e-13
KEGG_PATHWAY	hsa05160:Hepatitis C	40	10.3359	1.04e-20	RB1, GSK3B, CDKN1A, PIK3R1, TNF, CLDN1, RELA, EGFR, CASP9, IKBKB, SOCS3, CASP8, CCND1, CASP3, AKT1, MAPK1, RIPK1, BID, MAPK3, CHUK, APAF1, IFNB1, STAT3, NR1H3, TICAM1, NFKB1, NFKBIA, OCLN, CDK6, IFNG, IRF3, CDK4, TRAF6, CDK2, BAX, CTNNB1, FAS, CYCS, PPARA, TP53	356	159	8865	6.26457	3.24e-18	2.5e-19	1.21e-19
KEGG_PATHWAY	hsa05170:Human immunodeficiency virus 1 infection	40	10.3359	6.09e-16	PIK3R1, TNF, RELA, CASP9, IKBKB, CCNB3, MAPK9, CCNB2, MAPK8, CCNB1, CASP8, CASP3, PTK2B, AKT1, MAPK1, RIPK1, BID, MAPK3, JUN, CHUK, IFNB1, NFATC1, FOS, CDC25C, MTOR, PTK2, NFKB1, NFKBIA, IRF3, RPS6KB1, TRAF6, BCL2, CDK1, BAX, FAS, CYCS, CALM1, TLR4, MYD88, BCL2L1	356	213	8865	4.67637	1.74e-13	7.07e-15	3.43e-15
KEGG_PATHWAY	hsa05208:Chemical carcinogenesis - reactive oxygen species	40	10.3359	5.52e-15	SRC, KEAP1, AHR, PIK3R1, HIF1A, RELA, EGFR, IKBKB, MAPK9, MAPK8, CYP1B1, AKT1, HMOX1, MAPK1, MAPK3, NQO1, PTPN1, MAP2K4, CBR1, JUN, CHUK, NDUFA4, AKR1C3, ARNT, FOS, SDHA, SOD2, PTK2, NFKB1, SOD1, VEGFA, NFKBIA, UQCRQ, CYP1A2, CAT, CYP1A1, NOX4, CYP2E1, MET, NFE2L2	356	227	8865	4.38796	1.74e-12	4.94e-14	2.4e-14
KEGG_PATHWAY	hsa05132:Salmonella infection	40	10.3359	1.65e-13	CXCL8, TNF, RELA, PIK3CG, HSP90B1, IKBKB, PYCARD, MAPK9, CASP7, MAPK8, CASP8, CASP3, CASP1, TNFSF10, AKT1, MAPK1, NLRP3, RIPK1, MAPK3, GSDMD, MAP2K4, JUN, CHUK, IL18, TNFRSF10B, FOS, NFKB1, NFKBIA, IL6, TRAF6, IL1B, BCL2, BAX, CTNNB1, CYCS, PKN1, TLR4, MYD88, BIRC2, BIRC3	356	251	8865	3.9684	5.17e-11	1.1e-12	5.34e-13
KEGG_PATHWAY	hsa04932:Non-alcoholic fatty liver disease	39	10.0775	5.51e-20	CEBPA, GSK3B, PRKAA1, CXCL8, PIK3R1, TNF, RELA, INS, IKBKB, MAPK9, SOCS3, CASP7, MAPK8, CASP8, CASP3, AKT1, BID, SREBF1, JUN, TGFB1, NDUFA4, ADIPOQ, NR1H3, FOS, SDHA, NFKB1, ERN1, IL1A, IL6, UQCRQ, IL1B, LEP, DDIT3, BAX, FAS, CYCS, PPARG, CYP2E1, PPARA	356	157	8865	6.18577	1.72e-17	1.23e-18	5.98e-19
KEGG_PATHWAY	hsa05130:Pathogenic Escherichia coli infection	39	10.0775	6.78e-16	CXCL8, SRC, TNF, CLDN1, RELA, CASP9, IKBKB, PYCARD, MAPK9, CASP7, MAPK8, CASP8, CASP3, CASP1, TNFSF10, MAPK1, NLRP3, RIPK1, FYN, MAPK3, JUN, CHUK, IL18, TNFRSF10B, FOS, F2, NFKB1, TJP1, NFKBIA, OCLN, IL6, TRAF6, IL1B, BAX, FAS, CYCS, TLR4, MYD88, NFKBIB	356	203	8865	4.78407	2.08e-13	7.58e-15	3.68e-15
KEGG_PATHWAY	hsa05145:Toxoplasmosis	38	9.81912	1.11e-24	CD40, TNF, RELA, PIK3CG, CASP9, IKBKB, MAPK9, MAPK8, CASP8, CASP3, ALOX5, IL12B, AKT1, MAPK1, MAPK3, IL10, HSPA8, TGFB1, HSPA1L, NOS2, CHUK, LAMB2, STAT3, NFKB1, NFKBIA, CD40LG, IFNG, TRAF6, BCL2, CYCS, TLR4, MYD88, BIRC2, HSPA1B, BIRC3, BCL2L1, HSPA1A, NFKBIB	356	112	8865	8.44879	3.47e-22	5.78e-23	2.81e-23
KEGG_PATHWAY	hsa05135:Yersinia infection	38	9.81912	3.9e-21	GSK3B, CXCL8, SRC, PIK3R1, TNF, RELA, IKBKB, PYCARD, MAPK9, MAPK8, CASP1, PTK2B, CCL2, AKT1, MAPK1, NLRP3, MAPK3, IL10, MAP2K4, JUN, CHUK, IFNB1, IL18, FN1, NFATC1, FOS, TICAM1, PTK2, NFKB1, NFKBIA, IL6, IRF3, LCK, TRAF6, IL1B, PKN1, TLR4, MYD88	356	138	8865	6.85699	1.22e-18	1.02e-19	4.94e-20
KEGG_PATHWAY	hsa05166:Human T-cell leukemia virus 1 infection	38	9.81912	1.03e-13	RB1, CDKN1A, CD40, CSF2, SLC2A1, PIK3R1, TNF, RELA, ICAM1, IKBKB, MAPK9, CCNB2, MAPK8, CCND1, TERT, AKT1, MAPK1, EP300, MAPK3, SMAD2, MAP2K4, JUN, TGFB1, CDKN2C, SMAD3, CHUK, NFATC1, FOS, NFKB1, NFKB2, NFKBIA, IL6, LCK, CDK4, CDK2, BAX, TP53, BCL2L1	356	224	8865	4.22439	3.22e-11	7.33e-13	3.56e-13
KEGG_PATHWAY	hsa05418:Fluid shear stress and atherosclerosis	37	9.56072	8.14e-20	PRKAA1, SRC, KEAP1, PLAT, PIK3R1, TNF, RELA, HSP90B1, ICAM1, IKBKB, MAPK9, MAPK8, KDR, CCL2, AKT1, HMOX1, NQO1, MAP2K4, JUN, VCAM1, CHUK, NOS3, MMP2, FOS, SELE, MMP9, PTK2, NFKB1, VEGFA, IL1A, IFNG, IL1B, BCL2, CTNNB1, CALM1, TP53, NFE2L2	356	141	8865	6.53448	2.55e-17	1.7e-18	8.25e-19
KEGG_PATHWAY	hsa04621:NOD-like receptor signaling pathway	37	9.56072	2.29e-15	CXCL8, CXCL1, TNF, RELA, IKBKB, PYCARD, MAPK9, MAP1LC3B, MAPK8, CASP8, CASP1, CCL2, MAPK1, NLRP3, RIPK1, MAPK3, GSDMD, JUN, CHUK, IFNB1, IL18, TICAM1, NFKB1, P2RX7, NFKBIA, IL6, IRF3, TRAF6, IL1B, BCL2, PKN1, TLR4, MYD88, BIRC2, BIRC3, BCL2L1, NFKBIB	356	189	8865	4.87493	7.3e-13	2.31e-14	1.12e-14
KEGG_PATHWAY	hsa05207:Chemical carcinogenesis - receptor activation	37	9.56072	1.48e-13	RB1, UGT1A10, SRC, AHR, PIK3R1, CYP3A4, FGF2, RELA, EGFR, HSP90B1, CCND1, CYP1B1, AKT1, MAPK1, UGT1A9, UGT1A8, UGT1A7, MAPK3, JUN, UGT1A1, UGT2B15, STAT3, AIP, ARNT, FOS, ESR1, MTOR, ESR2, NFKB1, VEGFA, AR, RPS6KB1, CYP1A2, CYP1A1, BCL2, PGR, PPARA	356	215	8865	4.28541	4.64e-11	1.01e-12	4.89e-13
KEGG_PATHWAY	hsa05171:Coronavirus disease - COVID-19	37	9.56072	3.42e-12	CSF3, CSF2, CXCL8, PIK3R1, TNF, RELA, EGFR, IKBKB, MAPK9, MAPK8, CASP1, IL12B, CCL2, MAPK1, NLRP3, MAPK3, JUN, ACE, SYK, CHUK, IFNB1, MMP1, MMP3, STAT3, FOS, F2, NFKB1, SELP, NFKBIA, IL6, IRF3, TRAF6, IL1B, TLR4, MYD88, HBEGF, NFKBIB	356	238	8865	3.87127	1.07e-09	2.02e-11	9.82e-12
KEGG_PATHWAY	hsa05165:Human papillomavirus infection	37	9.56072	4.36e-08	RB1, GSK3B, CDKN1A, PIK3R1, PTGS2, TNF, RELA, EGFR, IKBKB, CASP8, CCND1, TERT, CASP3, AKT1, MAPK1, EP300, MAPK3, PDGFRB, CHUK, IFNB1, LAMB2, FN1, TICAM1, MTOR, PTK2, NFKB1, VEGFA, PKM, CDK6, IRF3, RPS6KB1, CDK4, CDK2, BAX, CTNNB1, FAS, TP53	356	333	8865	2.76685	1.37e-05	1.57e-07	7.63e-08
KEGG_PATHWAY	hsa04668:TNF signaling pathway	36	9.30233	1.68e-21	CEBPB, CSF2, CXCL1, PIK3R1, PTGS2, TNF, RELA, ICAM1, IKBKB, MAPK9, SOCS3, CASP7, MAPK8, CASP8, CASP3, CCL2, AKT1, MAPK1, RIPK1, MAPK3, MAP2K4, JUN, VCAM1, CHUK, IFNB1, MMP3, FOS, SELE, MMP9, NFKB1, NFKBIA, IL6, IL1B, FAS, BIRC2, BIRC3	356	119	8865	7.53328	5.25e-19	4.77e-20	2.32e-20
KEGG_PATHWAY	hsa04936:Alcoholic liver disease	36	9.30233	1.51e-18	GSK3B, PRKAA1, CXCL8, CXCL1, TNF, RELA, IKBKB, MAPK9, MAPK8, CASP8, CCND1, CASP3, IL12B, AKT1, RIPK1, SREBF1, MAP2K4, CHUK, IFNB1, ADIPOQ, TICAM1, NFKB1, NFKBIA, IL6, IRF3, FASN, TRAF6, IL1B, NOX4, CTNNB1, FAS, CYP2E1, PPARA, TLR4, MYD88, IL17A	356	144	8865	6.22542	4.71e-16	2.62e-17	1.27e-17
KEGG_PATHWAY	hsa05152:Tuberculosis	36	9.30233	4.28e-15	CAMK2B, CEBPB, SRC, TNF, RELA, CASP9, MAPK9, MAPK8, CASP8, CASP3, IL12B, AKT1, MAPK1, EP300, BID, MAPK3, IL10, TGFB1, SYK, NOS2, APAF1, IFNB1, SPHK1, IL18, NFKB1, IL1A, IL6, IFNG, TRAF6, IL1B, BCL2, BAX, CYCS, CALM1, TLR4, MYD88	356	182	8865	4.92561	1.36e-12	4.06e-14	1.97e-14
KEGG_PATHWAY	hsa04657:IL-17 signaling pathway	35	9.04393	4.56e-24	GSK3B, CEBPB, CSF3, CSF2, CXCL8, CXCL1, PTGS2, TNF, RELA, HSP90B1, IKBKB, MAPK9, MAPK8, CASP8, CASP3, CCL2, MAPK1, MAPK3, JUN, CHUK, MMP1, IL13, MMP3, FOS, MMP9, NFKB1, IL4, NFKBIA, IL6, MMP13, IL5, IFNG, TRAF6, IL1B, IL17A	356	95	8865	9.17431	1.43e-21	2.04e-22	9.91e-23
KEGG_PATHWAY	hsa04933:AGE-RAGE signaling pathway in diabetic complications	35	9.04393	4.63e-23	CXCL8, SERPINE1, PIK3R1, TNF, RELA, ICAM1, MAPK9, MAPK8, CCND1, CASP3, PIM1, CCL2, AKT1, MAPK1, MAPK3, SMAD2, JUN, TGFB1, VCAM1, SMAD3, NOS3, MMP2, STAT3, FN1, NFATC1, SELE, NFKB1, VEGFA, IL1A, IL6, CDK4, IL1B, BCL2, BAX, NOX4	356	101	8865	8.6293	1.45e-20	1.81e-21	8.8e-22
KEGG_PATHWAY	hsa04210:Apoptosis	35	9.04393	1.84e-18	PIK3R1, TNF, RELA, CASP9, IKBKB, MAPK9, CASP7, MAPK8, CASP8, CASP3, TNFSF10, AKT1, MAPK1, RIPK1, BID, MCL1, MAPK3, JUN, PARP1, CHUK, APAF1, TNFRSF10B, FOS, NFKB1, ERN1, NFKBIA, DDIT3, BCL2, BAX, FAS, CYCS, TP53, BIRC2, BIRC3, BCL2L1	356	136	8865	6.40852	5.77e-16	3.04e-17	1.47e-17
KEGG_PATHWAY	hsa05205:Proteoglycans in cancer	35	9.04393	8.42e-13	CAMK2B, CDKN1A, SRC, PIK3R1, FGF2, HIF1A, TNF, EGFR, IGF1R, CCND1, CASP3, ERBB2, KDR, IL12B, AKT1, MAPK1, MAPK3, SMAD2, TGFB1, MMP2, STAT3, FN1, MMP9, ESR1, MTOR, PTK2, VEGFA, RPS6KB1, CTNNB1, FAS, NANOG, MET, TP53, TLR4, HBEGF	356	204	8865	4.27235	2.64e-10	5.27e-12	2.56e-12
KEGG_PATHWAY	hsa05168:Herpes simplex virus 1 infection	35	9.04393	0.00344201	SRC, PIK3R1, TNF, RELA, CASP9, IKBKB, SOCS3, CASP8, CASP3, IL12B, CCL2, AKT1, BID, SYK, CHUK, APAF1, IFNB1, TICAM1, MTOR, NFKB1, NFKBIA, IL6, IFNG, IRF3, TRAF6, IL1B, BCL2, BAX, FAS, CYCS, TP53, MYD88, BIRC2, BIRC3, BCL2L1	356	523	8865	1.66646	0.660135	0.00737909	0.00358346
KEGG_PATHWAY	hsa05142:Chagas disease	34	8.78553	1.23e-21	CXCL8, SERPINE1, PIK3R1, TNF, RELA, IKBKB, MAPK9, MAPK8, CASP8, IL12B, CCL2, AKT1, MAPK1, MAPK3, IL10, SMAD2, MAP2K4, JUN, TGFB1, ACE, NOS2, CHUK, IFNB1, FOS, TICAM1, NFKB1, NFKBIA, IL6, IFNG, TRAF6, IL1B, FAS, TLR4, MYD88	356	103	8865	8.21997	3.84e-19	3.84e-20	1.86e-20
KEGG_PATHWAY	hsa04217:Necroptosis	32	8.26873	1.16e-13	CAMK2B, ALOX15, HMGB1, PYGL, TNF, PYCARD, MAPK9, MAPK8, CASP8, FTH1, CASP1, TNFSF10, NLRP3, RIPK1, BID, IL33, PARP1, IFNB1, STAT3, TNFRSF10B, TICAM1, IL1A, IFNG, IL1B, BCL2, BAX, FAS, TLR4, BIRC2, PPID, BIRC3, FTL	356	159	8865	5.01166	3.62e-11	8.06e-13	3.91e-13
KEGG_PATHWAY	hsa04060:Cytokine-cytokine receptor interaction	32	8.26873	9.33e-07	CSF3, IL1RN, CD40, CSF2, CXCL8, EPO, CXCL17, CXCL1, TNF, CCL8, CXCR1, TNFSF10, IL12B, CCL2, IL10, IL33, TGFB1, IFNB1, IL13, IL18, TNFRSF10B, IL4, IL1A, IL6, IL5, CXCL12, CD40LG, IFNG, IL1B, LEP, FAS, IL17A	356	298	8865	2.67401	0.000292	2.95e-06	1.43e-06
KEGG_PATHWAY	hsa04066:HIF-1 signaling pathway	31	8.01034	1.1e-17	CAMK2B, CDKN1A, PFKFB3, TFRC, EPO, SERPINE1, SLC2A1, PIK3R1, HIF1A, RELA, EGFR, IGF1R, INS, ERBB2, AKT1, HMOX1, MAPK1, EP300, MAPK3, NOS2, NOS3, STAT3, ARNT, MTOR, NFKB1, VEGFA, IL6, IFNG, RPS6KB1, BCL2, TLR4	356	109	8865	7.08213	3.45e-15	1.38e-16	6.71e-17
KEGG_PATHWAY	hsa05215:Prostate cancer	30	7.75194	4.43e-18	RB1, GSK3B, CDKN1A, PLAT, PIK3R1, RELA, EGFR, HSP90B1, IGF1R, INS, CASP9, IKBKB, CCND1, ERBB2, AKT1, MAPK1, EP300, MAPK3, PDGFRB, CHUK, MMP3, MMP9, MTOR, NFKB1, NFKBIA, AR, CDK2, BCL2, CTNNB1, TP53	356	98	8865	7.62296	1.39e-15	6.31e-17	3.06e-17
KEGG_PATHWAY	hsa04064:NF-kappa B signaling pathway	30	7.75194	3.54e-17	CD40, CXCL8, CXCL1, PTGS2, TNF, RELA, ICAM1, IKBKB, RIPK1, LYN, VCAM1, SYK, PARP1, CSNK2A1, CHUK, TICAM1, NFKB1, NFKB2, NFKBIA, CXCL12, CD40LG, LCK, TRAF6, IL1B, BCL2, TLR4, MYD88, BIRC2, BIRC3, BCL2L1	356	105	8865	7.11477	1.11e-14	4.26e-16	2.07e-16
KEGG_PATHWAY	hsa04068:FoxO signaling pathway	30	7.75194	3.56e-14	CDKN1A, PRKAA1, PIK3R1, SLC2A4, EGFR, IGF1R, INS, IKBKB, CCNB3, MAPK9, CCNB2, MAPK8, CCNB1, CCND1, TNFSF10, S1PR1, AKT1, MAPK1, EP300, MAPK3, IL10, TGFB1, SMAD3, CHUK, PLK1, STAT3, SOD2, IL6, CAT, CDK2	356	133	8865	5.61692	1.11e-11	2.71e-13	1.32e-13
KEGG_PATHWAY	hsa05206:MicroRNAs in cancer	30	7.75194	1.92e-05	CDKN1A, ABCB1, PIK3R1, PTGS2, EGFR, IKBKB, CCND1, CASP3, ERBB2, PIM1, CYP1B1, HMOX1, MAPK1, EP300, TP63, MCL1, MAPK3, PDGFRB, ABCC1, STAT3, CDC25C, MMP9, MTOR, NFKB1, VEGFA, CDK6, BCL2, VIM, MET, TP53	356	312	8865	2.39439	0.00600383	5.19e-05	2.52e-05
KEGG_PATHWAY	hsa05222:Small cell lung cancer	29	7.49354	1.02e-17	RB1, CDKN1A, PIK3R1, PTGS2, RELA, CASP9, IKBKB, CCND1, CASP3, AKT1, NOS2, CHUK, APAF1, LAMB2, FN1, PTK2, NFKB1, NFKBIA, CDK6, CDK4, TRAF6, CDK2, BCL2, BAX, CYCS, TP53, BIRC2, BIRC3, BCL2L1	356	93	8865	7.76504	3.2e-15	1.33e-16	6.47e-17
KEGG_PATHWAY	hsa04218:Cellular senescence	29	7.49354	1.81e-11	RB1, CDKN1A, CXCL8, SERPINE1, PIK3R1, RELA, CCNB3, CCNB2, CCNB1, CCND1, AKT1, MAPK1, MAPK3, SMAD2, TGFB1, SMAD3, NFATC1, MTOR, NFKB1, IL1A, IL6, RAD50, CDK6, CDK4, CDK2, CDK1, CALM1, TP53, PPID	356	157	8865	4.59967	5.66e-09	9.76e-11	4.74e-11
KEGG_PATHWAY	hsa05212:Pancreatic cancer	28	7.23514	4.61e-19	RB1, CDKN1A, PIK3R1, RELA, EGFR, CASP9, IKBKB, MAPK9, MAPK8, CCND1, ERBB2, AKT1, MAPK1, MAPK3, SMAD2, TGFB1, SMAD3, CHUK, STAT3, MTOR, NFKB1, VEGFA, CDK6, RPS6KB1, CDK4, BAX, TP53, BCL2L1	356	77	8865	9.05516	1.44e-16	8.49e-18	4.12e-18
KEGG_PATHWAY	hsa01522:Endocrine resistance	28	7.23514	7.48e-16	RB1, CDKN1A, SRC, PIK3R1, EGFR, IGF1R, MAPK9, MAPK8, CCND1, ERBB2, AKT1, MAPK1, MAPK3, JUN, CDKN2C, MMP2, FOS, MMP9, ESR1, MTOR, PTK2, ESR2, RPS6KB1, CDK4, BCL2, BAX, TP53, HBEGF	356	99	8865	7.0429	2.43e-13	8.07e-15	3.92e-15
KEGG_PATHWAY	hsa04659:Th17 cell differentiation	28	7.23514	9.78e-15	GATA3, AHR, HIF1A, RELA, IKBKB, MAPK9, MAPK8, TBX21, MAPK1, MAPK3, SMAD2, JUN, TGFB1, SMAD3, CHUK, STAT3, NFATC1, FOS, MTOR, NFKB1, IL4, NFKBIA, IL6, IFNG, LCK, IL1B, IL17A, NFKBIB	356	109	8865	6.39676	3.06e-12	8.27e-14	4.02e-14
KEGG_PATHWAY	hsa04620:Toll-like receptor signaling pathway	28	7.23514	9.78e-15	CD40, CXCL8, PIK3R1, TNF, RELA, IKBKB, MAPK9, MAPK8, CASP8, IL12B, AKT1, MAPK1, RIPK1, MAPK3, MAP2K4, JUN, CHUK, IFNB1, FOS, TICAM1, NFKB1, NFKBIA, IL6, IRF3, TRAF6, IL1B, TLR4, MYD88	356	109	8865	6.39676	3.06e-12	8.27e-14	4.02e-14
KEGG_PATHWAY	hsa05133:Pertussis	27	6.97674	9.06e-18	CXCL8, TNF, RELA, PYCARD, MAPK9, CASP7, MAPK8, CASP3, CASP1, IL12B, MAPK1, NLRP3, MAPK3, IL10, JUN, NOS2, FOS, TICAM1, NFKB1, IL1A, IL6, IRF3, TRAF6, IL1B, CALM1, TLR4, MYD88	356	78	8865	8.61981	2.84e-15	1.23e-16	5.99e-17
KEGG_PATHWAY	hsa04625:C-type lectin receptor signaling pathway	27	6.97674	3.14e-14	SRC, PIK3R1, PTGS2, TNF, RELA, IKBKB, PYCARD, MAPK9, MAPK8, CASP8, CASP1, IL12B, AKT1, MAPK1, NLRP3, MAPK3, IL10, JUN, SYK, CHUK, NFATC1, NFKB1, NFKB2, NFKBIA, IL6, IL1B, CALM1	356	105	8865	6.40329	9.8e-12	2.45e-13	1.19e-13
KEGG_PATHWAY	hsa04380:Osteoclast differentiation	27	6.97674	6.25e-11	PIK3R1, TNF, RELA, IKBKB, MAPK9, SOCS3, MAPK8, AKT1, MAPK1, FYN, MAPK3, JUN, TGFB1, SYK, CHUK, IFNB1, NFATC1, FOS, NFKB1, NFKB2, NFKBIA, IL1A, IFNG, LCK, TRAF6, IL1B, PPARG	356	143	8865	4.70172	1.96e-08	3.16e-10	1.53e-10
KEGG_PATHWAY	hsa04148:Efferocytosis	27	6.97674	5.33e-10	CAMK2B, CEBPB, EPO, ODC1, ALOX15, SLC2A1, PTGS2, HIF1A, CASP7, CASP3, ALOX5, CASP1, S1PR1, MAPK1, MAPK3, IL10, ABCA1, TGFB1, SLC16A1, ARG1, SPHK1, NR1H3, ARNT, NFATC1, PTK2, AXL, PPARG	356	157	8865	4.28246	1.67e-07	2.49e-09	1.21e-09
KEGG_PATHWAY	hsa05225:Hepatocellular carcinoma	27	6.97674	3.12e-09	RB1, GSK3B, CDKN1A, KEAP1, PIK3R1, EGFR, IGF1R, CCND1, TERT, AKT1, HMOX1, MAPK1, MAPK3, SMAD2, NQO1, TGFB1, SMAD3, MTOR, CDK6, RPS6KB1, CDK4, BAX, CTNNB1, MET, TP53, BCL2L1, NFE2L2	356	170	8865	3.95497	9.77e-07	1.32e-08	6.41e-09
KEGG_PATHWAY	hsa05202:Transcriptional misregulation in cancer	27	6.97674	7.92e-08	CEBPA, CDKN1A, CEBPB, CD40, CSF2, CXCL8, FLT3, PLAT, MPO, RELA, IGF1R, PROM1, CDKN2C, MMP3, MMP9, RUNX2, PTK2, NFKB1, IL6, DDIT3, BAX, PPARG, MET, TP53, BIRC2, BIRC3, BCL2L1	356	198	8865	3.39568	2.48e-05	2.79e-07	1.35e-07
KEGG_PATHWAY	hsa05012:Parkinson disease	27	6.97674	3.05e-05	CAMK2B, MAOB, MAOA, KEAP1, CASP9, MAPK9, MAPK8, CASP3, DRD2, SNCA, HSPA5, APAF1, NDUFA4, SDHA, SOD1, ERN1, ADORA2A, TH, UQCRQ, DDIT3, BAX, CYCS, CALM1, ATF6, TP53, BCL2L1, NFE2L2	356	271	8865	2.48098	0.00949007	7.88e-05	3.83e-05
KEGG_PATHWAY	hsa05020:Prion disease	27	6.97674	4.73e-05	GSK3B, PIK3R1, TNF, CASP9, MAPK9, MAPK8, CASP3, MAPK1, FYN, MAPK3, HSPA8, HSPA1L, HSPA5, CSNK2A1, APAF1, NDUFA4, SDHA, SOD1, IL1A, IL6, UQCRQ, IL1B, DDIT3, BAX, CYCS, HSPA1B, HSPA1A	356	278	8865	2.41851	0.0147011	0.000119	5.8e-05
KEGG_PATHWAY	hsa05235:PD-L1 expression and PD-1 checkpoint pathway in cancer	26	6.71835	5.45e-15	ALK, PIK3R1, HIF1A, RELA, EGFR, IKBKB, AKT1, MAPK1, MAPK3, JUN, CSNK2A1, CHUK, STAT3, NFATC1, FOS, TICAM1, MTOR, NFKB1, NFKBIA, IFNG, RPS6KB1, LCK, TRAF6, TLR4, MYD88, NFKBIB	356	90	8865	7.19382	1.7e-12	4.94e-14	2.4e-14
KEGG_PATHWAY	hsa04660:T cell receptor signaling pathway	26	6.71835	9.55e-12	GSK3B, CSF2, PIK3R1, TNF, RELA, IKBKB, MAPK9, MAPK8, AKT1, MAPK1, FYN, MAPK3, IL10, JUN, CHUK, NFATC1, FOS, NFKB1, IL4, NFKBIA, IL5, CD40LG, IFNG, LCK, CDK4, NFKBIB	356	122	8865	5.30692	2.99e-09	5.34e-11	2.59e-11
KEGG_PATHWAY	hsa05224:Breast cancer	26	6.71835	7.53e-10	RB1, GSK3B, CDKN1A, PIK3R1, FGF2, EGFR, IGF1R, CCND1, ERBB2, AKT1, MAPK1, MAPK3, JUN, FOS, ESR1, MTOR, ESR2, NFKB2, CDK6, RPS6KB1, CDK4, KIT, BAX, CTNNB1, PGR, TP53	356	148	8865	4.37462	2.36e-07	3.42e-09	1.66e-09
KEGG_PATHWAY	hsa04630:JAK-STAT signaling pathway	26	6.71835	1.12e-08	CDKN1A, CSF3, CSF2, EPO, PIK3R1, EGFR, SOCS3, CCND1, PIM1, IL12B, AKT1, EP300, MCL1, IL10, PDGFRB, IFNB1, IL13, STAT3, MTOR, IL4, IL6, IL5, IFNG, LEP, BCL2, BCL2L1	356	168	8865	3.85383	3.52e-06	4.35e-08	2.11e-08
KEGG_PATHWAY	hsa05203:Viral carcinogenesis	26	6.71835	5.95e-07	RB1, CDKN1A, SRC, PIK3R1, RELA, CASP8, CCND1, CASP3, MAPK1, EP300, MAPK3, LYN, JUN, SYK, STAT3, NFKB1, NFKB2, NFKBIA, PKM, CDK6, IRF3, CDK4, CDK2, CDK1, BAX, TP53	356	205	8865	3.15826	0.000186	1.96e-06	9.53e-07
KEGG_PATHWAY	hsa05014:Amyotrophic lateral sclerosis	26	6.71835	0.00739606	BECN1, TNF, CASP9, MAP1LC3B, CASP3, CASP1, BID, GPX1, NOS2, HSPA5, APAF1, NDUFA4, SIGMAR1, SDHA, MTOR, SOD1, ERN1, UQCRQ, DDIT3, CAT, BCL2, BAX, CYCS, ATF6, TP53, BCL2L1	356	371	8865	1.74513	0.902077	0.01523	0.00739606
KEGG_PATHWAY	hsa05134:Legionellosis	25	6.45995	1.73e-19	CXCL8, CXCL1, TNF, RELA, CASP9, PYCARD, CASP7, CASP8, CASP3, CASP1, IL12B, HSPA8, HSPA1L, APAF1, IL18, NFKB1, NFKB2, NFKBIA, IL6, IL1B, CYCS, TLR4, MYD88, HSPA1B, HSPA1A	356	56	8865	11.1168	5.4e-17	3.38e-18	1.64e-18
KEGG_PATHWAY	hsa04931:Insulin resistance	25	6.45995	4.93e-12	GSK3B, PRKAA1, SLC2A1, PYGL, PIK3R1, SLC2A4, TNF, RELA, INS, IKBKB, MAPK9, SOCS3, MAPK8, AKT1, SREBF1, PTPN1, NOS3, STAT3, NR1H3, MTOR, NFKB1, NFKBIA, IL6, RPS6KB1, PPARA	356	109	8865	5.7114	1.54e-09	2.86e-11	1.39e-11
KEGG_PATHWAY	hsa05226:Gastric cancer	25	6.45995	5.13e-09	RB1, GSK3B, CDKN1A, ABCB1, PIK3R1, FGF2, EGFR, CCND1, TERT, CDH1, ERBB2, AKT1, MAPK1, MAPK3, SMAD2, TGFB1, SMAD3, MTOR, RPS6KB1, CDK2, BCL2, BAX, CTNNB1, MET, TP53	356	150	8865	4.15028	1.61e-06	2.09e-08	1.01e-08
KEGG_PATHWAY	hsa04510:Focal adhesion	25	6.45995	1.77e-06	GSK3B, SRC, PIK3R1, EGFR, IGF1R, MAPK9, MAPK8, CCND1, ERBB2, KDR, AKT1, MAPK1, FYN, MAPK3, PDGFRB, JUN, LAMB2, FN1, PTK2, VEGFA, BCL2, CTNNB1, MET, BIRC2, BIRC3	356	203	8865	3.06671	0.000553	5.42e-06	2.63e-06
KEGG_PATHWAY	hsa05415:Diabetic cardiomyopathy	25	6.45995	2.11e-06	CAMK2B, GSK3B, SLC2A1, PIK3R1, SLC2A4, RELA, INS, MAPK9, MAPK8, AKT1, SMAD2, TGFB1, ACE, SMAD3, PARP1, NDUFA4, NOS3, MMP2, GSR, SDHA, MMP9, MTOR, NFKB1, UQCRQ, PPARA	356	205	8865	3.03679	0.000659	6.4e-06	3.11e-06
KEGG_PATHWAY	hsa04014:Ras signaling pathway	25	6.45995	2.75e-05	FLT3, PIK3R1, FGF2, RELA, EGFR, IGF1R, INS, IKBKB, MAPK9, MAPK8, KDR, AKT1, MAPK1, MAPK3, PDGFRB, NTRK2, CHUK, BDNF, PLA2G2A, NFKB1, VEGFA, KIT, CALM1, MET, BCL2L1	356	238	8865	2.61572	0.00857223	7.17e-05	3.48e-05
KEGG_PATHWAY	hsa05210:Colorectal cancer	24	6.20155	2.2e-13	SMAD2, GSK3B, CDKN1A, JUN, TGFB1, SMAD3, PIK3R1, FOS, EGFR, MTOR, CASP9, MAPK9, MAPK8, CCND1, RPS6KB1, CASP3, BCL2, BAX, AKT1, MAPK1, CTNNB1, CYCS, TP53, MAPK3	356	87	8865	6.86943	6.89e-11	1.44e-12	6.97e-13
KEGG_PATHWAY	hsa04915:Estrogen signaling pathway	24	6.20155	5.56e-09	HSPA8, JUN, HSPA1L, NOS3, SRC, MMP2, GREB1, PIK3R1, FOS, OPRM1, ESR1, MMP9, EGFR, ESR2, HSP90B1, BCL2, AKT1, MAPK1, PGR, CALM1, HSPA1B, HSPA1A, HBEGF, MAPK3	356	139	8865	4.29957	1.74e-06	2.23e-08	1.08e-08
KEGG_PATHWAY	hsa04024:cAMP signaling pathway	24	6.20155	3.5e-05	CAMK2B, JUN, BDNF, FSHB, LHB, NFATC1, PIK3R1, FOS, GLI1, RELA, NFKB1, NFKBIA, MAPK9, MAPK8, ADORA2A, ADORA1, AKT1, EP300, MAPK1, CALM1, DRD2, PPARA, CFTR, MAPK3	356	226	8865	2.64443	0.0108864	8.9e-05	4.32e-05
KEGG_PATHWAY	hsa00140:Steroid hormone biosynthesis	23	5.94315	1.15e-15	UGT1A10, DHRS11, UGT1A1, HSD3B2, UGT2B15, AKR1C3, CYP3A4, HSD17B7, CYP19A1, CYP17A1, SULT1E1, CYP11A1, CYP21A2, CYP11B1, HSD17B1, CYP1A2, HSD17B2, CYP1A1, CYP1B1, CYP2E1, UGT1A9, UGT1A8, UGT1A7	356	63	8865	9.09109	3.47e-13	1.2e-14	5.82e-15
KEGG_PATHWAY	hsa05321:Inflammatory bowel disease	23	5.94315	3.41e-15	IL10, SMAD2, JUN, TGFB1, SMAD3, IL13, STAT3, IL18, NFATC1, GATA3, TNF, RELA, NFKB1, IL4, IL1A, IL6, IL5, IFNG, IL1B, TBX21, IL12B, TLR4, IL17A	356	66	8865	8.67786	1.08e-12	3.34e-14	1.62e-14
KEGG_PATHWAY	hsa04115:p53 signaling pathway	23	5.94315	7.03e-14	CDKN1A, APAF1, SERPINE1, TNFRSF10B, CASP9, CCNB2, CCNB1, TP53I3, CASP8, CDK6, CCND1, CDK4, CASP3, CDK2, BCL2, CDK1, FAS, BAX, CYCS, BID, TP53, BCL2L1, TP73	356	75	8865	7.63652	2.2e-11	5.24e-13	2.54e-13
KEGG_PATHWAY	hsa04071:Sphingolipid signaling pathway	23	5.94315	2.28e-09	OPRD1, ABCC1, NOS3, SPHK1, PIK3R1, TNF, RELA, NFKB1, MAPK9, MAPK8, ADORA3, ADORA1, S1PR1, BCL2, BAX, AKT1, MAPK1, FYN, S1PR3, S1PR2, BID, TP53, MAPK3	356	122	8865	4.69458	7.12e-07	9.76e-09	4.74e-09
KEGG_PATHWAY	hsa04926:Relaxin signaling pathway	23	5.94315	7.82e-09	SMAD2, MAP2K4, JUN, TGFB1, NOS2, NOS3, MMP1, SRC, MMP2, PIK3R1, FOS, MMP9, EGFR, RELA, NFKB1, VEGFA, NFKBIA, MAPK9, MAPK8, MMP13, AKT1, MAPK1, MAPK3	356	130	8865	4.40568	2.45e-06	3.1e-08	1.51e-08
KEGG_PATHWAY	hsa04062:Chemokine signaling pathway	23	5.94315	8.72e-06	LYN, GSK3B, CXCL8, CHUK, SRC, STAT3, CXCL1, PIK3R1, PIK3CG, RELA, PTK2, NFKB1, NFKBIA, IKBKB, CCL8, CXCL12, CXCR1, PTK2B, CCL2, AKT1, MAPK1, NFKBIB, MAPK3	356	193	8865	2.96756	0.00272666	2.5e-05	1.22e-05
KEGG_PATHWAY	hsa01521:EGFR tyrosine kinase inhibitor resistance	22	5.68475	2.92e-12	PDGFRB, GSK3B, SRC, STAT3, PIK3R1, FGF2, EGFR, MTOR, IGF1R, VEGFA, IL6, RPS6KB1, AXL, ERBB2, KDR, BCL2, BAX, AKT1, MAPK1, MET, BCL2L1, MAPK3	356	80	8865	6.84796	9.13e-10	1.78e-11	8.66e-12
KEGG_PATHWAY	hsa04722:Neurotrophin signaling pathway	22	5.68475	9.3e-09	CAMK2B, NTRK2, GSK3B, JUN, BDNF, PIK3R1, RELA, NFKB1, NFKBIA, IKBKB, MAPK9, MAPK8, TRAF6, BCL2, BAX, AKT1, MAPK1, CALM1, TP53, NFKBIB, TP73, MAPK3	356	120	8865	4.56531	2.91e-06	3.64e-08	1.77e-08
KEGG_PATHWAY	hsa04110:Cell cycle	22	5.68475	1.19e-06	RB1, SMAD2, GSK3B, CDKN1A, TGFB1, CDKN2C, PCNA, SMAD3, PLK1, PKMYT1, CDC25C, AURKB, CCNB3, CCNB2, CCNB1, CDK6, CCND1, CDK4, CDK2, CDK1, EP300, TP53	356	158	8865	3.46732	0.000371	3.71e-06	1.8e-06
KEGG_PATHWAY	hsa05016:Huntington disease	22	5.68475	0.0132255	BECN1, GPX1, APAF1, BDNF, NDUFA4, SDHA, SOD2, MTOR, SOD1, ERN1, CASP9, MAPK9, MAPK8, CASP8, UQCRQ, CASP3, BAX, EP300, CYCS, PPARG, POLR2H, TP53	356	311	8865	1.76153	0.984504	0.0258724	0.0132255
KEGG_PATHWAY	hsa05140:Leishmaniasis	21	5.42636	2.02e-11	IL10, JUN, TGFB1, NOS2, FOS, PTGS2, TNF, RELA, NFKB1, IL4, NFKBIA, IL1A, IFNG, IL1B, TRAF6, IL12B, MAPK1, TLR4, MYD88, NFKBIB, MAPK3	356	79	8865	6.61944	6.32e-09	1.07e-10	5.2e-11
KEGG_PATHWAY	hsa04623:Cytosolic DNA-sensing pathway	21	5.42636	5.38e-11	GSDMD, IL33, CHUK, IFNB1, IL18, RELA, NFKB1, PYCARD, NFKBIA, IKBKB, CASP7, IL6, CASP8, IRF3, IL1B, CASP3, CASP1, NLRP3, RIPK1, POLR2H, NFKBIB	356	83	8865	6.30043	1.68e-08	2.76e-10	1.34e-10
KEGG_PATHWAY	hsa04658:Th1 and Th2 cell differentiation	21	5.42636	4.84e-10	JUN, CHUK, IL13, NFATC1, GATA3, FOS, RELA, NFKB1, IL4, NFKBIA, IKBKB, MAPK9, MAPK8, IL5, IFNG, LCK, TBX21, IL12B, MAPK1, NFKBIB, MAPK3	356	93	8865	5.62296	1.52e-07	2.3e-09	1.11e-09
KEGG_PATHWAY	hsa04934:Cushing syndrome	21	5.42636	3.41e-06	RB1, CAMK2B, GSK3B, CDKN1A, CDKN2C, HSD3B2, AIP, ARNT, AHR, EGFR, CYP17A1, CDK6, CCND1, CYP11A1, CYP21A2, CDK4, CYP11B1, CDK2, MAPK1, CTNNB1, MAPK3	356	155	8865	3.37378	0.00106691	9.98e-06	4.84e-06
KEGG_PATHWAY	hsa04140:Autophagy - animal	21	5.42636	1.28e-05	BECN1, PRKAA1, DAPK1, HMGB1, PIK3R1, HIF1A, MTOR, INS, IGF1R, ERN1, MAPK9, MAP1LC3B, MAPK8, RPS6KB1, TRAF6, BCL2, AKT1, MAPK1, ATG7, BCL2L1, MAPK3	356	169	8865	3.09429	0.00401182	3.59e-05	1.74e-05
KEGG_PATHWAY	hsa04920:Adipocytokine signaling pathway	20	5.16796	1.71e-11	PRKAA1, CHUK, STAT3, ADIPOQ, SLC2A1, ACSL4, SLC2A4, TNF, MTOR, RELA, NFKB1, NFKBIA, IKBKB, MAPK9, SOCS3, MAPK8, LEP, AKT1, PPARA, NFKBIB	356	70	8865	7.11477	5.34e-09	9.38e-11	4.55e-11
KEGG_PATHWAY	hsa04917:Prolactin signaling pathway	20	5.16796	2.25e-11	GSK3B, SRC, LHB, STAT3, PIK3R1, FOS, ESR1, RELA, ESR2, NFKB1, INS, CYP17A1, MAPK9, SOCS3, MAPK8, TH, CCND1, AKT1, MAPK1, MAPK3	356	71	8865	7.01456	7.03e-09	1.17e-10	5.69e-11
KEGG_PATHWAY	hsa05323:Rheumatoid arthritis	20	5.16796	4.83e-09	JUN, TGFB1, CXCL8, CSF2, MMP1, MMP3, IL18, CXCL1, FOS, TNF, ICAM1, VEGFA, IL1A, IL6, CXCL12, IFNG, IL1B, CCL2, TLR4, IL17A	356	95	8865	5.24246	1.51e-06	1.99e-08	9.67e-09
KEGG_PATHWAY	hsa05146:Amoebiasis	20	5.16796	1.96e-08	IL10, TGFB1, CXCL8, CSF2, NOS2, LAMB2, ARG1, FN1, CXCL1, PIK3R1, TNF, RELA, PTK2, NFKB1, IL6, IFNG, IL1B, CASP3, IL12B, TLR4	356	103	8865	4.83528	6.15e-06	7.5e-08	3.64e-08
KEGG_PATHWAY	hsa04910:Insulin signaling pathway	20	5.16796	2.26e-06	SREBF1, PTPN1, GSK3B, PRKAA1, PYGL, PIK3R1, SLC2A4, MTOR, INS, IKBKB, MAPK9, SOCS3, MAPK8, RPS6KB1, FASN, AKT1, MAPK1, CALM1, FBP1, MAPK3	356	138	8865	3.60894	0.000706	6.79e-06	3.3e-06
KEGG_PATHWAY	hsa05144:Malaria	19	4.90956	2.56e-13	IL10, CSF3, CD40, TGFB1, VCAM1, CXCL8, IL18, SELE, TNF, ICAM1, SELP, IL6, CD40LG, IFNG, IL1B, CCL2, MET, TLR4, MYD88	356	50	8865	9.46264	8.02e-11	1.64e-12	7.95e-13
KEGG_PATHWAY	hsa05120:Epithelial cell signaling in Helicobacter pylori infection	19	4.90956	2.04e-10	LYN, MAP2K4, JUN, CXCL8, CHUK, SRC, CXCL1, EGFR, RELA, NFKB1, TJP1, NFKBIA, IKBKB, MAPK9, MAPK8, CXCR1, CASP3, MET, HBEGF	356	71	8865	6.66383	6.38e-08	9.98e-10	4.84e-10
KEGG_PATHWAY	hsa01524:Platinum drug resistance	19	4.90956	5.42e-10	CDKN1A, APAF1, PIK3R1, CASP9, CASP8, CASP3, ERBB2, BCL2, FAS, BAX, AKT1, MAPK1, CYCS, BID, TP53, BIRC2, BIRC3, BCL2L1, MAPK3	356	75	8865	6.30843	1.7e-07	2.49e-09	1.21e-09
KEGG_PATHWAY	hsa05220:Chronic myeloid leukemia	19	4.90956	8.61e-10	RB1, CDKN1A, TGFB1, SMAD3, CHUK, PIK3R1, RELA, NFKB1, NFKBIA, IKBKB, CDK6, CCND1, CDK4, BAX, AKT1, MAPK1, TP53, BCL2L1, MAPK3	356	77	8865	6.14457	2.69e-07	3.8e-09	1.84e-09
KEGG_PATHWAY	hsa04371:Apelin signaling pathway	19	4.90956	1.11e-05	SMAD2, BECN1, PRKAA1, SMAD3, NOS2, NOS3, SPHK1, SERPINE1, PLAT, MTOR, PIK3CG, MAP1LC3B, CCND1, RPS6KB1, CDH1, AKT1, MAPK1, CALM1, MAPK3	356	140	8865	3.37951	0.00347156	3.16e-05	1.54e-05
KEGG_PATHWAY	hsa04015:Rap1 signaling pathway	19	4.90956	0.00209295	PDGFRB, SRC, PIK3R1, FGF2, EGFR, INS, IGF1R, VEGFA, ADORA2A, CDH1, KIT, KDR, AKT1, MAPK1, CTNNB1, CALM1, DRD2, MET, MAPK3	356	212	8865	2.23175	0.480962	0.00458106	0.00222467
KEGG_PATHWAY	hsa04020:Calcium signaling pathway	19	4.90956	0.0134032	PDGFRB, CAMK2B, NTRK2, NOS2, NOS3, SPHK1, NFATC1, FGF2, EGFR, VEGFA, P2RX7, ADORA2A, GDNF, ERBB2, KDR, PTK2B, CD38, CALM1, MET	356	254	8865	1.86272	0.985354	0.0260571	0.0134032
KEGG_PATHWAY	hsa05219:Bladder cancer	18	4.65116	7.56e-14	RB1, CDKN1A, CXCL8, DAPK1, MMP1, SRC, MMP2, MMP9, EGFR, VEGFA, CCND1, CDH1, CDK4, ERBB2, MAPK1, TP53, HBEGF, MAPK3	356	41	8865	10.9324	2.37e-11	5.51e-13	2.67e-13
KEGG_PATHWAY	hsa05221:Acute myeloid leukemia	18	4.65116	8.32e-10	CEBPA, CSF2, CHUK, FLT3, STAT3, PIK3R1, MPO, MTOR, RELA, NFKB1, IKBKB, CCND1, RPS6KB1, KIT, PIM1, AKT1, MAPK1, MAPK3	356	68	8865	6.59162	2.6e-07	3.72e-09	1.81e-09
KEGG_PATHWAY	hsa04012:ErbB signaling pathway	18	4.65116	3.81e-08	CAMK2B, MAP2K4, GSK3B, CDKN1A, JUN, SRC, PIK3R1, EGFR, MTOR, PTK2, MAPK9, MAPK8, RPS6KB1, ERBB2, AKT1, MAPK1, HBEGF, MAPK3	356	86	8865	5.21198	1.19e-05	1.39e-07	6.73e-08
KEGG_PATHWAY	hsa04520:Adherens junction	18	4.65116	1.28e-07	PTPN1, SMAD3, CSNK2A1, SRC, ARHGAP29, EGFR, IGF1R, TJP1, CDH1, ERBB2, SNAI1, EP300, MAPK1, CTNNB1, SNAI2, FYN, MET, MAPK3	356	93	8865	4.81968	3.99e-05	4.34e-07	2.11e-07
KEGG_PATHWAY	hsa04650:Natural killer cell mediated cytotoxicity	18	4.65116	1.72e-05	CSF2, SYK, IFNB1, TNFRSF10B, NFATC1, PIK3R1, TNF, ICAM1, IFNG, LCK, CASP3, TNFSF10, FAS, PTK2B, MAPK1, FYN, BID, MAPK3	356	131	8865	3.42161	0.00537784	4.77e-05	2.32e-05
KEGG_PATHWAY	hsa04072:Phospholipase D signaling pathway	18	4.65116	9.13e-05	PDGFRB, CXCL8, SYK, SPHK1, AVPR2, PIK3R1, F2, EGFR, MTOR, PIK3CG, INS, CXCR1, KIT, PTK2B, AKT1, MAPK1, FYN, MAPK3	356	149	8865	3.00826	0.0281626	0.000225	0.000109
KEGG_PATHWAY	hsa05223:Non-small cell lung cancer	17	4.39276	2.05e-08	RB1, ALK, CDKN1A, STAT3, PIK3R1, EGFR, CASP9, CDK6, CCND1, CDK4, ERBB2, BAX, AKT1, MAPK1, MET, TP53, MAPK3	356	73	8865	5.79902	6.41e-06	7.63e-08	3.71e-08
KEGG_PATHWAY	hsa05218:Melanoma	17	4.39276	2.05e-08	RB1, PDGFRB, CDKN1A, PIK3R1, FGF2, EGFR, IGF1R, CDK6, CCND1, CDH1, CDK4, BAX, AKT1, MAPK1, MET, TP53, MAPK3	356	73	8865	5.79902	6.41e-06	7.63e-08	3.71e-08
KEGG_PATHWAY	hsa05214:Glioma	17	4.39276	3.77e-08	RB1, PDGFRB, CAMK2B, CDKN1A, PIK3R1, EGFR, MTOR, IGF1R, CDK6, CCND1, CDK4, BAX, AKT1, MAPK1, CALM1, TP53, MAPK3	356	76	8865	5.57011	1.18e-05	1.39e-07	6.73e-08
KEGG_PATHWAY	hsa04914:Progesterone-mediated oocyte maturation	17	4.39276	7.89e-06	PLK1, PIK3R1, PKMYT1, CDC25C, INS, IGF1R, CCNB3, MAPK9, CCNB2, CCNB1, MAPK8, CDK2, CDK1, AKT1, MAPK1, PGR, MAPK3	356	111	8865	3.81377	0.00246726	2.29e-05	1.11e-05
KEGG_PATHWAY	hsa04152:AMPK signaling pathway	17	4.39276	2.67e-05	SREBF1, PRKAA1, PFKFB3, ADIPOQ, PIK3R1, SLC2A4, MTOR, INS, IGF1R, CCND1, RPS6KB1, LEP, FASN, AKT1, PPARG, FBP1, CFTR	356	122	8865	3.46991	0.00831021	7.01e-05	3.41e-05
KEGG_PATHWAY	hsa04919:Thyroid hormone signaling pathway	17	4.39276	2.67e-05	GSK3B, THRB, THRA, SRC, SLC2A1, PIK3R1, HIF1A, ESR1, MTOR, CASP9, CCND1, AKT1, EP300, MAPK1, CTNNB1, TP53, MAPK3	356	122	8865	3.46991	0.00831021	7.01e-05	3.41e-05
KEGG_PATHWAY	hsa04913:Ovarian steroidogenesis	16	4.13437	9.45e-10	HSD3B2, FSHB, LHB, AKR1C3, PTGS2, HSD17B7, CYP19A1, INS, CYP17A1, IGF1R, CYP11A1, ALOX5, HSD17B1, HSD17B2, CYP1A1, CYP1B1	356	52	8865	7.66206	2.96e-07	4.11e-09	2e-09
KEGG_PATHWAY	hsa04664:Fc epsilon RI signaling pathway	16	4.13437	6.42e-08	LYN, MAP2K4, CSF2, SYK, IL13, PIK3R1, TNF, IL4, MAPK9, MAPK8, IL5, ALOX5, AKT1, MAPK1, FYN, MAPK3	356	69	8865	5.7743	2.01e-05	2.28e-07	1.11e-07
KEGG_PATHWAY	hsa04622:RIG-I-like receptor signaling pathway	16	4.13437	1.17e-07	CXCL8, CHUK, IFNB1, TNF, RELA, NFKB1, NFKBIA, IKBKB, MAPK9, MAPK8, CASP8, IRF3, TRAF6, IL12B, RIPK1, NFKBIB	356	72	8865	5.53371	3.67e-05	4.08e-07	1.98e-07
KEGG_PATHWAY	hsa04976:Bile secretion	16	4.13437	2.41e-06	UGT1A10, ABCB1, UGT1A1, UGT2B15, SLC2A1, NR1H4, SLC5A1, CYP3A4, SLCO1B1, CA2, SLCO1B3, UGT1A9, UGT1A8, UGT1A7, CFTR, ABCG2	356	90	8865	4.42697	0.000754	7.18e-06	3.49e-06
KEGG_PATHWAY	hsa04662:B cell receptor signaling pathway	16	4.13437	2.78e-06	LYN, GSK3B, JUN, SYK, CHUK, NFATC1, PIK3R1, FOS, RELA, NFKB1, NFKBIA, IKBKB, AKT1, MAPK1, NFKBIB, MAPK3	356	91	8865	4.37832	0.00087	8.21e-06	3.99e-06
KEGG_PATHWAY	hsa04921:Oxytocin signaling pathway	16	4.13437	0.00134757	CAMK2B, CDKN1A, JUN, PRKAA1, NOS3, SRC, NFATC1, FOS, PTGS2, EGFR, PIK3CG, CCND1, CD38, MAPK1, CALM1, MAPK3	356	155	8865	2.5705	0.344315	0.00303447	0.00147361
KEGG_PATHWAY	hsa04613:Neutrophil extracellular trap formation	16	4.13437	0.0105851	GSDMD, SYK, SRC, HMGB1, PIK3R1, MPO, MTOR, RELA, NFKB1, SELP, CASP1, AKT1, MAPK1, ATG7, TLR4, MAPK3	356	193	8865	2.06439	0.964235	0.0211028	0.0105851
KEGG_PATHWAY	hsa04215:Apoptosis - multiple species	15	3.87597	5.18e-12	BECN1, APAF1, CASP9, MAPK9, CASP7, MAPK8, CASP8, CASP3, BCL2, BAX, CYCS, BID, BIRC2, BIRC3, BCL2L1	356	32	8865	11.6727	1.62e-09	2.95e-11	1.43e-11
KEGG_PATHWAY	hsa04216:Ferroptosis	15	3.87597	4.03e-10	TFRC, GPX4, ALOX15, ACSL4, SLC3A2, SLC7A11, GCLC, MAP1LC3B, LPCAT3, FTH1, HMOX1, GCLM, ATG7, TP53, FTL	356	42	8865	8.89346	1.26e-07	1.94e-09	9.43e-10
KEGG_PATHWAY	hsa05230:Central carbon metabolism in cancer	15	3.87597	6.37e-07	PDGFRB, FLT3, SLC2A1, PIK3R1, HIF1A, EGFR, MTOR, PKM, KIT, ERBB2, AKT1, MAPK1, MET, TP53, MAPK3	356	71	8865	5.26092	0.000199	2.06e-06	9.99e-07
KEGG_PATHWAY	hsa05204:Chemical carcinogenesis - DNA adducts	15	3.87597	6.37e-07	CBR1, UGT1A10, UGT1A1, UGT2B15, CYP3A4, PTGS2, SULT1A1, CYP2C9, CYP1A2, CYP1A1, CYP1B1, CYP2E1, UGT1A9, UGT1A8, UGT1A7	356	71	8865	5.26092	0.000199	2.06e-06	9.99e-07
KEGG_PATHWAY	hsa04211:Longevity regulating pathway	15	3.87597	1.2e-05	PRKAA1, ADIPOQ, PIK3R1, SOD2, MTOR, RELA, NFKB1, INS, IGF1R, RPS6KB1, CAT, BAX, AKT1, PPARG, TP53	356	90	8865	4.15028	0.00374351	3.38e-05	1.64e-05
KEGG_PATHWAY	hsa04912:GnRH signaling pathway	15	3.87597	1.76e-05	CAMK2B, MAP2K4, JUN, SRC, FSHB, MMP2, LHB, EGFR, MAPK9, MAPK8, PTK2B, MAPK1, CALM1, HBEGF, MAPK3	356	93	8865	4.0164	0.00550346	4.84e-05	2.35e-05
KEGG_PATHWAY	hsa04114:Oocyte meiosis	15	3.87597	0.00131674	CAMK2B, PLK1, PKMYT1, CDC25C, INS, IGF1R, CCNB2, AR, CCNB1, CDK2, CDK1, MAPK1, PGR, CALM1, MAPK3	356	139	8865	2.68723	0.337948	0.00298651	0.00145032
KEGG_PATHWAY	hsa04141:Protein processing in endoplasmic reticulum	15	3.87597	0.00822041	HSPA8, HSPA1L, HSPA5, HSP90B1, ERN1, MAPK9, MAPK8, DDIT3, ERP29, BCL2, BAX, ATF6, HSPA1B, HSPA1A, NFE2L2	356	170	8865	2.19721	0.9245	0.0167077	0.00822041
KEGG_PATHWAY	hsa05213:Endometrial cancer	14	3.61757	4.16e-07	GSK3B, CDKN1A, PIK3R1, EGFR, CASP9, CCND1, CDH1, ERBB2, BAX, AKT1, MAPK1, CTNNB1, TP53, MAPK3	356	59	8865	5.90887	0.00013	1.39e-06	6.73e-07
KEGG_PATHWAY	hsa04213:Longevity regulating pathway - multiple species	14	3.61757	7.66e-07	HSPA8, PRKAA1, HSPA1L, PIK3R1, SOD2, MTOR, INS, SOD1, IGF1R, RPS6KB1, CAT, AKT1, HSPA1B, HSPA1A	356	62	8865	5.62296	0.00024	2.45e-06	1.19e-06
KEGG_PATHWAY	hsa04935:Growth hormone synthesis, secretion and action	14	3.61757	0.00115727	MAP2K4, GSK3B, STAT3, PIK3R1, FOS, MTOR, PTK2, MAPK9, SOCS3, MAPK8, AKT1, EP300, MAPK1, MAPK3	356	122	8865	2.85757	0.304021	0.00264399	0.00128398
KEGG_PATHWAY	hsa04550:Signaling pathways regulating pluripotency of stem cells	14	3.61757	0.00503835	SMAD2, GSK3B, SMAD3, STAT3, PIK3R1, FGF2, POU5F1, IGF1R, SOX2, AKT1, MAPK1, CTNNB1, NANOG, MAPK3	356	144	8865	2.421	0.794229	0.0105839	0.0051398
KEGG_PATHWAY	hsa04390:Hippo signaling pathway	14	3.61757	0.0102206	SMAD2, GSK3B, TGFB1, SMAD3, SERPINE1, AFP, SOX2, CCND1, CDH1, CTNNB1, SNAI2, BIRC2, BIRC3, TP73	356	157	8865	2.22053	0.959865	0.0205066	0.0102206
KEGG_PATHWAY	hsa04150:mTOR signaling pathway	14	3.61757	0.0107473	GSK3B, PRKAA1, CHUK, SLC3A2, PIK3R1, TNF, MTOR, INS, IGF1R, IKBKB, RPS6KB1, AKT1, MAPK1, MAPK3	356	158	8865	2.20648	0.966025	0.0212906	0.0107473
KEGG_PATHWAY	hsa04930:Type II diabetes mellitus	13	3.35917	2.08e-07	ADIPOQ, PIK3R1, SLC2A4, TNF, MTOR, INS, IKBKB, MAPK9, SOCS3, MAPK8, PKM, MAPK1, MAPK3	356	47	8865	6.8877	6.51e-05	7e-07	3.4e-07
KEGG_PATHWAY	hsa05211:Renal cell carcinoma	13	3.35917	1.84e-05	CDKN1A, JUN, TGFB1, SLC2A1, ARNT, PIK3R1, HIF1A, VEGFA, AKT1, EP300, MAPK1, MET, MAPK3	356	70	8865	4.6246	0.00575086	5.02e-05	2.44e-05
KEGG_PATHWAY	hsa00980:Metabolism of xenobiotics by cytochrome P450	13	3.35917	6.41e-05	CBR1, UGT1A10, UGT1A1, UGT2B15, CYP3A4, CYP2C9, CYP1A2, CYP1A1, CYP1B1, CYP2E1, UGT1A9, UGT1A8, UGT1A7	356	79	8865	4.09775	0.0198674	0.000161	7.8e-05
KEGG_PATHWAY	hsa05231:Choline metabolism in cancer	13	3.35917	0.000564	PDGFRB, JUN, PIK3R1, FOS, HIF1A, EGFR, MTOR, MAPK9, MAPK8, RPS6KB1, AKT1, MAPK1, MAPK3	356	99	8865	3.26992	0.161835	0.00130734	0.000635
KEGG_PATHWAY	hsa04640:Hematopoietic cell lineage	13	3.35917	0.000618	CSF3, CSF2, TFRC, EPO, FLT3, TNF, IL4, IL1A, IL6, IL5, IL1B, KIT, CD38	356	100	8865	3.23722	0.175974	0.00142274	0.000691
KEGG_PATHWAY	hsa04530:Tight junction	13	3.35917	0.0401566	JUN, PRKAA1, PCNA, SRC, CLDN1, TJP1, MAPK9, OCLN, MAPK8, CCND1, CDK4, ERBB2, CFTR	356	170	8865	1.90425	0.999997	0.0743729	0.0401566
KEGG_PATHWAY	hsa05143:African trypanosomiasis	12	3.10078	1.22e-07	IL10, IL6, VCAM1, IFNG, IL1B, IL18, FAS, IL12B, SELE, TNF, MYD88, ICAM1	356	37	8865	8.07622	3.82e-05	4.19e-07	2.04e-07
KEGG_PATHWAY	hsa04370:VEGF signaling pathway	12	3.10078	2.13e-05	CASP9, SRC, NOS3, SPHK1, KDR, MAPK1, AKT1, PIK3R1, PTGS2, PTK2, MAPK3, VEGFA	356	60	8865	4.98034	0.00665914	5.71e-05	2.77e-05
KEGG_PATHWAY	hsa00982:Drug metabolism - cytochrome P450	12	3.10078	0.000139	CYP2C9, UGT1A10, MAOB, UGT1A1, MAOA, UGT2B15, CYP1A2, CYP2E1, UGT1A9, CYP3A4, UGT1A8, UGT1A7	356	73	8865	4.09343	0.0425924	0.000335	0.000163
KEGG_PATHWAY	hsa04061:Viral protein interaction with cytokine and cytokine receptor	12	3.10078	0.00211247	IL10, IL6, CCL8, CXCL12, CXCL8, CXCR1, IL18, TNFSF10, CCL2, TNFRSF10B, CXCL1, TNF	356	100	8865	2.9882	0.484132	0.0045917	0.00222983
KEGG_PATHWAY	hsa04137:Mitophagy - animal	12	3.10078	0.00311182	MAPK9, BECN1, BNIP3L, JUN, MAP1LC3B, MAPK8, CSNK2A1, SRC, HIF1A, TP53, RELA, BCL2L1	356	105	8865	2.84591	0.623003	0.00671724	0.00326204
KEGG_PATHWAY	hsa04350:TGF-beta signaling pathway	12	3.10078	0.00387416	SMAD2, TGFB1, SMAD3, IFNG, RPS6KB1, TFRC, EP300, MAPK1, NEO1, TNF, LTBP1, MAPK3	356	108	8865	2.76685	0.703281	0.00819333	0.00397887
KEGG_PATHWAY	hsa04611:Platelet activation	12	3.10078	0.0120831	LYN, SYK, SRC, NOS3, TBXAS1, MAPK1, AKT1, FYN, PIK3R1, F2, PIK3CG, MAPK3	356	126	8865	2.37159	0.977742	0.0237862	0.0120831
KEGG_PATHWAY	hsa04728:Dopaminergic synapse	12	3.10078	0.0166701	CAMK2B, MAPK9, GSK3B, MAPK8, MAOB, TH, MAOA, AKT1, FOS, CALM1, DRD2, DRD4	356	132	8865	2.26379	0.994814	0.0321496	0.0166701
KEGG_PATHWAY	hsa00590:Arachidonic acid metabolism	11	2.84238	0.000179	CYP2C9, CBR1, GPX4, ALOX5, TBXAS1, ALOX15, PLA2G2A, AKR1C3, ALOX12, CYP2E1, PTGS2	356	63	8865	4.34791	0.0546068	0.000429	0.000208
KEGG_PATHWAY	hsa00830:Retinol metabolism	11	2.84238	0.000342	CYP2C9, UGT1A10, UGT1A1, DGAT1, UGT2B15, CYP1A2, CYP1A1, UGT1A9, CYP3A4, UGT1A8, UGT1A7	356	68	8865	4.02821	0.101434	0.00081	0.000393
KEGG_PATHWAY	hsa00983:Drug metabolism - other enzymes	11	2.84238	0.0013924	UGT1A10, UGT1A1, UGT2B15, CYP2E1, UGT1A9, CYP3A4, UGT1A8, MPO, XDH, UGT1A7, CES1	356	81	8865	3.38171	0.353462	0.003113	0.00151174
KEGG_PATHWAY	hsa04726:Serotonergic synapse	11	2.84238	0.0167425	CYP2C9, APP, MAOB, MAOA, ALOX5, CASP3, ALOX15, MAPK1, ALOX12, PTGS2, MAPK3	356	115	8865	2.3819	0.994932	0.0321496	0.0167425
KEGG_PATHWAY	hsa04670:Leukocyte transendothelial migration	11	2.84238	0.0176944	OCLN, CXCL12, VCAM1, MMP2, PTK2B, CTNNB1, PIK3R1, CLDN1, MMP9, PTK2, ICAM1	356	116	8865	2.36137	0.996257	0.0337705	0.0176944
KEGG_PATHWAY	hsa01523:Antifolate resistance	10	2.58398	1.62e-06	IKBKB, IL6, ABCC1, CHUK, IL1B, ALOX12, TNF, RELA, NFKB1, ABCG2	356	30	8865	8.30056	0.000508	5.03e-06	2.44e-06
KEGG_PATHWAY	hsa05030:Cocaine addiction	10	2.58398	0.000119	JUN, MAOB, CDK5, TH, MAOA, BDNF, DRD2, RELA, NFKB1, CDK5R1	356	49	8865	5.08198	0.0365039	0.000291	0.000141
KEGG_PATHWAY	hsa05416:Viral myocarditis	10	2.58398	0.00179562	CASP9, CD40, CASP8, CD40LG, CCND1, CASP3, CYCS, FYN, BID, ICAM1	356	70	8865	3.55738	0.430238	0.00395796	0.00192208
KEGG_PATHWAY	hsa04922:Glucagon signaling pathway	10	2.58398	0.0273839	CAMK2B, PRKAA1, PKM, SLC2A1, EP300, AKT1, PYGL, CALM1, PPARA, FBP1	356	107	8865	2.32726	0.999832	0.0513244	0.0273839
KEGG_PATHWAY	hsa04928:Parathyroid hormone synthesis, secretion and action	10	2.58398	0.0408171	CDKN1A, MMP13, BCL2, MAPK1, FOS, GATA3, EGFR, RUNX2, MAPK3, HBEGF	356	115	8865	2.16536	0.999998	0.0751515	0.0408171
KEGG_PATHWAY	hsa04725:Cholinergic synapse	10	2.58398	0.042762	CAMK2B, ACHE, BCL2, MAPK1, AKT1, FYN, FOS, PIK3R1, PIK3CG, MAPK3	356	116	8865	2.1467	0.999999	0.078272	0.042762
KEGG_PATHWAY	hsa05216:Thyroid cancer	9	2.32558	8.51e-05	CDKN1A, CCND1, CDH1, BAX, MAPK1, CTNNB1, PPARG, TP53, MAPK3	356	37	8865	6.05717	0.0262851	0.000211	0.000103
KEGG_PATHWAY	hsa05330:Allograft rejection	9	2.32558	0.000126	IL10, IL4, CD40, IL5, CD40LG, IFNG, FAS, IL12B, TNF	356	39	8865	5.74654	0.038803	0.000307	0.000149
KEGG_PATHWAY	hsa00860:Porphyrin metabolism	9	2.32558	0.00042	UGT1A10, UGT1A1, FTH1, UGT2B15, HMOX1, UGT1A9, UGT1A8, UGT1A7, FTL	356	46	8865	4.87207	0.123165	0.000988	0.00048
KEGG_PATHWAY	hsa04916:Melanogenesis	9	2.32558	0.0491242	CAMK2B, GSK3B, KIT, EP300, MAPK1, CTNNB1, CALM1, TYR, MAPK3	356	101	8865	2.21896	1	0.0883671	0.0491242
KEGG_PATHWAY	hsa00040:Pentose and glucuronate interconversions	8	2.06718	0.000476	UGT1A10, AKR1B10, UGT1A1, UGT2B15, AKR1B1, UGT1A9, UGT1A8, UGT1A7	356	36	8865	5.53371	0.138322	0.00111073	0.000539
KEGG_PATHWAY	hsa04672:Intestinal immune network for IgA production	8	2.06718	0.00351989	IL10, IL4, IL6, CD40, TGFB1, CXCL12, IL5, CD40LG	356	50	8865	3.98427	0.668348	0.00749474	0.00363962
KEGG_PATHWAY	hsa04612:Antigen processing and presentation	8	2.06718	0.043021	HSPA8, IFNG, HSPA1L, HSPA5, HSPA2, TNF, HSPA1B, HSPA1A	356	81	8865	2.45943	0.999999	0.0782881	0.043021
KEGG_PATHWAY	hsa00910:Nitrogen metabolism	7	1.80879	3.36e-05	CA12, CA1, CA2, CA4, CA6, CA9, CA14	356	17	8865	10.2536	0.0104682	8.63e-05	4.19e-05
KEGG_PATHWAY	hsa05310:Asthma	7	1.80879	0.00147995	IL10, IL4, CD40, IL5, CD40LG, IL13, TNF	356	32	8865	5.44724	0.370964	0.00328528	0.00159541
KEGG_PATHWAY	hsa04940:Type I diabetes mellitus	7	1.80879	0.00770627	IL1A, IFNG, IL1B, FAS, IL12B, TNF, INS	356	44	8865	3.96163	0.911203	0.0157651	0.00770627
KEGG_PATHWAY	hsa00591:Linoleic acid metabolism	6	1.55039	0.00624431	CYP2C9, ALOX15, PLA2G2A, CYP1A2, CYP2E1, CYP3A4	356	30	8865	4.98034	0.859226	0.0129435	0.00628567
KEGG_PATHWAY	hsa00053:Ascorbate and aldarate metabolism	6	1.55039	0.00624431	UGT1A10, UGT1A1, UGT2B15, UGT1A9, UGT1A8, UGT1A7	356	30	8865	4.98034	0.859226	0.0129435	0.00628567
KEGG_PATHWAY	hsa00380:Tryptophan metabolism	6	1.55039	0.0252525	MAOB, MAOA, CYP1A2, CAT, CYP1A1, CYP1B1	356	42	8865	3.55738	0.999666	0.0476147	0.0252525
KEGG_PATHWAY	hsa05332:Graft-versus-host disease	6	1.55039	0.0329329	IL1A, IL6, IFNG, IL1B, FAS, TNF	356	45	8865	3.32022	0.999972	0.061357	0.0329329
KEGG_PATHWAY	hsa00330:Arginine and proline metabolism	6	1.55039	0.0486677	MAOB, NOS2, MAOA, NOS3, ARG1, ODC1	356	50	8865	2.9882	1	0.088052	0.0486677
KEGG_PATHWAY	hsa00790:Folate biosynthesis	5	1.29199	0.0242093	CBR1, AKR1B10, TH, AKR1C3, AKR1B1	356	28	8865	4.44673	0.999534	0.0459243	0.0242093
KEGG_PATHWAY	hsa04514:Cell adhesion molecules	12	3.10078	0.0522453	SELP, CD40, OCLN, VCAM1, PTPRS, CD40LG, CDH2, CDH1, SELE, NEO1, CLDN1, ICAM1	356	158	8865	1.89127	1	0.0934444	0.0522453
KEGG_PATHWAY	hsa05031:Amphetamine addiction	7	1.80879	0.0573434	CAMK2B, JUN, MAOB, TH, MAOA, FOS, CALM1	356	69	8865	2.52626	1	0.10198	0.0573434
KEGG_PATHWAY	hsa00220:Arginine biosynthesis	4	1.03359	0.0623491	NOS2, NOS3, ARG1, GPT	356	23	8865	4.33073	1	0.110256	0.0623491
KEGG_PATHWAY	hsa05320:Autoimmune thyroid disease	6	1.55039	0.0639628	IL10, IL4, CD40, IL5, CD40LG, FAS	356	54	8865	2.76685	1	0.112065	0.0639628
KEGG_PATHWAY	hsa04960:Aldosterone-regulated sodium reabsorption	5	1.29199	0.0640885	SCNN1A, MAPK1, PIK3R1, MAPK3, INS	356	38	8865	3.27654	1	0.112065	0.0640885
KEGG_PATHWAY	hsa04022:cGMP-PKG signaling pathway	12	3.10078	0.0693989	OPRD1, NPPB, NOS3, ADORA3, ADORA1, MAPK1, AKT1, NFATC1, CALM1, PIK3CG, MAPK3, INS	356	166	8865	1.80012	1	0.120677	0.0693989
KEGG_PATHWAY	hsa04540:Gap junction	8	2.06718	0.0752362	PDGFRB, TJP1, SRC, CDK1, MAPK1, DRD2, EGFR, MAPK3	356	92	8865	2.16536	1	0.130105	0.0752362
KEGG_PATHWAY	hsa00480:Glutathione metabolism	6	1.55039	0.0864488	GCLC, GPX1, GPX4, GSR, ODC1, GCLM	356	59	8865	2.53237	1	0.148673	0.0864488
KEGG_PATHWAY	hsa04310:Wnt signaling pathway	12	3.10078	0.089815	CAMK2B, MAPK9, GSK3B, JUN, MAPK8, SMAD3, CSNK2A1, CCND1, EP300, CTNNB1, NFATC1, TP53	356	174	8865	1.71736	1	0.153618	0.089815
KEGG_PATHWAY	hsa05100:Bacterial invasion of epithelial cells	7	1.80879	0.0917633	CDH1, SRC, FN1, CTNNB1, PIK3R1, MET, PTK2	356	78	8865	2.23477	1	0.156097	0.0917633

## Sheet: Plot
S5 File. KEGG pathway enrichment analysis performed using the DAVID database.
Pathway	enrichment	pvalue	count
Pathways in cancer	4.29823	9.38e-35	92
PI3K-Akt signaling pathway	3.43946	2.58e-14	50
MAPK signaling pathway	3.48624	2.96e-12	42
TNF signaling pathway	7.53328	1.68e-21	36
HIF-1 signaling pathway	7.08213	1.1e-17	31
NF-kappa B signaling pathway	7.11477	3.54e-17	30
MicroRNAs in cancer	2.39439	1.92e-05	30
JAK-STAT signaling pathway	3.85383	1.12e-08	26
Ras signaling pathway	2.61572	2.75e-05	25
Estrogen signaling pathway	4.29957	5.56e-09	24
p53 signaling pathway	7.63652	7.03e-14	23
Cell cycle	3.46732	1.19e-06	22
ErbB signaling pathway	5.21198	3.81e-08	18
VEGF signaling pathway	4.98034	2.13e-05	12
TGF-beta signaling pathway	2.76685	0.00387416	12
