# Supplementary material for: In silico screening and molecular analyses identify apigenin from Scutellaria barbata as a potent AKT1 inhibitor in breast cancer
Source: PLoS One. 2026 Jun 25;21(6):e0338874. doi: 10.1371/journal.pone.0338874 (PMC13298910; doi:10.1371/journal.pone.0338874)
Supplement: S6 File — (XLSX) [file pone.0338874.s016.xlsx]

## Sheet:  Betweenness
S76 File. Hub genes identified using 12 topological algorithms of the cytoHubba plugin.
Top 10 in network Sheet1 ranked by Betweenness method
Rank	Name	Score
1	TP53	6963.79
2	AKT1	5843.69
3	ESR1	4797.19
4	EGFR	4241.46
5	CTNNB1	4012.82
6	SRC	3952.91
7	INS	3910.09
8	TNF	3695.42
9	IL6	3660.86
10	BCL2	3025.7

## Sheet: BottleNeck 
S6 File. Hub genes identified using 12 topological algorithms of the cytoHubba plugin.
Top 10 in network Sheet1 ranked by BottleNeck method
Rank	Name	Score
1	TNF	21
2	SRC	20
3	TP53	14
4	CTNNB1	12
5	HIF1A	11
6	ESR1	10
7	IL6	9
8	AKT1	6
8	MYD88	6
10	INS	5

## Sheet: Closeness
S6 File. Hub genes identified using 12 topological algorithms of the cytoHubba plugin.
Top 10 in network Sheet1 ranked by Closeness method
Rank	Name	Score
1	AKT1	308.583
2	TP53	306.417
3	IL6	305.917
4	TNF	305.25
5	IL1B	294.583
6	INS	294.083
7	CASP3	293.75
7	BCL2	293.75
9	STAT3	290.417
10	JUN	290.25

## Sheet:  ClusteringCoefficient 
S6 File. Hub genes identified using 12 topological algorithms of the cytoHubba plugin.
Top 10 in network Sheet1 ranked by ClusteringCoefficient method
Rank	Name	Score
1	PIM1	1
1	ERP29	1
1	MPG	1
4	IL12B	0.970588
5	CCNB3	0.933333
6	BID	0.923977
7	NPPB	0.912088
8	DUOX1	0.898462
9	MMP12	0.895161
10	NFAT5	0.884615

## Sheet: Degree
S6 File. Hub genes identified using 12 topological algorithms of the cytoHubba plugin.
Top 10 in network Sheet1 ranked by Degree method
Rank	Name	Score
1	AKT1	238
2	TP53	234
3	IL6	233
4	TNF	232
5	IL1B	211
6	CASP3	209
6	BCL2	209
6	INS	209
9	JUN	203
9	STAT3	203

## Sheet:  DMNC
S6 File. Hub genes identified using 12 topological algorithms of the cytoHubba plugin.
Top 10 in network Sheet1 ranked by DMNC method
Rank	Name	Score
1	MMP13	1.38109
2	MMP1	1.37964
3	SELE	1.34317
4	IL5	1.33851
5	IL33	1.33743
6	MMP3	1.33104
7	SNAI1	1.32044
8	OCLN	1.31943
9	IL17A	1.30337
10	IRF3	1.30166

## Sheet: EcCentricity
S6 File. Hub genes identified using 12 topological algorithms of the cytoHubba plugin.
Top 10 in network Sheet1 ranked by EcCentricity method
Rank	Name	Score
1	CRP	0.333333
2	FYN	0.25
2	NTRK2	0.25
2	IL1RN	0.25
2	TLR4	0.25
2	SYN1	0.25
2	RELA	0.25
2	NFE2L2	0.25
2	ARG1	0.25
2	ADIPOQ	0.25

## Sheet:  EPC
S6 File. Hub genes identified using 12 topological algorithms of the cytoHubba plugin.
Top 10 in network Sheet1 ranked by EPC method
Rank	Name	Score
1	AKT1	16.983
2	IL6	16.507
3	STAT3	16.142
4	TP53	16
5	INS	15.468
6	TNF	15.399
7	NFKB1	15.384
8	CASP3	15.183
9	JUN	15.163
10	BCL2	15.114

## Sheet: MCC 
S6 File. Hub genes identified using 12 topological algorithms of the cytoHubba plugin.
Top 10 in network Sheet1 ranked by MCC method
Rank	Name	Score
1	AKT1	7.38201e+48
1	IL6	7.38201e+48
3	TNF	7.38201e+48
4	JUN	7.38201e+48
5	IL1B	7.38201e+48
6	TGFB1	7.38201e+48
7	PTGS2	7.38201e+48
8	MMP9	7.38201e+48
9	BCL2	7.38201e+48
10	IFNG	7.38201e+48

## Sheet:  MNC 
S6 File. Hub genes identified using 12 topological algorithms of the cytoHubba plugin.
Top 10 in network Sheet1 ranked by MNC method
Rank	Name	Score
1	AKT1	237
2	TP53	234
3	IL6	233
4	TNF	232
5	IL1B	211
6	CASP3	209
6	BCL2	209
6	INS	209
9	JUN	203
9	STAT3	203

[truncated: 3 more sheets: Radiality, Stress, All_hub_gene_method]
